# Supplementary material for: Correction of eIF4E overactivation rescues translatome imbalance and core ASD-like behaviors in valproic acid-induced offspring mice
Source: Mol Psychiatry. 2026 Mar 7;31(7):3987–4005. doi: 10.1038/s41380-026-03517-3 (PMC13269136; doi:10.1038/s41380-026-03517-3)
Supplement: Supplementary file 2 — Supplementary Table S1. Translational DEGs list (VPA vs. CTL) [file 41380_2026_3517_MOESM2_ESM.xlsx]

## Sheet: DEGs
Table S1. Translational DEGs list (VPA vs. CTL)
Differential gene expression analysis was carried out using Xtail.
Gene Information			Xtail Results
Mouse symbol	EnsemblID	ENTREZID	log2FoldChange	pvalue	padj
Wnt3	ENSMUSG00000000125	22415	0.621193	0.0341817	0.254935
Bcl6b	ENSMUSG00000000317	12029	0.775432	0.0110449	0.155625
Clec10a	ENSMUSG00000000318	17312	1.08079	0.0158651	0.17897
Ccm2	ENSMUSG00000000378	216527	0.606013	0.00201905	0.0727262
Lck	ENSMUSG00000000409	16818	0.650997	0.0325591	0.250757
Rpl13	ENSMUSG00000000740	270106	0.521586	0.00558383	0.111926
S100a3	ENSMUSG00000001021	20197	1.02685	0.0258605	0.224687
Mfsd10	ENSMUSG00000001082	68294	0.652273	0.00482604	0.105893
Cfp	ENSMUSG00000001128	18636	0.80013	0.0217288	0.208225
Oas1c	ENSMUSG00000001166	114643	0.617578	0.0395585	0.27086
Ramp2	ENSMUSG00000001240	54409	0.860828	2.90541e-05	0.0121872
Rnd2	ENSMUSG00000001313	11858	0.71303	0.000143853	0.0244175
Trappc6a	ENSMUSG00000002043	67091	0.783739	0.000358855	0.0351782
Unc119	ENSMUSG00000002058	22248	0.56761	0.00192143	0.0722427
Rab34	ENSMUSG00000002059	19376	0.701617	6.46258e-05	0.0196486
Bbc3	ENSMUSG00000002083	170770	0.673822	0.00378935	0.0948514
Mybpc3	ENSMUSG00000002100	17868	1.01517	0.0287436	0.235115
Spi1	ENSMUSG00000002111	20375	0.826048	0.000619675	0.0450829
Metrn	ENSMUSG00000002274	70083	0.846811	2.28279e-06	0.00463173
Ndufa11	ENSMUSG00000002379	69875	0.602222	0.000212124	0.0280057
Clpp	ENSMUSG00000002660	53895	0.508866	0.00411877	0.0986584
Plekha3	ENSMUSG00000002733	83435	0.623705	7.19257e-05	0.0198792
Mrpl2	ENSMUSG00000002767	27398	0.500037	0.00152548	0.0660366
Atg4d	ENSMUSG00000002820	235040	0.660889	0.00121386	0.05997
Efna2	ENSMUSG00000003070	13637	0.639759	0.00181675	0.0721484
Mpnd	ENSMUSG00000003199	68047	0.586286	0.00214563	0.0753962
Car11	ENSMUSG00000003273	12348	0.665295	0.000457472	0.0389065
Csnk1g2	ENSMUSG00000003345	103236	0.742179	3.89953e-05	0.0139224
Abhd17a	ENSMUSG00000003346	216169	0.851899	2.69116e-05	0.0120867
Rps11	ENSMUSG00000003429	27207	0.51006	0.00250517	0.0811226
Dgcr6	ENSMUSG00000003531	13353	0.768561	0.000815244	0.0514575
Ercc1	ENSMUSG00000003549	13870	0.509094	0.0117346	0.158059
Syce2	ENSMUSG00000003824	71846	0.701471	0.0174247	0.186262
Bax	ENSMUSG00000003873	12028	0.629098	0.000863256	0.0525369
Rpl8	ENSMUSG00000003970	26961	0.614793	0.000760905	0.0499649
Sst	ENSMUSG00000004366	20604	0.53484	0.00183508	0.0721484
Stxbp2	ENSMUSG00000004626	20911	0.543293	0.00348546	0.0910446
Pgf	ENSMUSG00000004791	18654	0.709839	0.0163371	0.181151
Ap1s1	ENSMUSG00000004849	11769	0.534639	0.00700862	0.12329
Mapk13	ENSMUSG00000004864	26415	1.23153	0.0130078	0.163559
Matk	ENSMUSG00000004933	17179	0.654981	0.00033261	0.0342387
Tmem242	ENSMUSG00000004945	70544	0.525892	0.00295767	0.0840071
Txn2	ENSMUSG00000005354	56551	0.533638	0.00979935	0.146608
Ube2m	ENSMUSG00000005575	22192	0.770888	7.6191e-05	0.020218
Tomm40l	ENSMUSG00000005674	641376	0.772755	3.92651e-05	0.0139224
Pard6a	ENSMUSG00000005699	56513	0.567732	0.00192062	0.0722427
Atp5g1	ENSMUSG00000006057	11951	0.501078	0.00171013	0.0706891
Snf8	ENSMUSG00000006058	27681	0.615934	0.00190559	0.0722427
Pfdn2	ENSMUSG00000006412	18637	0.638744	0.00136629	0.0631393
Rnf114	ENSMUSG00000006418	81018	0.553205	0.0064848	0.120143
Rundc3a	ENSMUSG00000006575	51799	0.55099	0.00177015	0.0712623
Aprt	ENSMUSG00000006589	11821	0.676543	0.000756813	0.0499649
Lsm2	ENSMUSG00000007050	27756	0.572524	0.00760996	0.128491
Gatad1	ENSMUSG00000007415	67210	0.582381	0.000169784	0.0257948
Fance	ENSMUSG00000007570	72775	0.508788	0.00278561	0.0818427
Ccdc124	ENSMUSG00000007721	234388	0.581539	0.00424342	0.0993265
Prrg2	ENSMUSG00000007837	65116	0.788033	0.000717976	0.0486988
Id3	ENSMUSG00000007872	15903	0.576818	0.00163411	0.0688724
Tcap	ENSMUSG00000007877	21393	0.53308	0.0121562	0.160818
Rplp1	ENSMUSG00000007892	56040	0.713201	0.000266599	0.0307799
Ttc9b	ENSMUSG00000007944	73032	0.762348	0.000444146	0.0382231
Abhd8	ENSMUSG00000007950	64296	0.567728	0.00268511	0.0814145
Fbxw9	ENSMUSG00000008167	68628	0.606611	0.00101531	0.0566028
G0s2	ENSMUSG00000009633	14373	0.586709	0.00623371	0.117553
Cox4i2	ENSMUSG00000009876	84682	0.943465	0.00109946	0.0576693
Ifrd2	ENSMUSG00000010048	15983	0.591032	0.014715	0.172847
Tusc2	ENSMUSG00000010054	80385	0.670155	9.04017e-05	0.020218
Pifo	ENSMUSG00000010136	100503311	1.37618	0.0290548	0.236319
Mrpl52	ENSMUSG00000010406	68836	0.619593	0.000816331	0.0514575
Pigyl	ENSMUSG00000010607	66268	0.586352	0.000936597	0.0543922
Akt1s1	ENSMUSG00000011096	67605	0.556776	0.00117146	0.0590746
Ubxn11	ENSMUSG00000012126	67586	0.578479	0.00534987	0.110155
Kif11	ENSMUSG00000012443	16551	0.892349	0.0359244	0.260497
Enkd1	ENSMUSG00000013155	102124	0.551733	0.00445341	0.101628
Ly6g6e	ENSMUSG00000013766	70274	0.58743	0.0389263	0.269484
Ndufa2	ENSMUSG00000014294	17991	0.513744	0.00273083	0.0816262
Glis2	ENSMUSG00000014303	83396	0.587009	0.000689344	0.0480507
Cacfd1	ENSMUSG00000015488	381356	0.531046	0.00251197	0.0811226
Plekho1	ENSMUSG00000015745	67220	0.672372	0.000206484	0.0279961
Med28	ENSMUSG00000015804	66999	0.53883	0.00137245	0.0632207
Bola1	ENSMUSG00000015943	69168	0.751055	0.000302429	0.0322757
Atp5e	ENSMUSG00000016252	67126	0.530439	0.00491768	0.106281
Ppdpf	ENSMUSG00000016344	66496	0.722458	0.000235444	0.0291707
Ndufa1	ENSMUSG00000016427	54405	0.538602	0.00125897	0.0607178
Mmp9	ENSMUSG00000017737	17395	0.887787	0.0227145	0.212825
Rac3	ENSMUSG00000018012	170758	0.67658	0.000518675	0.040294
Stard3	ENSMUSG00000018167	59045	0.50863	0.0021231	0.0751211
Gpx3	ENSMUSG00000018339	14778	0.57849	0.00546432	0.110923
Cenpv	ENSMUSG00000018509	73139	0.545127	0.0024831	0.0807402
Copz2	ENSMUSG00000018672	56358	0.612617	0.0105651	0.152912
Slc25a39	ENSMUSG00000018677	68066	0.773805	0.000260018	0.0306145
Tnfsfm13	ENSMUSG00000018752	619441	0.945709	0.000918236	0.0540856
Fis1	ENSMUSG00000019054	66437	0.591941	0.000748879	0.0498282
Tmem160	ENSMUSG00000019158	69094	0.619604	0.000504009	0.04002
Scn1b	ENSMUSG00000019194	20266	0.660992	0.000761363	0.0499649
Noxo1	ENSMUSG00000019320	71893	1.04971	0.0307354	0.243516
Polr2i	ENSMUSG00000019738	69920	0.56793	0.00124845	0.0606175
Ascl1	ENSMUSG00000020052	17172	0.558869	0.021803	0.208225
Pcsk4	ENSMUSG00000020131	18551	0.560137	0.0395387	0.270853
Uqcr11	ENSMUSG00000020163	66594	0.731754	8.98241e-05	0.020218
Phlda1	ENSMUSG00000020205	21664	0.521777	0.00138255	0.0632609
Timm13	ENSMUSG00000020219	30055	0.826596	0.0378545	0.267361
Cdc34	ENSMUSG00000020307	216150	0.767801	0.000135949	0.0241563
Ltc4s	ENSMUSG00000020377	17001	0.588301	0.0302995	0.241121
Cdkl3	ENSMUSG00000020389	213084	0.557853	0.00262178	0.0811226
Arf5	ENSMUSG00000020440	11844	0.677891	0.000333525	0.0342387
Guk1	ENSMUSG00000020444	14923	0.687309	0.000292526	0.0322757
Mrps24	ENSMUSG00000020477	64660	0.665929	0.00158327	0.0675214
Sap30l	ENSMUSG00000020519	50724	0.547855	0.00254552	0.0811226
Fkbp1b	ENSMUSG00000020635	14226	0.600373	0.000815496	0.0514575
Pomc	ENSMUSG00000020660	18976	0.82887	0.0212352	0.206211
Rasl10b	ENSMUSG00000020684	276952	0.619414	0.00268017	0.0814145
Nle1	ENSMUSG00000020692	217011	0.508929	0.00823767	0.13546
Cep112	ENSMUSG00000020728	76380	0.678779	0.0334568	0.253459
Mxra7	ENSMUSG00000020814	67622	0.567668	0.00577159	0.11291
Ankrd40	ENSMUSG00000020864	71452	0.52592	0.00123036	0.0602328
Abcc3	ENSMUSG00000020865	76408	1.12409	0.00482068	0.105893
Lrrc46	ENSMUSG00000020878	69297	1.13017	0.0429286	0.281464
Tmem107	ENSMUSG00000020895	66910	0.718786	0.00117841	0.0592171
Ccdc103	ENSMUSG00000020930	73293	0.777792	0.00187194	0.0721825
Ngb	ENSMUSG00000021032	64242	0.656546	0.00148851	0.065842
Glrx5	ENSMUSG00000021102	73046	0.857614	0.000223307	0.0286551
Vti1b	ENSMUSG00000021124	53612	0.700753	2.41231e-05	0.0118331
Amn	ENSMUSG00000021278	93835	0.55315	0.00600997	0.11563
Zfyve21	ENSMUSG00000021286	68520	0.556498	0.00502963	0.108212
Atp5mpl	ENSMUSG00000021290	70257	0.534644	0.00416427	0.0988128
Prelid1	ENSMUSG00000021486	66494	0.539191	0.00172087	0.0706891
Pdlim7	ENSMUSG00000021493	67399	0.726892	1.92683e-05	0.0113633
Pcbd2	ENSMUSG00000021496	72562	0.782362	0.000891992	0.052974
Pabpn1	ENSMUSG00000022194	12050	0.537989	0.000310367	0.032559
Cideb	ENSMUSG00000022219	12684	0.892433	0.019322	0.195966
Marchf11	ENSMUSG00000022269	211147	0.514851	0.0340339	0.254625
Dnal4	ENSMUSG00000022420	54152	0.553867	0.00212735	0.0751211
Smdt1	ENSMUSG00000022452	69029	0.707535	0.000339653	0.0346023
Ppp1r1a	ENSMUSG00000022490	58200	0.684669	0.000257161	0.0305448
Hes1	ENSMUSG00000022528	15205	0.556452	0.00332277	0.0890948
Maf1	ENSMUSG00000022553	68877	0.525813	0.00139533	0.0632609
Mapk12	ENSMUSG00000022610	29857	0.513138	0.0291894	0.236744
Thap7	ENSMUSG00000022760	69009	0.63906	0.00259107	0.0811226
Popdc2	ENSMUSG00000022803	64082	1.87989	0.00507723	0.108221
Mylk	ENSMUSG00000022836	107589	0.616208	0.00262469	0.0811226
Thpo	ENSMUSG00000022847	21832	0.74825	0.0454534	0.289564
Tmem41a	ENSMUSG00000022856	66664	0.508746	0.00238965	0.0791337
Cbr3	ENSMUSG00000022947	109857	0.640728	0.00201748	0.0727262
Lmbr1l	ENSMUSG00000022999	74775	0.554476	0.0321638	0.249196
Cela1	ENSMUSG00000023031	109901	0.664917	0.0124182	0.161552
Igfbp6	ENSMUSG00000023046	16012	0.55381	0.00262311	0.0811226
Amhr2	ENSMUSG00000023047	110542	1.51014	0.0141463	0.169888
Serinc2	ENSMUSG00000023232	230779	0.685602	0.0214162	0.207408
Poc1a	ENSMUSG00000023345	70235	0.518689	0.00741197	0.127675
Clec4n	ENSMUSG00000023349	56620	1.2442	0.0358197	0.260348
Ogfod2	ENSMUSG00000023707	66627	0.518813	0.00665576	0.121356
Hcfc1r1	ENSMUSG00000023904	353502	0.757469	0.000134381	0.0241563
Tnfrsf12a	ENSMUSG00000023905	27279	0.510386	0.0251699	0.221469
Flywch2	ENSMUSG00000023911	76917	0.667737	0.00261126	0.0811226
Mrpl14	ENSMUSG00000023939	68463	0.598872	0.00227998	0.0784644
Rsph1	ENSMUSG00000024033	22092	0.600526	0.0466562	0.292727
Ndufv3	ENSMUSG00000024038	78330	0.623778	0.000144555	0.0244175
Cyp4f13	ENSMUSG00000024055	170716	0.527774	0.0123282	0.161552
Six2	ENSMUSG00000024134	20472	1.13442	0.0166563	0.181688
Nme4	ENSMUSG00000024177	56520	0.574031	0.0285086	0.234669
Mrpl28	ENSMUSG00000024181	68611	0.690088	0.00150959	0.065945
Uqcc2	ENSMUSG00000024208	67267	0.547498	0.00291084	0.0835806
Nudt3	ENSMUSG00000024213	56409	0.538247	0.000768333	0.0501931
Rps14	ENSMUSG00000024608	20044	0.514003	0.00467411	0.104259
Fth1	ENSMUSG00000024661	14319	0.71003	2.96794e-05	0.0121872
Sac3d1	ENSMUSG00000024790	66406	0.589435	0.00476662	0.105394
Cdca5	ENSMUSG00000024791	67849	1.49177	0.046712	0.292727
Tmem134	ENSMUSG00000024845	66990	0.812487	0.000104659	0.0215802
Cst6	ENSMUSG00000024846	73720	0.700824	0.000630784	0.0455559
Cdk2ap2	ENSMUSG00000024856	52004	0.595257	0.00649063	0.120143
Cnih2	ENSMUSG00000024873	12794	0.73656	0.000115936	0.0222164
Rce1	ENSMUSG00000024889	19671	0.583828	0.00238249	0.0791337
Drap1	ENSMUSG00000024914	66556	0.972752	2.5782e-06	0.00463173
Rnaseh2c	ENSMUSG00000024925	68209	0.591636	0.00237714	0.0791337
Vegfb	ENSMUSG00000024962	22340	1.07745	0.00612767	0.116335
Dnajc4	ENSMUSG00000024963	57431	0.588948	0.00230506	0.0786375
Spindoc	ENSMUSG00000024970	68229	0.529883	0.000508422	0.0401486
Anapc11	ENSMUSG00000025135	66156	0.864128	2.36322e-05	0.0118331
Sirt7	ENSMUSG00000025138	209011	0.573278	0.00278662	0.0818427
Cenpx	ENSMUSG00000025144	20892	0.753804	0.000130788	0.0241563
Hoga1	ENSMUSG00000025176	67432	0.90904	0.0459156	0.290321
Hps1	ENSMUSG00000025188	192236	0.560654	0.0287506	0.235115
Mrpl43	ENSMUSG00000025208	94067	0.505261	0.00671496	0.121381
Rps26	ENSMUSG00000025362	27370	0.513194	0.00743165	0.127675
Chmp6	ENSMUSG00000025371	208092	0.510442	0.00544779	0.1109
Nabp2	ENSMUSG00000025374	69917	0.591852	0.000275934	0.0312262
Fscn2	ENSMUSG00000025380	238021	1.17774	0.0326597	0.250797
Il23a	ENSMUSG00000025383	83430	1.07895	0.021164	0.205889
Ddit3	ENSMUSG00000025408	13198	0.672579	0.000170505	0.0257948
Mbd6	ENSMUSG00000025409	110962	0.75133	0.000364963	0.0351782
Sirt3	ENSMUSG00000025486	64384	0.533825	0.00647136	0.120143
Hras	ENSMUSG00000025499	15461	0.619284	0.00165494	0.0693434
Tmem80	ENSMUSG00000025505	71448	0.505243	0.00460646	0.103768
Rplp2	ENSMUSG00000025508	67186	0.569619	0.00175375	0.0708002
Tmem192	ENSMUSG00000025521	73067	0.514134	0.00648269	0.120143
Mcrip2	ENSMUSG00000025732	68241	0.606118	0.0046453	0.104181
Rhbdl1	ENSMUSG00000025735	214951	0.522015	0.00674809	0.121381
Gng13	ENSMUSG00000025739	64337	0.619577	0.00200822	0.0727262
Iscu	ENSMUSG00000025825	66383	0.52644	0.00401173	0.097723
Tspan17	ENSMUSG00000025875	74257	0.759274	6.69899e-05	0.0196486
Ctdsp1	ENSMUSG00000026176	227292	0.640188	0.00186902	0.0721825
Zfand2b	ENSMUSG00000026197	68818	0.676048	0.00029775	0.0322757
Stk16	ENSMUSG00000026201	20872	0.639605	0.00427593	0.0997624
Nppc	ENSMUSG00000026241	18159	0.656531	0.0056321	0.112267
Bok	ENSMUSG00000026278	51800	0.772474	4.0686e-05	0.0139224
Tnni1	ENSMUSG00000026418	21952	0.709986	0.00464788	0.104181
Batf3	ENSMUSG00000026630	381319	1.05454	0.0253	0.222121
Dpm2	ENSMUSG00000026810	13481	0.719641	0.000433948	0.0382231
St6galnac6	ENSMUSG00000026811	50935	0.746538	0.000112807	0.021909
Upp2	ENSMUSG00000026839	76654	0.569964	0.000405194	0.0366255
Phf19	ENSMUSG00000026873	74016	0.941534	0.0441171	0.285078
Ndufa8	ENSMUSG00000026895	68375	0.731803	0.000138175	0.0241563
Egfl7	ENSMUSG00000026921	353156	0.837787	6.98447e-05	0.0196825
Pex16	ENSMUSG00000027222	18633	0.577574	0.00185906	0.0721825
Creb3l1	ENSMUSG00000027230	26427	0.618284	0.0330887	0.252201
Mdk	ENSMUSG00000027239	17242	0.530235	0.00978561	0.146608
Hypk	ENSMUSG00000027245	67693	0.517699	0.00511106	0.108502
Gfra4	ENSMUSG00000027316	14588	0.724517	0.000436334	0.0382231
Usp50	ENSMUSG00000027364	75083	0.833188	0.000782264	0.0506428
Nkx2-2	ENSMUSG00000027434	18088	0.93141	0.00022608	0.0287542
Slc52a3	ENSMUSG00000027463	69698	0.546275	0.0360769	0.260654
E2f1	ENSMUSG00000027490	13555	0.56355	0.00262127	0.0811226
Nkain4	ENSMUSG00000027574	58237	0.535649	0.00252295	0.0811226
Map1lc3a	ENSMUSG00000027602	66734	0.787735	9.80047e-05	0.0210227
Slc50a1	ENSMUSG00000027953	19729	0.509976	0.00489623	0.106179
Pla2g12a	ENSMUSG00000027999	66350	0.530439	0.0016884	0.0701322
Cks1b	ENSMUSG00000028044	54124	0.534406	0.0300194	0.240215
Ntrk1	ENSMUSG00000028072	18211	1.15352	0.0397171	0.271171
Dmac1	ENSMUSG00000028398	66928	0.504007	0.0025755	0.0811226
Bag1	ENSMUSG00000028416	12017	0.660966	0.00112142	0.0580607
Enho	ENSMUSG00000028445	69638	0.582909	0.00133868	0.0625977
Ccdc107	ENSMUSG00000028461	622404	0.605683	0.000614552	0.0450829
B4galt2	ENSMUSG00000028541	53418	0.563933	0.002348	0.0791337
Tm2d1	ENSMUSG00000028563	94043	0.504504	0.00337343	0.0897975
Tnfrsf1b	ENSMUSG00000028599	21938	0.727395	0.00780404	0.130875
Echdc2	ENSMUSG00000028601	52430	0.76802	0.000494185	0.04002
Col9a2	ENSMUSG00000028626	12840	0.500654	0.00743611	0.127675
Gale	ENSMUSG00000028671	74246	0.530346	0.00731584	0.126414
Rnf220	ENSMUSG00000028677	66743	0.555312	0.00103974	0.0566028
Pomgnt1	ENSMUSG00000028700	68273	0.530159	0.00338022	0.0897975
Akr7a5	ENSMUSG00000028743	110198	0.629701	0.000940648	0.0543922
Tmem234	ENSMUSG00000028797	76799	0.517223	0.00183966	0.0721484
Stpg1	ENSMUSG00000028801	78806	0.971611	0.00255408	0.0811226
Sh3bgrl3	ENSMUSG00000028843	73723	0.751644	0.000204076	0.0279332
Tmem222	ENSMUSG00000028857	52174	0.517031	0.00385746	0.0950934
Cd164l2	ENSMUSG00000028865	69655	0.645062	0.0173244	0.185915
Rspo1	ENSMUSG00000028871	192199	0.718	0.00226701	0.0784644
Smarcd3	ENSMUSG00000028949	66993	0.728193	0.000242423	0.0295263
Tmub1	ENSMUSG00000028958	64295	0.619085	0.00168139	0.0700432
Fastk	ENSMUSG00000028959	66587	0.596019	0.00182116	0.0721484
Dffb	ENSMUSG00000029027	13368	0.764285	0.00237087	0.0791337
Prxl2b	ENSMUSG00000029059	66469	0.726907	0.000108111	0.0215802
Plb1	ENSMUSG00000029134	665270	0.608462	0.033425	0.253367
Crybb1	ENSMUSG00000029343	12960	0.524673	0.00924351	0.144623
Srrd	ENSMUSG00000029346	70118	0.582135	0.00118899	0.0595407
Tesc	ENSMUSG00000029359	57816	0.657897	0.00575695	0.112877
Wsb2	ENSMUSG00000029364	59043	0.657777	0.000886018	0.0528376
Cdk2ap1	ENSMUSG00000029394	13445	0.656108	0.000803791	0.0514575
Rilpl2	ENSMUSG00000029401	80291	0.600762	0.00338862	0.0898546
Mfsd7a	ENSMUSG00000029490	243197	1.37767	0.0446484	0.286997
Srsf9	ENSMUSG00000029538	108014	0.508767	0.00880279	0.140571
Cabp1	ENSMUSG00000029544	29867	0.547832	0.0014798	0.065842
Arpc1b	ENSMUSG00000029622	11867	0.610209	0.000367153	0.0351782
Wnt16	ENSMUSG00000029671	93735	1.36627	0.0263196	0.226486
Tfr2	ENSMUSG00000029716	50765	0.541228	0.0393241	0.270674
Tsc22d4	ENSMUSG00000029723	78829	0.558463	0.00501185	0.107992
Ppp1r35	ENSMUSG00000029725	69871	0.562381	0.00456335	0.103283
Wbp1	ENSMUSG00000030035	22377	0.780234	6.64058e-05	0.0196486
Ptms	ENSMUSG00000030122	69202	0.726924	0.000431374	0.0382231
Ogg1	ENSMUSG00000030271	18294	0.755924	0.000502644	0.04002
Efcab12	ENSMUSG00000030321	212516	1.03435	0.00282963	0.082745
Ltbr	ENSMUSG00000030339	17000	0.768183	4.73079e-05	0.0158118
Rtn2	ENSMUSG00000030401	20167	0.780902	0.000104463	0.0215802
Pglyrp1	ENSMUSG00000030413	21946	0.594899	0.0323744	0.250286
Tmem238	ENSMUSG00000030431	664968	0.702627	0.00947401	0.145033
Rpl28	ENSMUSG00000030432	19943	0.561014	0.00181	0.0721484
Cib1	ENSMUSG00000030538	23991	0.571952	0.0015962	0.0678716
Rasgrp4	ENSMUSG00000030589	233046	1.57529	0.00480765	0.105812
Fam98c	ENSMUSG00000030590	73833	0.677885	0.00024241	0.0295263
Nfkbib	ENSMUSG00000030595	18036	0.505484	0.00386642	0.0951511
Pak4	ENSMUSG00000030602	70584	0.616804	0.00150578	0.065945
Ddias	ENSMUSG00000030641	74041	1.23915	0.032028	0.248642
Stard10	ENSMUSG00000030688	56018	0.679196	0.000200534	0.0279332
Cox6a2	ENSMUSG00000030785	12862	0.747932	0.000489777	0.04002
Dkkl1	ENSMUSG00000030792	50722	0.50439	0.00236307	0.0791337
Stx4a	ENSMUSG00000030805	20909	0.504262	0.00853664	0.137591
Bcl7c	ENSMUSG00000030814	12055	0.82446	4.30728e-06	0.00619042
Lamtor1	ENSMUSG00000030842	66508	0.614722	0.00121764	0.05997
Cdk16	ENSMUSG00000031065	18555	0.517365	0.00330251	0.0890499
Fgf3	ENSMUSG00000031074	14174	1.42984	0.0123761	0.161552
Timm17b	ENSMUSG00000031158	21855	0.548422	0.00287962	0.0834393
Morc4	ENSMUSG00000031434	75746	0.669211	0.0226654	0.212731
Coprs	ENSMUSG00000031458	66423	0.512786	0.00183186	0.0721484
Adrb3	ENSMUSG00000031489	11556	0.670114	0.0457527	0.290184
Tnfsf13b	ENSMUSG00000031497	24099	0.910347	0.0348329	0.257123
Rab20	ENSMUSG00000031504	19332	2.16775	0.00245435	0.0801678
Smim19	ENSMUSG00000031534	102032	0.54306	0.000527212	0.0407371
Tm2d2	ENSMUSG00000031556	69742	0.521382	0.00119757	0.059762
Aktip	ENSMUSG00000031667	14339	0.554886	0.00116456	0.0590746
Mt3	ENSMUSG00000031760	17751	0.712988	0.000151008	0.0246029
Mt1	ENSMUSG00000031765	17748	0.857132	0.0174313	0.186262
Arl2bp	ENSMUSG00000031776	107566	0.581732	0.00180555	0.0721484
Ccl17	ENSMUSG00000031780	20295	0.895527	0.0324244	0.250286
Usb1	ENSMUSG00000031792	101985	0.578654	0.00522635	0.109335
Mvb12a	ENSMUSG00000031813	73711	0.526404	0.00247043	0.0805103
Klhl36	ENSMUSG00000031828	234796	0.536132	0.0468969	0.29279
Necab2	ENSMUSG00000031837	117148	0.628978	0.000907837	0.0536931
Ifi30	ENSMUSG00000031838	65972	0.919009	0.00305222	0.0851776
Lsm4	ENSMUSG00000031848	50783	0.657225	0.002309	0.0786375
Pbx4	ENSMUSG00000031860	80720	0.68193	0.0107561	0.153683
Lpar2	ENSMUSG00000031861	53978	0.992322	0.042191	0.278914
Ciao2b	ENSMUSG00000031879	68523	0.56235	0.00194854	0.0725358
Rrad	ENSMUSG00000031880	56437	0.840555	0.0262872	0.226486
Acta1	ENSMUSG00000031972	11459	0.690246	0.00105137	0.0567881
Tirap	ENSMUSG00000032041	117149	0.691584	0.0456104	0.29005
Tmem218	ENSMUSG00000032121	66279	0.515079	0.00353866	0.0915206
Pin1	ENSMUSG00000032171	23988	0.508845	0.00485191	0.106179
Tmed1	ENSMUSG00000032180	17083	0.636018	0.00172309	0.0706891
Lysmd2	ENSMUSG00000032184	70082	0.50427	0.00325501	0.0884944
Rp9	ENSMUSG00000032239	55934	0.596315	0.000648304	0.0464563
Cln6	ENSMUSG00000032245	76524	0.543466	0.00229028	0.0784653
Ulk3	ENSMUSG00000032308	71742	0.611275	0.000394392	0.0360057
Cmtm7	ENSMUSG00000032436	102545	0.789222	0.0377389	0.267184
Pth1r	ENSMUSG00000032492	19228	0.686297	0.00329419	0.0890499
Stac	ENSMUSG00000032502	20840	1.50076	0.0003494	0.0350766
Rpsa	ENSMUSG00000032518	16785	0.510176	0.00525829	0.109589
Ss18l2	ENSMUSG00000032526	26901	0.508687	0.00469851	0.104369
Cck	ENSMUSG00000032532	12424	0.521679	0.00421209	0.0993265
Hemk1	ENSMUSG00000032579	69536	0.535702	0.00731814	0.126414
Klhdc8b	ENSMUSG00000032609	78267	0.572517	0.00127592	0.0611249
Lmo2	ENSMUSG00000032698	16909	0.509067	0.00592989	0.114858
Slc16a8	ENSMUSG00000032988	57274	2.03088	0.0134573	0.166444
Podxl2	ENSMUSG00000033152	319655	0.538958	0.00355333	0.0915206
Kctd17	ENSMUSG00000033287	72844	0.521951	0.00106982	0.0568256
Mif	ENSMUSG00000033307	17319	0.696833	0.000256175	0.0305448
Gstt2	ENSMUSG00000033318	14872	0.841052	0.00289924	0.0835028
Gtpbp6	ENSMUSG00000033434	107999	0.643855	0.000694545	0.0480507
Crlf2	ENSMUSG00000033467	57914	0.545812	0.00684088	0.12174
Tomm6	ENSMUSG00000033475	66119	0.568247	0.00296894	0.0840964
Znrf1	ENSMUSG00000033545	170737	0.628258	1.99519e-05	0.0113633
Ucp2	ENSMUSG00000033685	22228	0.55792	0.0228654	0.213626
Ppp1r16a	ENSMUSG00000033819	73062	0.692296	0.000577916	0.0430019
Cdk10	ENSMUSG00000033862	234854	0.547833	0.00454573	0.103117
Aspm	ENSMUSG00000033952	12316	1.37855	0.0457766	0.290208
Ccdc17	ENSMUSG00000034035	622665	1.01774	0.0136947	0.167649
Emid1	ENSMUSG00000034164	140703	0.598447	0.00276109	0.0818427
Rhbdd3	ENSMUSG00000034175	279766	0.690034	0.000554647	0.0422584
Rasl10a	ENSMUSG00000034209	75668	0.598982	0.00314544	0.0869352
Tmem132c	ENSMUSG00000034324	208213	0.513086	0.021848	0.20836
Dhrs11	ENSMUSG00000034449	192970	0.508834	0.0374553	0.266094
Scn10a	ENSMUSG00000034533	20264	1.59948	0.0405338	0.273221
Ly6d	ENSMUSG00000034634	17068	1.62333	0.00890175	0.141006
Prr7	ENSMUSG00000034686	432763	0.68253	0.000178835	0.0259972
Neurod1	ENSMUSG00000034701	18012	0.557465	0.00233368	0.0791029
Nagk	ENSMUSG00000034744	56174	0.500243	0.00238422	0.0791337
Gpsm3	ENSMUSG00000034786	106512	0.935084	0.0071345	0.125198
Gna15	ENSMUSG00000034792	14676	0.804168	0.024821	0.220798
Ccdc122	ENSMUSG00000034795	108811	0.697509	0.0111577	0.155912
Plvap	ENSMUSG00000034845	84094	0.587492	0.0213706	0.207106
Mrpl34	ENSMUSG00000034880	94065	0.596624	0.00102138	0.0566028
Rps29	ENSMUSG00000034892	20090	0.793676	8.88149e-05	0.020218
Mrpl54	ENSMUSG00000034932	66047	0.655449	0.000997148	0.0564213
Map2k2	ENSMUSG00000035027	26396	0.57851	0.00120387	0.0598684
Lsm7	ENSMUSG00000035215	66094	0.563335	0.00542522	0.110784
Oaz1	ENSMUSG00000035242	18245	0.543524	0.0113185	0.156135
Pkig	ENSMUSG00000035268	18769	0.687602	0.000828937	0.0520239
Plekhj1	ENSMUSG00000035278	78670	0.717028	7.97799e-05	0.020218
Nat14	ENSMUSG00000035285	269854	0.552004	0.00150244	0.065945
Mbd3	ENSMUSG00000035478	17192	0.727176	0.000139505	0.0241563
Mpv17l2	ENSMUSG00000035559	234384	0.634497	0.00125454	0.060708
Ndufa3	ENSMUSG00000035674	66091	0.721898	0.000154068	0.0246029
R3hdm4	ENSMUSG00000035781	109284	0.605618	0.00337255	0.0897975
Cox8a	ENSMUSG00000035885	12868	0.930344	1.00553e-06	0.00289031
Rnf126	ENSMUSG00000035890	70294	0.609929	0.000262008	0.0306145
Prr5	ENSMUSG00000036106	109270	0.563567	0.015313	0.176204
Lmo1	ENSMUSG00000036111	109594	0.656998	0.0010637	0.0568256
Ndufa13	ENSMUSG00000036199	67184	0.611027	0.000667728	0.0471036
Wtip	ENSMUSG00000036459	101543	0.537526	0.0255795	0.223347
Rnf39	ENSMUSG00000036492	386454	0.536468	0.0485194	0.297746
Fxyd7	ENSMUSG00000036578	57780	0.641478	0.00277076	0.0818427
Amdhd2	ENSMUSG00000036820	245847	0.651123	9.24969e-05	0.020218
Dcaf15	ENSMUSG00000037103	212123	0.624672	0.000303175	0.0322757
Psd	ENSMUSG00000037126	73728	0.674709	0.000517393	0.040294
Ndufc1	ENSMUSG00000037152	66377	0.606611	0.000356327	0.0351782
Mospd3	ENSMUSG00000037221	68929	0.695635	0.00439193	0.100993
Nenf	ENSMUSG00000037499	66208	0.508789	0.00269193	0.0814238
Atoh8	ENSMUSG00000037621	71093	0.839355	0.0468075	0.292731
Wdtc1	ENSMUSG00000037622	230796	0.526656	0.00380588	0.0948514
Gpr160	ENSMUSG00000037661	71862	0.822641	0.0485776	0.297848
Mrps26	ENSMUSG00000037740	99045	0.714283	0.00036656	0.0351782
Mrpl23	ENSMUSG00000037772	19935	0.741262	0.00084047	0.052251
Sh2d4b	ENSMUSG00000037833	328381	1.83817	0.0124738	0.161552
Vstm2l	ENSMUSG00000037843	277432	0.591945	0.000851258	0.052251
Ankrd9	ENSMUSG00000037904	74251	0.644936	0.00264379	0.0813631
Chchd5	ENSMUSG00000037938	66170	0.541257	0.00998475	0.148092
Card19	ENSMUSG00000037960	68480	0.599564	0.0119163	0.159164
Igsf9	ENSMUSG00000037995	93842	0.761098	0.0203658	0.201861
Dexi	ENSMUSG00000038055	58239	0.50537	0.00680255	0.121449
Hspb2	ENSMUSG00000038086	69253	0.905348	0.0216763	0.208225
Pnmt	ENSMUSG00000038216	18948	1.52307	0.0410122	0.274696
Kash5	ENSMUSG00000038292	384619	0.625562	0.0378042	0.267361
Edem2	ENSMUSG00000038312	108687	0.520535	0.00953952	0.145033
Arl5c	ENSMUSG00000038352	217151	0.756617	0.0193485	0.195966
Spsb2	ENSMUSG00000038451	14794	0.84946	0.00346899	0.0908131
Polr2l	ENSMUSG00000038489	66491	0.68703	0.000706609	0.0483589
Atf5	ENSMUSG00000038539	107503	0.67884	0.00212433	0.0751211
Fndc4	ENSMUSG00000038552	64339	0.563579	0.00195825	0.0725358
Angptl6	ENSMUSG00000038742	70726	0.684576	0.00113167	0.0582557
Lefty1	ENSMUSG00000038793	13590	1.09705	0.010206	0.150134
Gngt2	ENSMUSG00000038811	14710	0.608359	0.0285315	0.234669
Rps21	ENSMUSG00000039001	66481	0.714233	5.12958e-05	0.0167551
Echdc3	ENSMUSG00000039063	67856	0.979229	0.0391167	0.270412
Mtg2	ENSMUSG00000039069	52856	0.543099	0.00331493	0.0890507
Trhr2	ENSMUSG00000039079	170732	1.34527	0.0040245	0.0977341
Cmc1	ENSMUSG00000039163	67899	0.503995	0.0023177	0.0787471
Dap	ENSMUSG00000039168	223453	0.599989	0.0125143	0.161552
Pcsk1n	ENSMUSG00000039278	30052	1.26503	4.61108e-09	2.20901e-05
Nrtn	ENSMUSG00000039481	18188	0.807628	0.000976685	0.0560103
Stub1	ENSMUSG00000039615	56424	0.568598	0.00545972	0.110923
Spout1	ENSMUSG00000039660	227695	0.53921	0.00123215	0.0602328
Dusp26	ENSMUSG00000039661	66959	0.535969	0.00365275	0.093229
Galnt12	ENSMUSG00000039774	230145	0.932368	0.0345068	0.255767
Myl6b	ENSMUSG00000039824	216459	0.589161	0.00851405	0.137488
Neurl2	ENSMUSG00000039873	415115	0.850751	0.00906159	0.142487
Eva1c	ENSMUSG00000039903	70967	0.661158	0.0324819	0.250579
Rbms2	ENSMUSG00000040043	56516	0.857992	0.000138695	0.0241563
Plcb2	ENSMUSG00000040061	18796	0.641102	0.0271867	0.228513
Arntl2	ENSMUSG00000040187	272322	0.680847	0.01326	0.165186
Ndufa4l2	ENSMUSG00000040280	407790	0.626136	0.046483	0.292444
Map3k10	ENSMUSG00000040390	269881	0.573954	0.00315802	0.0871153
Slc25a28	ENSMUSG00000040414	246696	0.567344	0.00195815	0.0725358
Ltb4r2	ENSMUSG00000040432	57260	1.63562	0.0223493	0.210903
Ppp1r15a	ENSMUSG00000040435	17872	0.629336	0.00136056	0.0630771
Blvrb	ENSMUSG00000040466	233016	0.692123	0.000146111	0.0244175
Dxo	ENSMUSG00000040482	112403	0.514989	0.0112823	0.156135
Abhd11	ENSMUSG00000040532	68758	0.600522	0.000876459	0.0525369
Kremen2	ENSMUSG00000040680	73016	1.85159	0.00435283	0.100535
Limd2	ENSMUSG00000040699	67803	0.629349	0.000848202	0.052251
Agmat	ENSMUSG00000040706	75986	1.07317	0.0194759	0.196703
Lat2	ENSMUSG00000040751	56743	1.12667	0.000671878	0.0471036
Six5	ENSMUSG00000040841	20475	1.11209	0.00900266	0.141912
Szrd1	ENSMUSG00000040842	213491	0.674504	5.32969e-05	0.0170218
Nbl1	ENSMUSG00000041120	17965	0.657707	0.00331473	0.0890507
Pla2g5	ENSMUSG00000041193	18784	0.874998	0.00111964	0.0580607
Trir	ENSMUSG00000041203	68544	0.533489	0.00745387	0.127684
Nkx6-2	ENSMUSG00000041309	14912	0.610157	0.000418811	0.0376197
Paqr6	ENSMUSG00000041423	68957	0.639916	0.00270067	0.0814238
Rrp9	ENSMUSG00000041506	27966	0.563654	0.00263964	0.0813631
Fbxo2	ENSMUSG00000041556	230904	0.508655	0.00432458	0.10034
Selenow	ENSMUSG00000041571	20364	1.03532	0.0060479	0.116016
Fam104a	ENSMUSG00000041629	28081	0.508779	0.00346695	0.0908131
Lrrc29	ENSMUSG00000041679	234684	1.12912	0.0173341	0.185915
Cox6a1	ENSMUSG00000041697	12861	0.79111	3.91984e-05	0.0139224
Inka1	ENSMUSG00000042106	68176	0.697001	0.0315123	0.24681
Bend6	ENSMUSG00000042182	320705	0.623938	7.9737e-05	0.020218
Abhd14a	ENSMUSG00000042210	68644	0.52845	0.00679501	0.121449
Zfand4	ENSMUSG00000042213	67492	0.541039	0.0280955	0.232402
Cibar2	ENSMUSG00000042269	436062	1.26517	0.0261885	0.226244
Hsd3b7	ENSMUSG00000042289	101502	0.837316	0.00131795	0.0625977
Tmem183a	ENSMUSG00000042305	57439	0.557659	0.000112221	0.021909
Grap2	ENSMUSG00000042351	17444	1.50269	0.0358137	0.260348
Smim12	ENSMUSG00000042380	80284	0.535598	0.0111543	0.155912
Nfkbil1	ENSMUSG00000042419	18038	0.717622	0.00031385	0.0326858
Dctpp1	ENSMUSG00000042462	66422	0.558379	0.00422284	0.0993265
Adprs	ENSMUSG00000042558	100206	0.702376	0.000123041	0.0232677
Ypel3	ENSMUSG00000042675	66090	0.616346	0.00227577	0.0784644
Dpm3	ENSMUSG00000042737	68563	0.696745	0.000156304	0.0246857
Alkbh6	ENSMUSG00000042831	233065	0.75145	2.37657e-05	0.0118331
Tuba1c	ENSMUSG00000043091	22146	0.643538	0.0495682	0.300194
Lor	ENSMUSG00000043165	16939	0.670893	0.000300297	0.0322757
Taf10	ENSMUSG00000043866	24075	0.727571	3.77597e-05	0.0139224
Orai3	ENSMUSG00000043964	269999	0.551599	0.00867146	0.138803
Rell2	ENSMUSG00000044024	225392	0.577294	0.00364452	0.093229
S1pr4	ENSMUSG00000044199	13611	1.30722	0.0185588	0.193421
Bhlha9	ENSMUSG00000044243	320522	0.621593	0.0304631	0.24202
Nrn1l	ENSMUSG00000044287	234700	0.811692	0.0219968	0.209026
Trp53i13	ENSMUSG00000044328	216964	0.734513	0.00214398	0.0753962
Alkbh2	ENSMUSG00000044339	231642	0.520643	0.0425467	0.280239
Tigd3	ENSMUSG00000044390	332359	0.514741	0.0362836	0.260844
Bod1	ENSMUSG00000044502	69556	0.548363	0.004358	0.100535
Rps2	ENSMUSG00000044533	16898	0.829729	0.000106476	0.0215802
Gemin7	ENSMUSG00000044709	69731	0.614164	0.00200119	0.0727262
Uqcrq	ENSMUSG00000044894	22272	0.521248	0.00538526	0.110337
Rassf9	ENSMUSG00000044921	237504	0.797859	0.046719	0.292727
H1f10	ENSMUSG00000044927	243529	0.740521	0.000160989	0.0249429
Spata21	ENSMUSG00000045004	329972	1.18553	0.0463672	0.29202
Tubg2	ENSMUSG00000045007	103768	0.508655	0.00150091	0.065945
Prss22	ENSMUSG00000045027	70835	1.19681	0.00020208	0.0279332
Bola3	ENSMUSG00000045160	78653	0.671212	0.000854369	0.052251
Nudt18	ENSMUSG00000045211	213484	0.646297	0.00354273	0.0915206
Morn2	ENSMUSG00000045257	378462	0.568579	0.00258723	0.0811226
Tmem88	ENSMUSG00000045377	67020	1.0043	0.000386719	0.0360057
Sys1	ENSMUSG00000045503	66460	0.639641	0.00172761	0.0706891
Gpr150	ENSMUSG00000045509	238725	0.850856	0.00103635	0.0566028
C1ql1	ENSMUSG00000045532	23829	0.530424	0.0105457	0.152838
Pigz	ENSMUSG00000045625	239827	0.57204	0.00725372	0.126159
Pnoc	ENSMUSG00000045731	18155	0.519662	0.00983593	0.146608
Ifitm10	ENSMUSG00000045777	320802	0.543354	0.00505651	0.108221
Ccdc42	ENSMUSG00000045915	276920	1.21373	0.0274981	0.229769
Mrps12	ENSMUSG00000045948	24030	0.553173	0.00391408	0.0959951
Rprml	ENSMUSG00000046215	104582	0.681216	0.000474143	0.0393895
Scand1	ENSMUSG00000046229	19018	0.748603	8.5314e-05	0.020218
Rpl37a	ENSMUSG00000046330	19981	0.602653	0.000555722	0.0422584
Kcnk6	ENSMUSG00000046410	52150	0.970062	0.00112308	0.0580607
Camk2n1	ENSMUSG00000046447	66259	1.01085	3.05438e-08	0.000109744
Cox17	ENSMUSG00000046516	12856	0.530477	0.00381709	0.0948514
Zfp787	ENSMUSG00000046792	67109	0.571855	0.00195108	0.0725358
Krt1	ENSMUSG00000046834	16678	0.83175	0.000248201	0.029976
Dusp28	ENSMUSG00000047067	67446	0.696963	0.000202801	0.0279332
Cldn14	ENSMUSG00000047109	56173	0.804924	0.0100474	0.148783
Dmrta2	ENSMUSG00000047143	242620	0.629226	0.0275762	0.23002
Gjd3	ENSMUSG00000047197	353155	0.880079	0.0202337	0.201384
Emc6	ENSMUSG00000047260	66048	0.549799	0.00200313	0.0727262
Dlk2	ENSMUSG00000047428	106565	0.577252	0.00161881	0.0685769
Mafa	ENSMUSG00000047591	378435	0.661749	0.0490021	0.298921
Paxx	ENSMUSG00000047617	227622	0.711174	0.00193382	0.0723771
Fgfbp3	ENSMUSG00000047632	72514	0.698845	0.0010804	0.0570866
Bola2	ENSMUSG00000047721	66162	0.658096	0.00030673	0.0324142
Ccdc88b	ENSMUSG00000047810	78317	0.672352	0.0185036	0.193406
Cdca4	ENSMUSG00000047832	71963	0.567982	0.00530303	0.10982
Bri3	ENSMUSG00000047843	55950	0.895763	0.000108028	0.0215802
Hes5	ENSMUSG00000048001	15208	0.821895	0.000811271	0.0514575
Cracr2b	ENSMUSG00000048200	213573	0.599113	0.0386344	0.268368
Slc25a47	ENSMUSG00000048856	104910	0.786249	0.00242842	0.0796831
Nrsn1	ENSMUSG00000048978	22360	0.803625	8.84371e-06	0.0104156
Bmyc	ENSMUSG00000049086	107771	0.543147	0.00133573	0.0625977
Fut4	ENSMUSG00000049307	14345	1.96703	0.00794618	0.132137
Kmt5a	ENSMUSG00000049327	67956	0.590565	0.000179167	0.0259972
Chchd10	ENSMUSG00000049422	103172	0.59157	0.00276358	0.0818427
Ctu2	ENSMUSG00000049482	66965	0.609912	0.000580459	0.0430019
Fzd9	ENSMUSG00000049551	14371	0.52877	0.0149188	0.174319
Tsku	ENSMUSG00000049580	244152	0.841564	0.00467589	0.104259
Tifab	ENSMUSG00000049625	212937	0.712117	0.0113942	0.156135
Gal3st1	ENSMUSG00000049721	53897	0.614598	0.000747528	0.0498282
Vcpkmt	ENSMUSG00000049882	207965	0.519613	0.00949589	0.145033
Idnk	ENSMUSG00000050002	75731	0.601311	0.00139137	0.0632609
Grrp1	ENSMUSG00000050105	72690	0.830254	0.00121843	0.05997
Il17d	ENSMUSG00000050222	239114	0.557024	0.00693088	0.122222
Carmil2	ENSMUSG00000050357	234695	0.679673	0.000294625	0.0322757
Fam241a	ENSMUSG00000050549	70617	0.70991	0.00511102	0.108502
Micos10	ENSMUSG00000050608	433771	0.580619	0.000351449	0.0350766
Rps27rt	ENSMUSG00000050621	100043813	0.846358	0.00022256	0.0286551
Ftl1	ENSMUSG00000050708	14325	0.882762	1.0146e-05	0.0104156
Atp5k	ENSMUSG00000050856	11958	0.667621	0.000394027	0.0360057
Phospho1	ENSMUSG00000050860	237928	0.773405	0.000151518	0.0246029
Fbll1	ENSMUSG00000051062	237730	0.539186	0.000579349	0.0430019
Fam71e1	ENSMUSG00000051113	75538	0.661274	0.00340706	0.0901774
Camk2n2	ENSMUSG00000051146	73047	0.712501	9.28464e-05	0.020218
Zfp524	ENSMUSG00000051184	66056	0.539092	0.0123806	0.161552
Fam174a	ENSMUSG00000051185	67698	0.741757	2.83747e-05	0.0121872
Spryd4	ENSMUSG00000051346	66701	0.562066	0.0061071	0.116335
Fhad1	ENSMUSG00000051435	329977	0.530536	0.012977	0.163315
Rps19bp1	ENSMUSG00000051518	66538	0.571985	0.00200478	0.0727262
Pusl1	ENSMUSG00000051557	433813	0.540792	0.0103638	0.151833
Pld4	ENSMUSG00000052160	104759	0.624077	0.00477434	0.105402
Serp2	ENSMUSG00000052584	72661	0.757135	0.000388604	0.0360057
Cysltr1	ENSMUSG00000052821	58861	1.10078	0.0150724	0.17526
Myh7	ENSMUSG00000053093	140781	0.668233	0.00185126	0.0721825
Socs3	ENSMUSG00000053113	12702	0.93782	0.00445487	0.101628
Dand5	ENSMUSG00000053226	23863	0.629657	0.00101169	0.0566028
Nrgn	ENSMUSG00000053310	64011	0.530026	0.00266685	0.0814145
Tmem39b	ENSMUSG00000053730	230770	0.564691	0.041414	0.276
Cyhr1	ENSMUSG00000053929	54151	0.50627	0.00103934	0.0566028
Mrps21	ENSMUSG00000054312	66292	0.591842	0.000440108	0.0382231
Tle5	ENSMUSG00000054452	14797	0.810585	2.55236e-05	0.0118331
Parp4	ENSMUSG00000054509	328417	0.750582	0.00836544	0.135851
Ap1s3	ENSMUSG00000054702	252903	0.742433	0.00882612	0.140787
Cadm4	ENSMUSG00000054793	260299	0.530113	0.00148891	0.065842
Tmem158	ENSMUSG00000054871	72309	0.521979	0.00338021	0.0897975
Kcnmb4	ENSMUSG00000054934	58802	0.672544	0.000459971	0.0389065
Kxd1	ENSMUSG00000055553	75620	0.567502	0.00183295	0.0721484
Zfp580	ENSMUSG00000055633	68992	0.514124	0.00684427	0.12174
Tmem191c	ENSMUSG00000055692	224019	0.692562	0.000874234	0.0525369
Sag	ENSMUSG00000056055	20215	0.569676	0.0184837	0.193339
Cndp1	ENSMUSG00000056162	338403	1.92518	0.0352077	0.25843
Adap1	ENSMUSG00000056413	231821	0.58098	0.00132272	0.0625977
Cebpb	ENSMUSG00000056501	12608	0.595185	0.00574625	0.112877
Trnp1	ENSMUSG00000056596	69539	0.559477	0.00107102	0.0568256
Ppp1r14b	ENSMUSG00000056612	18938	0.829193	1.68591e-05	0.0105347
Them6	ENSMUSG00000056665	223626	0.621257	0.000978192	0.0560103
Ilrun	ENSMUSG00000056692	224647	0.521855	0.00234797	0.0791337
Glipr1	ENSMUSG00000056888	73690	1.05339	0.048977	0.298895
Fxyd3	ENSMUSG00000057092	17178	0.645212	0.0270728	0.228513
Rpgrip1	ENSMUSG00000057132	77945	1.1965	0.00117067	0.0590746
AB124611	ENSMUSG00000057191	382062	1.52452	0.0387459	0.269013
Snrpg	ENSMUSG00000057278	68011	0.567627	0.00255159	0.0811226
Rpl38	ENSMUSG00000057322	67671	0.664079	0.000374749	0.0356682
Olfr1459	ENSMUSG00000057503	258684	1.74666	0.0187691	0.193909
Spop	ENSMUSG00000057522	20747	0.636536	0.000210002	0.0280057
Dtnbp1	ENSMUSG00000057531	94245	0.565243	0.00142719	0.0640988
Prtn3	ENSMUSG00000057729	19152	0.756473	0.0198579	0.199301
Megf6	ENSMUSG00000057751	230971	0.608894	0.0187138	0.193897
Bak1	ENSMUSG00000057789	12018	0.600378	0.00426354	0.0996351
Sema3b	ENSMUSG00000057969	20347	0.617655	0.0414169	0.276
Usf2	ENSMUSG00000058239	22282	0.717987	9.09804e-05	0.020218
Egln2	ENSMUSG00000058709	112406	0.596998	0.000695418	0.0480507
Kcnj14	ENSMUSG00000058743	211480	0.598688	0.0246448	0.22014
Rex1bd	ENSMUSG00000058833	66462	0.7371	5.75824e-05	0.0179907
Tlcd3b	ENSMUSG00000058966	68952	0.538737	0.00307889	0.0854384
Eno1b	ENSMUSG00000059040	433182	1.37713	0.0276975	0.230497
Naa38	ENSMUSG00000059278	78304	0.583206	0.000877321	0.0525369
Csf2ra	ENSMUSG00000059326	12982	0.557738	0.00989026	0.146994
Fxyd2	ENSMUSG00000059412	11936	0.705213	0.00241204	0.079509
Slx1b	ENSMUSG00000059772	75764	0.548574	0.00384125	0.0949427
Ptp4a3	ENSMUSG00000059895	19245	0.534658	0.00382236	0.0948514
H2aj	ENSMUSG00000060032	232440	0.757521	0.00053738	0.0413007
Pop5	ENSMUSG00000060152	117109	0.646164	0.00256243	0.0811226
Mfap2	ENSMUSG00000060572	17150	0.650671	0.0337096	0.253889
Eno3	ENSMUSG00000060600	13808	0.534078	0.0443306	0.286089
Nr1h2	ENSMUSG00000060601	22260	0.512825	0.00341549	0.0902342
H4c9	ENSMUSG00000060639	319158	0.820984	0.00943204	0.145033
Bloc1s4	ENSMUSG00000060708	117197	0.619559	0.0013415	0.0625977
Tdrd5	ENSMUSG00000060985	214575	1.18388	0.016168	0.180409
Mcrip1	ENSMUSG00000061111	192173	0.665548	0.000286514	0.0319207
Stk19	ENSMUSG00000061207	54402	0.767846	0.000177844	0.0259972
Exosc5	ENSMUSG00000061286	27998	0.58438	0.0052566	0.109589
Cox5b	ENSMUSG00000061518	12859	0.6371	0.000278322	0.0312504
Rps12	ENSMUSG00000061983	20042	0.610872	0.000493856	0.04002
Trim54	ENSMUSG00000062077	58522	1.33187	0.00109666	0.0576693
Atp5g2	ENSMUSG00000062683	67942	0.706463	0.000777283	0.050548
Cebpzos	ENSMUSG00000062691	68554	0.531408	0.00364954	0.093229
AI413582	ENSMUSG00000062753	106672	0.56779	0.00285528	0.083121
Ccni	ENSMUSG00000063015	12453	0.623976	0.000212401	0.0280057
Manbal	ENSMUSG00000063019	69161	0.57323	0.00526611	0.109589
Pstk	ENSMUSG00000063179	214580	0.508579	0.0019252	0.0722427
Ptpmt1	ENSMUSG00000063235	66461	0.713587	0.000669429	0.0471036
Hacd1	ENSMUSG00000063275	30963	0.565731	0.000649716	0.0464563
Rps15	ENSMUSG00000063457	20054	0.54778	0.00378042	0.0948514
Arhgap22	ENSMUSG00000063506	239027	0.516825	0.0113067	0.156135
Gng8	ENSMUSG00000063594	14709	1.23189	0.0125661	0.161552
Cdc42ep5	ENSMUSG00000063838	58804	1.40284	9.2067e-05	0.020218
Gpx1	ENSMUSG00000063856	14775	0.791189	0.000267707	0.0307799
H2ac18	ENSMUSG00000064220	15267	0.681019	0.00114112	0.0583638
Zfp428	ENSMUSG00000064264	232969	0.711822	8.76371e-05	0.020218
mt-Nd1	ENSMUSG00000064341	17716	1.85388	1.58415e-05	0.0105347
mt-Nd2	ENSMUSG00000064345	17717	1.88709	3.06056e-06	0.00488737
mt-Co1	ENSMUSG00000064351	17708	0.916321	0.00844014	0.136755
mt-Co2	ENSMUSG00000064354	17709	0.902967	3.01841e-09	2.16903e-05
mt-Atp8	ENSMUSG00000064356	17706	2.08882	9.95781e-06	0.0104156
mt-Atp6	ENSMUSG00000064357	17705	1.30775	2.54377e-10	3.6559e-06
mt-Co3	ENSMUSG00000064358	17710	1.64347	1.65764e-05	0.0105347
mt-Nd3	ENSMUSG00000064360	17718	1.62822	0.000177827	0.0259972
mt-Nd4	ENSMUSG00000064363	17719	1.56381	1.56219e-05	0.0105347
mt-Nd5	ENSMUSG00000064367	17721	0.925099	9.95902e-06	0.0104156
mt-Nd6	ENSMUSG00000064368	17722	0.957454	1.69506e-06	0.00406023
mt-Cytb	ENSMUSG00000064370	17711	1.60042	0.00021907	0.0286225
mt-Nd4l	ENSMUSG00000065947	17720	1.29752	0.000384683	0.0360057
Cldn19	ENSMUSG00000066058	242653	1.5737	0.0468219	0.292731
Fbxl12	ENSMUSG00000066892	30843	0.7349	0.00219978	0.0769227
Suds3	ENSMUSG00000066900	71954	0.63309	0.000849311	0.052251
Rplp0	ENSMUSG00000067274	11837	0.567738	0.00133116	0.0625977
Rps28	ENSMUSG00000067288	54127	0.611565	0.000231939	0.0289863
B3galt4	ENSMUSG00000067370	54218	0.568071	0.00552357	0.111336
Nnat	ENSMUSG00000067786	18111	0.543391	0.00229303	0.0784653
Cenpm	ENSMUSG00000068101	66570	0.651341	0.0255365	0.223347
Ap5s1	ENSMUSG00000068264	69596	0.51953	0.00380746	0.0948514
Cenpb	ENSMUSG00000068267	12616	0.587923	0.0027673	0.0818427
Aup1	ENSMUSG00000068328	11993	0.562772	0.00270747	0.0814238
Aard	ENSMUSG00000068522	239435	0.562633	0.0189418	0.194797
Urm1	ENSMUSG00000069020	68205	0.610134	0.000467453	0.0390595
Hba-a2	ENSMUSG00000069917	110257	0.544652	0.00549112	0.111153
Hba-a1	ENSMUSG00000069919	15122	0.657638	0.00254102	0.0811226
Ssbp4	ENSMUSG00000070003	76900	0.834721	1.48563e-05	0.0105347
Prss36	ENSMUSG00000070371	77613	0.569019	0.00884002	0.140852
Tmem256	ENSMUSG00000070394	69186	0.628248	0.000566433	0.0426218
Ntn5	ENSMUSG00000070564	243967	0.633887	0.0295835	0.238728
Zfp992	ENSMUSG00000070605	433791	1.04527	0.00393077	0.0960927
Cited4	ENSMUSG00000070803	56222	0.629239	0.00102119	0.0566028
Hrct1	ENSMUSG00000071001	100039781	1.64569	0.000341881	0.0346023
Ccl19	ENSMUSG00000071005	24047	1.264	0.000621097	0.0450829
Nr2c2ap	ENSMUSG00000071078	75692	0.530439	0.0125063	0.161552
Psmg4	ENSMUSG00000071451	69666	0.593892	0.0113501	0.156135
Atp5md	ENSMUSG00000071528	66477	0.605295	0.00205557	0.0736725
Cpa2	ENSMUSG00000071553	232680	0.669628	0.00577433	0.11291
Cebpd	ENSMUSG00000071637	12609	0.663141	0.00829387	0.135745
Rom1	ENSMUSG00000071648	19881	0.556041	0.0207068	0.203695
B3gat3	ENSMUSG00000071649	72727	0.836825	2.0557e-05	0.0113633
Smim10l1	ENSMUSG00000072704	381820	0.594992	1.45957e-05	0.0105347
Grcc10	ENSMUSG00000072772	14790	0.602411	0.000982691	0.0560446
Oip5	ENSMUSG00000072980	70645	0.928995	0.0229419	0.214105
Lst1	ENSMUSG00000073412	16988	0.709797	0.0204983	0.202615
Zfp414	ENSMUSG00000073423	328801	0.536044	0.00163931	0.0688895
Arhgdig	ENSMUSG00000073433	14570	0.779166	0.000153111	0.0246029
Nme3	ENSMUSG00000073435	79059	0.547811	0.00297251	0.0840964
Grxcr2	ENSMUSG00000073574	332309	1.40544	0.0088856	0.141006
Faap20	ENSMUSG00000073684	67513	0.553238	0.00433656	0.100362
Btbd19	ENSMUSG00000073771	78611	0.718688	0.0014537	0.0650861
Rhog	ENSMUSG00000073982	56212	0.591175	0.000718352	0.0486988
Rpl13a	ENSMUSG00000074129	22121	0.650377	0.000619295	0.0450829
Spint2	ENSMUSG00000074227	20733	0.70677	8.74986e-05	0.020218
C5ar2	ENSMUSG00000074361	319430	1.18593	0.0251555	0.221469
Mex3a	ENSMUSG00000074480	72640	0.553984	0.0468344	0.292731
BC029722	ENSMUSG00000074649	613262	0.740906	0.000501668	0.04002
Itpripl1	ENSMUSG00000074825	73338	0.591845	0.0478973	0.295823
Ctxn2	ENSMUSG00000074872	381418	0.508875	0.00980657	0.146608
Serf2	ENSMUSG00000074884	378702	0.548013	0.00319161	0.0877052
Fam122a	ENSMUSG00000074922	68034	0.70509	0.00100449	0.0566028
Znhit2	ENSMUSG00000075227	29805	0.563177	0.00563151	0.112267
Cenpw	ENSMUSG00000075266	66311	0.578918	0.00431649	0.10034
Dnlz	ENSMUSG00000075467	52838	0.71198	0.000187294	0.0266514
Selenom	ENSMUSG00000075702	114679	0.580861	0.000729983	0.0490248
Gpx4	ENSMUSG00000075706	625249	0.615479	0.00124509	0.0606175
Selenoh	ENSMUSG00000076437	72657	0.573244	0.00344656	0.0908131
Ndufaf8	ENSMUSG00000078572	208501	0.875442	1.66183e-05	0.0105347
Tomm5	ENSMUSG00000078713	68512	0.593384	0.000663358	0.0471036
Ifi27l2a	ENSMUSG00000079017	76933	0.791671	0.00727319	0.126219
Col22a1	ENSMUSG00000079022	69700	0.62085	0.0250026	0.221299
Znrd2	ENSMUSG00000079478	56390	0.762205	6.84431e-05	0.0196733
Tmsb10	ENSMUSG00000079523	19240	0.771207	1.66809e-05	0.0105347
H2-DMb1	ENSMUSG00000079547	14999	0.626201	0.0495749	0.300194
Marchf2	ENSMUSG00000079557	224703	0.591359	0.00191865	0.0722427
Clec2l	ENSMUSG00000079598	665180	0.619498	0.000937365	0.0543922
Ankrd39	ENSMUSG00000079610	109346	0.614423	0.00173765	0.0706891
Rpl39	ENSMUSG00000079641	67248	0.582037	0.00294264	0.0839119
Tmem243	ENSMUSG00000079659	652925	0.509999	0.00597474	0.115415
Fdx2	ENSMUSG00000079677	68165	0.851874	2.47874e-05	0.0118331
Ubl5	ENSMUSG00000084786	66177	0.525615	0.00212549	0.0751211
Tmem240	ENSMUSG00000084845	381582	0.551932	0.0015767	0.0674793
Lamtor5	ENSMUSG00000087260	68576	0.525835	0.00186976	0.0721825
Tmem250-ps	ENSMUSG00000087679	109299	0.573289	0.00402578	0.0977341
Pet100	ENSMUSG00000087687	100503890	0.508542	0.00323157	0.0883175
Fcor	ENSMUSG00000089665	100503924	0.730812	0.00152002	0.0660063
Shkbp1	ENSMUSG00000089832	192192	0.546048	0.0110268	0.155625
Timm10b	ENSMUSG00000089847	14356	0.736907	3.79121e-05	0.0139224
Tmsb15b2	ENSMUSG00000089996	100034363	0.508462	0.0373272	0.2658
Lime1	ENSMUSG00000090077	72699	0.574842	0.0341716	0.254935
Pcp4	ENSMUSG00000090223	18546	0.554097	0.00139027	0.0632609
Mettl23	ENSMUSG00000090266	74319	0.50554	0.00505676	0.108221
Lrrc10b	ENSMUSG00000090291	278795	0.625008	0.0129652	0.163315
Cyp4f17	ENSMUSG00000091586	208285	0.770524	0.031821	0.247876
BC049352	ENSMUSG00000091996	408059	1.16835	0.0287203	0.235115
Gpank1	ENSMUSG00000092417	81845	0.540178	0.00152018	0.0660063
Rpl41	ENSMUSG00000093674	67945	0.699866	0.000180888	0.0259972
Ccdc85b	ENSMUSG00000095098	240514	0.632948	0.000726437	0.0490158
Plac9a	ENSMUSG00000095304	211623	0.678444	0.0135304	0.166548
Vkorc1	ENSMUSG00000096145	27973	0.645806	0.000498714	0.04002
Ccer2	ENSMUSG00000096257	100504112	0.895703	0.00688671	0.122042
Tpbgl	ENSMUSG00000096606	100503386	0.521878	0.0235797	0.216403
Fam181a	ENSMUSG00000096753	100504156	0.975376	0.0109746	0.15509
Tmem151b	ENSMUSG00000096847	210573	0.537702	0.00135061	0.0628187
Shisa8	ENSMUSG00000096883	435145	0.720934	0.00649537	0.120143
Tnfsf12	ENSMUSG00000097328	21944	0.8073	0.00256925	0.0811226
Nudt8	ENSMUSG00000110949	66387	0.568132	0.00552257	0.111336
Mcm2	ENSMUSG00000002870	17216	-0.602044	0.0217746	0.208225
Plag1	ENSMUSG00000003282	56711	-1.05573	0.0457401	0.290184
Sgsh	ENSMUSG00000005043	27029	-0.570041	0.00984388	0.146608
Slc16a12	ENSMUSG00000009378	240638	-0.574853	0.0330918	0.252201
Nuak2	ENSMUSG00000009772	74137	-1.15352	0.0161589	0.180409
Lrrk1	ENSMUSG00000015133	233328	-0.735617	0.00489923	0.106179
Lonrf3	ENSMUSG00000016239	74365	-1.0446	0.0251415	0.221469
Afmid	ENSMUSG00000017718	71562	-0.885963	0.0298053	0.239313
Kpna2	ENSMUSG00000018362	16647	-0.870495	1.09647e-05	0.0105057
Dock2	ENSMUSG00000020143	94176	-0.670564	0.0380658	0.267775
Mdm1	ENSMUSG00000020212	17245	-0.572586	0.0380402	0.267775
Ascc2	ENSMUSG00000020412	75452	-0.504203	0.00716235	0.125256
Pole2	ENSMUSG00000020974	18974	-1.46363	0.0483665	0.29723
Bdkrb2	ENSMUSG00000021070	12062	-1.21823	0.0249573	0.221299
Serpina3n	ENSMUSG00000021091	20716	-0.61382	0.017475	0.186452
Esrrb	ENSMUSG00000021255	26380	-0.689036	0.0382302	0.267775
Nkd2	ENSMUSG00000021567	72293	-0.664512	0.0114087	0.156135
Spata9	ENSMUSG00000021590	75571	-1.44942	0.00669731	0.121381
F2rl2	ENSMUSG00000021675	14064	-1.01192	0.0117737	0.158141
Vcl	ENSMUSG00000021823	22330	-0.825126	0.00769288	0.129464
Pop1	ENSMUSG00000022325	67724	-0.546613	0.0331463	0.252382
Dgkg	ENSMUSG00000022861	110197	-0.543804	0.032702	0.250797
Eif2ak2	ENSMUSG00000024079	19106	-0.616922	0.0232391	0.215221
Prepl	ENSMUSG00000024127	213760	-0.580945	0.000363308	0.0351782
Dpysl3	ENSMUSG00000024501	22240	-0.524227	0.00288743	0.0834971
Fyco1	ENSMUSG00000025241	17281	-0.540724	0.00655595	0.120897
Casp8	ENSMUSG00000026029	12370	-0.779264	0.012834	0.163303
Kif26b	ENSMUSG00000026494	269152	-0.798857	0.00536456	0.110238
Stxbp1	ENSMUSG00000026797	20910	-0.533126	0.000275001	0.0312262
Fibcd1	ENSMUSG00000026841	98970	-0.581589	0.0158167	0.17897
Lrrc26	ENSMUSG00000026961	227618	-1.74395	0.00432862	0.10034
Wdr76	ENSMUSG00000027242	241627	-0.514986	0.0402273	0.272691
Cd93	ENSMUSG00000027435	17064	-0.527682	0.0240023	0.217708
Car13	ENSMUSG00000027555	71934	-0.847947	0.0458415	0.290274
Acad9	ENSMUSG00000027710	229211	-0.513478	0.000480231	0.039666
Slc30a2	ENSMUSG00000028836	230810	-0.598047	0.0278778	0.231233
Hgf	ENSMUSG00000028864	15234	-1.01513	0.021562	0.208225
Emilin1	ENSMUSG00000029163	100952	-0.772846	0.0219452	0.208872
Nsun7	ENSMUSG00000029206	70918	-0.624622	0.0295283	0.238728
Prkg2	ENSMUSG00000029334	19092	-0.503978	0.0139096	0.168618
Eln	ENSMUSG00000029675	13717	-0.56866	0.0211336	0.20578
Add2	ENSMUSG00000030000	11519	-0.500103	0.00126967	0.0610293
Plxna1	ENSMUSG00000030084	18844	-0.634034	0.000516117	0.040294
Ret	ENSMUSG00000030110	19713	-0.660076	0.0122377	0.16121
Ccdc77	ENSMUSG00000030177	67200	-1.0853	0.000395832	0.0360057
Dnhd1	ENSMUSG00000030882	77505	-0.795613	0.0497064	0.300215
Trim66	ENSMUSG00000031026	330627	-0.535948	0.0038255	0.0948514
Gabrq	ENSMUSG00000031344	57249	-0.998211	0.00365858	0.093229
Atp2b3	ENSMUSG00000031376	320707	-0.687758	0.000432668	0.0382231
Nxf7	ENSMUSG00000031410	170722	-1.72235	0.00750281	0.127913
Angpt2	ENSMUSG00000031465	11601	-1.01781	0.0112493	0.156135
Chrnb3	ENSMUSG00000031492	108043	-0.967803	0.0158891	0.17897
Map3k21	ENSMUSG00000031853	234878	-0.831658	0.00744447	0.127675
Thsd4	ENSMUSG00000032289	207596	-0.661077	0.00624901	0.117553
Cdhr4	ENSMUSG00000032595	69398	-2.24468	0.011728	0.158059
Pfkm	ENSMUSG00000033065	18642	-0.507008	7.71261e-05	0.020218
Pus7l	ENSMUSG00000033356	78895	-0.580234	0.042633	0.280247
Pdpr	ENSMUSG00000033624	319518	-0.569637	0.0468439	0.292731
Clec18a	ENSMUSG00000033633	353287	-0.608053	0.0384121	0.268229
Atm	ENSMUSG00000034218	11920	-0.931748	0.00637043	0.119156
Plcg2	ENSMUSG00000034330	234779	-0.697741	0.0181552	0.190736
Hdx	ENSMUSG00000034551	245596	-0.515332	0.0449945	0.288174
Exph5	ENSMUSG00000034584	320051	-1.19483	0.00174608	0.0706891
Hrob	ENSMUSG00000034773	217216	-1.08869	0.0125407	0.161552
Ttc21b	ENSMUSG00000034848	73668	-0.617599	0.00226437	0.0784644
Slc24a5	ENSMUSG00000035183	317750	-1.03074	0.0309669	0.244574
Slfn8	ENSMUSG00000035208	276950	-1.0501	0.0180494	0.19018
Myo1d	ENSMUSG00000035441	338367	-0.583402	0.00657068	0.120897
Chrna5	ENSMUSG00000035594	110835	-0.818529	0.0118011	0.158172
Itih2	ENSMUSG00000037254	16425	-0.935108	0.00351549	0.0914286
Uhrf1bp1	ENSMUSG00000039512	224648	-0.557409	0.00454886	0.103117
Pacsin1	ENSMUSG00000040276	23969	-0.522411	0.00589963	0.114858
Dhx33	ENSMUSG00000040620	216877	-0.521755	0.000873947	0.0525369
Col16a1	ENSMUSG00000040690	107581	-0.539525	0.0347085	0.256647
Trpc5	ENSMUSG00000041710	22067	-0.984152	0.02623	0.226277
Rassf4	ENSMUSG00000042129	213391	-0.548056	0.0245944	0.220094
Thsd7b	ENSMUSG00000042581	210417	-0.834544	0.00201401	0.0727262
Naa25	ENSMUSG00000042719	231713	-0.535607	0.0013789	0.0632609
Serpinb6b	ENSMUSG00000042842	20708	-0.881888	0.0136463	0.167341
Pqlc3	ENSMUSG00000045679	217430	-0.791882	0.013309	0.165186
Adra1a	ENSMUSG00000045875	11549	-0.731276	0.0142311	0.170299
Mcmdc2	ENSMUSG00000046101	240697	-0.755694	0.0430652	0.281489
Cd109	ENSMUSG00000046186	235505	-1.07888	0.0187259	0.193897
Sfn	ENSMUSG00000047281	55948	-0.912473	0.0394604	0.270699
Sned1	ENSMUSG00000047793	208777	-0.681808	0.0145644	0.172421
Tenm4	ENSMUSG00000048078	23966	-0.528763	0.00167776	0.0700432
Agtr1a	ENSMUSG00000049115	11607	-1.32064	0.0242915	0.218335
Sarm1	ENSMUSG00000050132	237868	-0.512753	0.0014149	0.0637458
Ccdc96	ENSMUSG00000050677	66717	-0.858197	0.0138225	0.168157
Kctd16	ENSMUSG00000051401	383348	-0.540371	0.0100674	0.148801
Gpr17	ENSMUSG00000052229	574402	-0.572344	0.000700936	0.0482003
H2-T24	ENSMUSG00000053835	15042	-1.0605	0.0142797	0.170499
Fat2	ENSMUSG00000055333	245827	-1.51957	0.0278824	0.231233
Epha6	ENSMUSG00000055540	13840	-0.513493	0.0216165	0.208225
Gemin6	ENSMUSG00000055760	67242	-0.52539	0.0132638	0.165186
Dnah9	ENSMUSG00000056752	237806	-0.708439	0.0468468	0.292731
Pou3f4	ENSMUSG00000056854	18994	-0.705027	0.0171226	0.184749
Mettl15	ENSMUSG00000057234	76894	-0.587176	0.0157176	0.178713
Chst3	ENSMUSG00000057337	53374	-0.554535	0.0468884	0.29279
Mpp7	ENSMUSG00000057440	75739	-0.650298	0.00557712	0.111926
Irak4	ENSMUSG00000059883	266632	-0.955316	0.0175187	0.186779
Otof	ENSMUSG00000062372	83762	-0.656491	0.00749378	0.12791
Acat3	ENSMUSG00000062480	224530	-0.772037	0.0028978	0.0835028
Clip2	ENSMUSG00000063146	269713	-0.530342	0.000991084	0.0562998
Krt73	ENSMUSG00000063661	223915	-1.07512	0.00690099	0.122144
Amd2	ENSMUSG00000063953	100041585	-1.23072	0.0237911	0.217444
Vrk2	ENSMUSG00000064090	69922	-0.681245	0.0143448	0.1708
Cenpj	ENSMUSG00000064128	219103	-0.795765	0.0405653	0.273221
Irgm2	ENSMUSG00000069874	54396	-0.537746	0.025751	0.224243
Mansc4	ENSMUSG00000072662	545893	-1.2671	0.0496029	0.300194
Pappa2	ENSMUSG00000073530	23850	-0.73523	0.0196469	0.197458
Olfr472	ENSMUSG00000073893	258770	-1.8304	0.0320546	0.248642
Olfr552	ENSMUSG00000073973	259106	-1.13929	0.0491762	0.299475
Tox2	ENSMUSG00000074607	269389	-0.513301	0.00238529	0.0791337
Srp54c	ENSMUSG00000079108	100101806	-0.568074	0.000137324	0.0241563
Siah3	ENSMUSG00000091722	380918	-0.522296	0.0150973	0.175265
Pla2g4b	ENSMUSG00000098488	211429	-0.890658	0.00286285	0.083121
Pcdhga12	ENSMUSG00000102428	93724	-0.77347	0.00464163	0.104181
Pcdhga11	ENSMUSG00000102742	93723	-1.03763	0.0327478	0.251014
Pcdhgb1	ENSMUSG00000103037	93699	-1.1552	0.0232427	0.215221
Pcdhga7	ENSMUSG00000103472	93715	-0.802351	0.0253582	0.222224
Pcdha9	ENSMUSG00000103770	192161	-1.19845	0.0117715	0.158141
Pcdhga6	ENSMUSG00000103793	93714	-1.18633	0.00110404	0.0576991
Pcdhga8	ENSMUSG00000103897	93716	-0.960285	0.0230369	0.214573
Pcdhgb7	ENSMUSG00000104063	93704	-1.03873	0.000442054	0.0382231
Pcdha7	ENSMUSG00000104318	12939	-1.47485	3.97634e-05	0.0139224
Tmem265	ENSMUSG00000106715	105180375	-0.989947	0.00141457	0.0637458
Adat3	ENSMUSG00000113640	100113398	-1.98326	0.000460208	0.0389065
