# Supplementary material for: Correction of eIF4E overactivation rescues translatome imbalance and core ASD-like behaviors in valproic acid-induced offspring mice
Source: Mol Psychiatry. 2026 Mar 7;31(7):3987–4005. doi: 10.1038/s41380-026-03517-3 (PMC13269136; doi:10.1038/s41380-026-03517-3)
Supplement: Supplementary file 3 — Supplementary Table S2. Expressions of core regulators of mRNA Poly(A) tail modification (VPA vs. CTL) [file 41380_2026_3517_MOESM3_ESM.xlsx]

## Sheet: Sheet1
Table S2. Expressions of core regulators of mRNA Poly(A) tail modification (VPA vs. CTL)
			Transcription		Translation
Category	Protein Name (Gene Symbol)	Ensembl ID (mouse)	log2FC	pvalue	log2FC	pvalue
Canonical poly(A) polymerases	Papola	ENSMUSG00000021111	0.0170017	0.727506	0.0323459	0.820431
Non-mRNA poly(A) polymerases	Papolg	ENSMUSG00000020273	-0.0152085	0.86899	-0.146225	0.402146
Deadenylases	Cnot1	ENSMUSG00000036550	-0.084906	0.227191	-0.328715	0.0242367
	Cnot2	ENSMUSG00000020166	0.00939672	0.9117	-0.169172	0.175483
	Cnot3	ENSMUSG00000035632	0.067614	0.525327	0.0623564	0.686108
	Cnot4	ENSMUSG00000038784	0.0395688	0.674452	-0.0957159	0.518375
	Cnot6	ENSMUSG00000020362	-0.103748	0.131323	0.13168	0.338863
	Cnot6l	ENSMUSG00000034724	0.0176452	0.785114	-0.0872844	0.549317
	Cnot7	ENSMUSG00000031601	-0.0115332	0.854407	0.207902	0.108201
	Cnot8	ENSMUSG00000020515	0.0474081	0.44196	0.193552	0.200375
	Cnot9	ENSMUSG00000026174	-0.069012	0.498642	0.0581751	0.655315
	Cnot10	ENSMUSG00000056167	-0.0724212	0.513615	-0.191636	0.168305
	Cnot11	ENSMUSG00000003135	0.0403576	0.609653	0.0787585	0.608853
	Noct	ENSMUSG00000023087	0.0500644	0.450163	-0.110539	0.352746
	Parn	ENSMUSG00000022685	-0.0192822	0.808419	-0.0944162	0.536661
	Pan3	ENSMUSG00000029647	-0.00772574	0.918877	0.125136	0.389635
Poly(A)-binding proteins (PABPs) and regulators	Pabpc1	ENSMUSG00000022283	0.0236715	0.561365	0.42395	0.00459733
	Pabpc4	ENSMUSG00000011257	0.0481068	0.449385	0.255979	0.117042
	Pabpc5	ENSMUSG00000034732	-0.125255	0.696676	-0.10878	0.932083
	Paip1	ENSMUSG00000025451	0.0823086	0.351474	0.181566	0.214087
	Paip2	ENSMUSG00000037058	-0.0548106	0.420142	-0.192073	0.115328
	Paip2b	ENSMUSG00000045896	0.0231652	0.646887	-0.066002	0.633806
RNA tail-modifying activity	Pnpt1	ENSMUSG00000020464	0.000384718	0.997427	-0.00802525	0.964686
Note: No significant changes were observed in the expression of core poly(A) tail regulators across transcriptome (log2FC < ±0.5, p > 0.05), and translatome (log2FC < ±0.5, p > 0.05).
