# Supplementary material for: Correction of eIF4E overactivation rescues translatome imbalance and core ASD-like behaviors in valproic acid-induced offspring mice
Source: Mol Psychiatry. 2026 Mar 7;31(7):3987–4005. doi: 10.1038/s41380-026-03517-3 (PMC13269136; doi:10.1038/s41380-026-03517-3)
Supplement: Supplementary file 4 — Supplementary Table S3. GO analysis of translational DEGs (VPA vs. CTL) [file 41380_2026_3517_MOESM4_ESM.xlsx]

## Sheet: GO analysis
Table S3. GO analysis of translational DEGs (VPA vs. CTL)
Upregulated DEGs
ID	ONTOLOGY	Description	GeneRatio	BgRatio	pvalue	p.adjust	qvalue	geneID	Count
GO:0098798	CC	mitochondrial protein-containing complex	59/730	291/28804	8.79244e-36	4.58086e-33	3.88718e-33	Ndufa11/Mrpl2/Bax/Tomm40l/Atp5g1/Cox4i2/Mrpl52/Ndufa2/Atp5e/Ndufa1/Uqcr11/Timm13/Mrps24/Atp5mpl/Smdt1/Mrpl14/Ndufv3/Mrpl28/Mrpl43/Ndufa8/Dmac1/Cox6a2/Timm17b/Tomm6/Mrpl34/Mrpl54/Mpv17l2/Ndufa3/Cox8a/Ndufa13/Ndufc1/Mrps26/Mrpl23/Ndufa4l2/Cox6a1/Uqcrq/Mrps12/Chchd10/Micos10/Atp5k/Mrps21/Cox5b/Atp5g2/ND1/ND2/COX1/COX2/ATP8/ATP6/COX3/ND3/ND4/ND5/ND6/CYTB/ND4L/Atp5md/Tomm5/Timm10b	59
GO:0098800	CC	inner mitochondrial membrane protein complex	41/730	143/28804	1.2685e-31	3.30444e-29	2.80405e-29	Ndufa11/Atp5g1/Cox4i2/Ndufa2/Atp5e/Ndufa1/Uqcr11/Atp5mpl/Smdt1/Ndufv3/Ndufa8/Dmac1/Cox6a2/Timm17b/Ndufa3/Cox8a/Ndufa13/Ndufc1/Ndufa4l2/Cox6a1/Uqcrq/Chchd10/Micos10/Atp5k/Cox5b/Atp5g2/ND1/ND2/COX1/COX2/ATP8/ATP6/COX3/ND3/ND4/ND5/ND6/CYTB/ND4L/Atp5md/Timm10b	41
GO:0005746	CC	mitochondrial respirasome	28/730	85/28804	7.14664e-24	1.24113e-21	1.05319e-21	Ndufa11/Cox4i2/Ndufa2/Ndufa1/Uqcr11/Ndufv3/Ndufa8/Dmac1/Cox6a2/Ndufa3/Cox8a/Ndufa13/Ndufc1/Ndufa4l2/Cox6a1/Uqcrq/Cox5b/ND1/ND2/COX1/COX2/COX3/ND3/ND4/ND5/ND6/CYTB/ND4L	28
GO:0098803	CC	respiratory chain complex	28/730	87/28804	1.48981e-23	1.94048e-21	1.64663e-21	Ndufa11/Cox4i2/Ndufa2/Ndufa1/Uqcr11/Ndufv3/Ndufa8/Dmac1/Cox6a2/Ndufa3/Cox8a/Ndufa13/Ndufc1/Ndufa4l2/Cox6a1/Uqcrq/Cox5b/ND1/ND2/COX1/COX2/COX3/ND3/ND4/ND5/ND6/CYTB/ND4L	28
GO:0070469	CC	respirasome	28/730	95/28804	2.29431e-22	2.39068e-20	2.02866e-20	Ndufa11/Cox4i2/Ndufa2/Ndufa1/Uqcr11/Ndufv3/Ndufa8/Dmac1/Cox6a2/Ndufa3/Cox8a/Ndufa13/Ndufc1/Ndufa4l2/Cox6a1/Uqcrq/Cox5b/ND1/ND2/COX1/COX2/COX3/ND3/ND4/ND5/ND6/CYTB/ND4L	28
GO:0006119	BP	oxidative phosphorylation	32/716	140/28943	6.13068e-22	2.61044e-18	2.35354e-18	Ndufa11/Cox4i2/Ndufa2/Atp5e/Ndufa1/Uqcr11/Ndufv3/Uqcc2/Iscu/Ndufa8/Cox6a2/Ndufa3/Ndufa13/Ndufc1/Cox6a1/Uqcrq/Chchd10/Atp5k/Cox5b/ND1/ND2/COX1/COX2/ATP8/ATP6/COX3/ND3/ND4/ND5/ND6/CYTB/ND4L	32
GO:0003735	MF	structural constituent of ribosome	33/707	164/28404	1.17454e-20	8.02212e-18	7.45525e-18	Rpl13/Mrpl2/Rps11/Rpl8/Rplp1/Mrpl52/Mrps24/Mrpl14/Mrpl28/Rps14/Mrpl43/Rps26/Rplp2/Rpl28/Rpsa/Mrpl34/Rps29/Mrpl54/Mrpl23/Rps21/Rps2/Mrps12/Rpl37a/Rps27rt/Mrps21/Rpl38/Rps12/Rps15/Rplp0/Rps28/Rpl13a/Rpl39/Rpl41	33
GO:0005840	CC	ribosome	39/730	236/28804	1.17913e-20	1.02388e-18	8.68835e-19	Rpl13/Oas1c/Mrpl2/Rps11/Rpl8/Rplp1/Mrpl52/Mrps24/Mrpl14/Mrpl28/Rps14/Mrpl43/Rps26/Rplp2/Rpl28/Mt3/Rpsa/Mrpl34/Rps29/Mrpl54/Mpv17l2/Mrps26/Mrpl23/Rps21/Mtg2/Rps2/Mrps12/Rpl37a/Rps27rt/Mrps21/Rpl38/Rps12/Rps15/Rplp0/Rps28/Hba-a1/Rpl13a/Rpl39/Rpl41	39
GO:0044391	CC	ribosomal subunit	36/730	201/28804	2.28505e-20	1.70073e-18	1.44319e-18	Rpl13/Mrpl2/Rps11/Rpl8/Rplp1/Mrpl52/Mrps24/Mrpl14/Mrpl28/Rps14/Mrpl43/Rps26/Rplp2/Rpl28/Rpsa/Mrpl34/Rps29/Mrpl54/Mpv17l2/Mrps26/Mrpl23/Rps21/Rps2/Mrps12/Rpl37a/Rps27rt/Mrps21/Rpl38/Rps12/Rps15/Rplp0/Rps28/Hba-a1/Rpl13a/Rpl39/Rpl41	36
GO:0009060	BP	aerobic respiration	33/716	187/28943	6.90133e-19	1.46929e-15	1.32469e-15	Ndufa11/Cox4i2/Ndufa2/Atp5e/Ndufa1/Uqcr11/Ndufv3/Uqcc2/Sirt3/Iscu/Ndufa8/Cox6a2/Ndufa3/Ndufa13/Ndufc1/Cox6a1/Uqcrq/Chchd10/Atp5k/Cox5b/ND1/ND2/COX1/COX2/ATP8/ATP6/COX3/ND3/ND4/ND5/ND6/CYTB/ND4L	33
GO:0045333	BP	cellular respiration	37/716	245/28943	1.19259e-18	1.69268e-15	1.5261e-15	Oas1c/Ndufa11/Bax/Cox4i2/Ndufa2/Atp5e/Ndufa1/Uqcr11/Prelid1/Ndufv3/Uqcc2/Sirt3/Iscu/Ndufa8/Cox6a2/Ndufa3/Ndufa13/Ndufc1/Chchd5/Cox6a1/Uqcrq/Chchd10/Atp5k/Cox5b/ND1/ND2/COX1/COX2/ATP8/ATP6/COX3/ND3/ND4/ND5/ND6/CYTB/ND4L	37
GO:0015986	BP	proton motive force-driven ATP synthesis	21/716	70/28943	1.68908e-17	1.79802e-14	1.62107e-14	Ndufa11/Atp5g1/Ndufa2/Atp5e/Ndufa1/Ndufv3/Ndufa8/Ndufa3/Ndufa13/Ndufc1/Atp5k/Atp5g2/ND1/ND2/ATP8/ATP6/ND3/ND4/ND5/ND6/ND4L	21
GO:0015453	MF	oxidoreduction-driven active transmembrane transporter activity	18/707	49/28404	6.10927e-17	2.08632e-14	1.93889e-14	Cox4i2/Ndufa2/Uqcr11/Cox6a2/Cox8a/Cox6a1/Uqcrq/ND1/ND2/COX1/COX2/COX3/ND3/ND4/ND5/ND6/CYTB/ND4L	18
GO:0009206	BP	purine ribonucleoside triphosphate biosynthetic process	25/716	117/28943	1.09512e-16	9.32601e-14	8.40819e-14	Ndufa11/Atp5g1/Ndufa2/Atp5e/Ndufa1/Ndufv3/Nme4/Ndufa8/Ndufa3/Ndufa13/Ndufc1/Atp5k/Eno1b/Atp5g2/ND1/ND2/COX2/ATP8/ATP6/ND3/ND4/ND5/ND6/ND4L/Nme3	25
GO:0009145	BP	purine nucleoside triphosphate biosynthetic process	25/716	118/28943	1.35759e-16	9.63437e-14	8.6862e-14	Ndufa11/Atp5g1/Ndufa2/Atp5e/Ndufa1/Ndufv3/Nme4/Ndufa8/Ndufa3/Ndufa13/Ndufc1/Atp5k/Eno1b/Atp5g2/ND1/ND2/COX2/ATP8/ATP6/ND3/ND4/ND5/ND6/ND4L/Nme3	25
GO:0015980	BP	energy derivation by oxidation of organic compounds	40/716	337/28943	2.66471e-16	1.6209e-13	1.46138e-13	Oas1c/Ndufa11/Bax/Cox4i2/Ndufa2/Atp5e/Ndufa1/Uqcr11/Pomc/Prelid1/Ppp1r1a/Ndufv3/Uqcc2/Sirt3/Iscu/Ndufa8/Cox6a2/Mt3/Ndufa3/Ndufa13/Ndufc1/Chchd5/Cox6a1/Uqcrq/Chchd10/Atp5k/Cox5b/ND1/ND2/COX1/COX2/ATP8/ATP6/COX3/ND3/ND4/ND5/ND6/CYTB/ND4L	40
GO:0009201	BP	ribonucleoside triphosphate biosynthetic process	25/716	122/28943	3.13608e-16	1.66918e-13	1.5049e-13	Ndufa11/Atp5g1/Ndufa2/Atp5e/Ndufa1/Ndufv3/Nme4/Ndufa8/Ndufa3/Ndufa13/Ndufc1/Atp5k/Eno1b/Atp5g2/ND1/ND2/COX2/ATP8/ATP6/ND3/ND4/ND5/ND6/ND4L/Nme3	25
GO:0042773	BP	ATP synthesis coupled electron transport	20/716	73/28943	7.14268e-16	3.37928e-13	3.04671e-13	Cox4i2/Uqcr11/Ndufv3/Iscu/Ndufa8/Cox6a2/Cox6a1/Uqcrq/Cox5b/ND1/ND2/COX1/COX2/COX3/ND3/ND4/ND5/ND6/CYTB/ND4L	20
GO:0042776	BP	proton motive force-driven mitochondrial ATP synthesis	19/716	65/28943	1.0006e-15	4.26056e-13	3.84126e-13	Ndufa11/Ndufa2/Atp5e/Ndufa1/Ndufv3/Ndufa8/Ndufa3/Ndufa13/Ndufc1/Atp5k/ND1/ND2/ATP8/ATP6/ND3/ND4/ND5/ND6/ND4L	19
GO:0006754	BP	ATP biosynthetic process	23/716	106/28943	1.28768e-15	4.98449e-13	4.49394e-13	Ndufa11/Atp5g1/Ndufa2/Atp5e/Ndufa1/Ndufv3/Ndufa8/Ndufa3/Ndufa13/Ndufc1/Atp5k/Eno1b/Atp5g2/ND1/ND2/COX2/ATP8/ATP6/ND3/ND4/ND5/ND6/ND4L	23
GO:0009142	BP	nucleoside triphosphate biosynthetic process	25/716	132/28943	2.20778e-15	7.83394e-13	7.06296e-13	Ndufa11/Atp5g1/Ndufa2/Atp5e/Ndufa1/Ndufv3/Nme4/Ndufa8/Ndufa3/Ndufa13/Ndufc1/Atp5k/Eno1b/Atp5g2/ND1/ND2/COX2/ATP8/ATP6/ND3/ND4/ND5/ND6/ND4L/Nme3	25
GO:0009055	MF	electron transfer activity	19/707	69/28404	3.81095e-15	8.67626e-13	8.06317e-13	Cox4i2/Ndufa2/Uqcr11/Cox6a2/Cox8a/Cox6a1/Uqcrq/ND1/ND2/COX1/COX2/COX3/ND3/ND4/ND5/ND6/CYTB/ND4L/Fdx2	19
GO:0022626	CC	cytosolic ribosome	23/730	112/28804	7.68531e-15	5.00506e-13	4.24714e-13	Rpl13/Rps11/Rpl8/Rplp1/Rps14/Rps26/Rplp2/Rpl28/Rpsa/Rps29/Rps21/Rps2/Rpl37a/Rps27rt/Rpl38/Rps12/Rps15/Rplp0/Rps28/Hba-a1/Rpl13a/Rpl39/Rpl41	23
GO:0006091	BP	generation of precursor metabolites and energy	45/716	465/28943	7.85798e-15	2.57379e-12	2.32049e-12	Oas1c/Ndufa11/Bax/Cox4i2/Ndufa2/Atp5e/Ndufa1/Uqcr11/Pomc/Prelid1/Ppp1r1a/Ndufv3/Uqcc2/Sirt3/Iscu/Ndufa8/Gale/Cox6a2/Mt3/Ndufa3/Ndufa13/Ndufc1/Chchd5/Cox6a1/Uqcrq/Cox17/Chchd10/Atp5k/Eno1b/Eno3/Cox5b/ND1/ND2/COX1/COX2/ATP8/ATP6/COX3/ND3/ND4/ND5/ND6/CYTB/ND4L/Fdx2	45
GO:0019646	BP	aerobic electron transport chain	17/716	57/28943	2.24123e-14	6.81655e-12	6.14569e-12	Cox4i2/Uqcr11/Iscu/Ndufa8/Cox6a2/Cox6a1/Uqcrq/Cox5b/ND1/ND2/COX1/COX3/ND3/ND4/ND5/ND6/CYTB	17
GO:0005747	CC	mitochondrial respiratory chain complex I	16/730	50/28804	5.4407e-14	2.57691e-12	2.18669e-12	Ndufa11/Ndufa2/Ndufa1/Ndufv3/Ndufa8/Dmac1/Ndufa3/Ndufa13/Ndufc1/ND1/ND2/ND3/ND4/ND5/ND6/ND4L	16
GO:0030964	CC	NADH dehydrogenase complex	16/730	50/28804	5.4407e-14	2.57691e-12	2.18669e-12	Ndufa11/Ndufa2/Ndufa1/Ndufv3/Ndufa8/Dmac1/Ndufa3/Ndufa13/Ndufc1/ND1/ND2/ND3/ND4/ND5/ND6/ND4L	16
GO:0045271	CC	respiratory chain complex I	16/730	50/28804	5.4407e-14	2.57691e-12	2.18669e-12	Ndufa11/Ndufa2/Ndufa1/Ndufv3/Ndufa8/Dmac1/Ndufa3/Ndufa13/Ndufc1/ND1/ND2/ND3/ND4/ND5/ND6/ND4L	16
GO:0042775	BP	mitochondrial ATP synthesis coupled electron transport	18/716	71/28943	8.91133e-14	2.52963e-11	2.28068e-11	Cox4i2/Uqcr11/Ndufv3/Iscu/Ndufa8/Cox6a2/Cox6a1/Uqcrq/Cox5b/ND1/ND2/COX1/COX3/ND3/ND4/ND5/ND6/CYTB	18
GO:0009152	BP	purine ribonucleotide biosynthetic process	28/716	200/28943	1.36361e-13	3.62891e-11	3.27177e-11	Ndufa11/Atp5g1/Aprt/Ndufa2/Atp5e/Ndufa1/Guk1/Ndufv3/Nme4/Nppc/Ndufa8/Ndufa3/Ndufa13/Ndufc1/Atp5k/Eno1b/Atp5g2/ND1/ND2/COX2/ATP8/ATP6/ND3/ND4/ND5/ND6/ND4L/Nme3	28
GO:0022900	BP	electron transport chain	21/716	107/28943	1.84215e-13	4.61405e-11	4.15996e-11	Cox4i2/Uqcr11/Ndufv3/Iscu/Ndufa8/Cox6a2/Cox6a1/Uqcrq/Cox5b/ND1/ND2/COX1/COX2/COX3/ND3/ND4/ND5/ND6/CYTB/ND4L/Fdx2	21
GO:0022904	BP	respiratory electron transport chain	20/716	96/28943	2.10954e-13	4.99023e-11	4.49911e-11	Cox4i2/Uqcr11/Ndufv3/Iscu/Ndufa8/Cox6a2/Cox6a1/Uqcrq/Cox5b/ND1/ND2/COX1/COX2/COX3/ND3/ND4/ND5/ND6/CYTB/ND4L	20
GO:0009260	BP	ribonucleotide biosynthetic process	28/716	212/28943	5.93165e-13	1.32931e-10	1.19849e-10	Ndufa11/Atp5g1/Aprt/Ndufa2/Atp5e/Ndufa1/Guk1/Ndufv3/Nme4/Nppc/Ndufa8/Ndufa3/Ndufa13/Ndufc1/Atp5k/Eno1b/Atp5g2/ND1/ND2/COX2/ATP8/ATP6/ND3/ND4/ND5/ND6/ND4L/Nme3	28
GO:0006164	BP	purine nucleotide biosynthetic process	28/716	217/28943	1.06096e-12	2.25879e-10	2.03649e-10	Ndufa11/Atp5g1/Aprt/Ndufa2/Atp5e/Ndufa1/Guk1/Ndufv3/Nme4/Nppc/Ndufa8/Ndufa3/Ndufa13/Ndufc1/Atp5k/Eno1b/Atp5g2/ND1/ND2/COX2/ATP8/ATP6/ND3/ND4/ND5/ND6/ND4L/Nme3	28
GO:0009205	BP	purine ribonucleoside triphosphate metabolic process	30/716	251/28943	1.23493e-12	2.50397e-10	2.25754e-10	Ndufa11/Atp5g1/Ndufa2/Atp5e/Ndufa1/Fis1/Guk1/Ndufv3/Nme4/Ndufa8/Gale/Ndufa3/Ndufa13/Ndufc1/Atp5k/Myh7/Eno1b/Eno3/Atp5g2/ND1/ND2/COX2/ATP8/ATP6/ND3/ND4/ND5/ND6/ND4L/Nme3	30
GO:0046390	BP	ribose phosphate biosynthetic process	28/716	221/28943	1.66875e-12	3.22979e-10	2.91193e-10	Ndufa11/Atp5g1/Aprt/Ndufa2/Atp5e/Ndufa1/Guk1/Ndufv3/Nme4/Nppc/Ndufa8/Ndufa3/Ndufa13/Ndufc1/Atp5k/Eno1b/Atp5g2/ND1/ND2/COX2/ATP8/ATP6/ND3/ND4/ND5/ND6/ND4L/Nme3	28
GO:0009144	BP	purine nucleoside triphosphate metabolic process	30/716	257/28943	2.27982e-12	3.96449e-10	3.57432e-10	Ndufa11/Atp5g1/Ndufa2/Atp5e/Ndufa1/Fis1/Guk1/Ndufv3/Nme4/Ndufa8/Gale/Ndufa3/Ndufa13/Ndufc1/Atp5k/Myh7/Eno1b/Eno3/Atp5g2/ND1/ND2/COX2/ATP8/ATP6/ND3/ND4/ND5/ND6/ND4L/Nme3	30
GO:0009199	BP	ribonucleoside triphosphate metabolic process	30/716	257/28943	2.27982e-12	3.96449e-10	3.57432e-10	Ndufa11/Atp5g1/Ndufa2/Atp5e/Ndufa1/Fis1/Guk1/Ndufv3/Nme4/Ndufa8/Gale/Ndufa3/Ndufa13/Ndufc1/Atp5k/Myh7/Eno1b/Eno3/Atp5g2/ND1/ND2/COX2/ATP8/ATP6/ND3/ND4/ND5/ND6/ND4L/Nme3	30
GO:0046034	BP	ATP metabolic process	28/716	224/28943	2.32767e-12	3.96449e-10	3.57432e-10	Ndufa11/Atp5g1/Ndufa2/Atp5e/Ndufa1/Fis1/Guk1/Ndufv3/Ndufa8/Gale/Ndufa3/Ndufa13/Ndufc1/Atp5k/Myh7/Eno1b/Eno3/Atp5g2/ND1/ND2/COX2/ATP8/ATP6/ND3/ND4/ND5/ND6/ND4L	28
GO:0009141	BP	nucleoside triphosphate metabolic process	31/716	275/28943	2.47548e-12	4.05407e-10	3.65509e-10	Ndufa11/Atp5g1/Ndufa2/Atp5e/Ndufa1/Fis1/Guk1/Ndufv3/Nme4/Ndufa8/Gale/Ndufa3/Ndufa13/Ndufc1/Dctpp1/Atp5k/Myh7/Eno1b/Eno3/Atp5g2/ND1/ND2/COX2/ATP8/ATP6/ND3/ND4/ND5/ND6/ND4L/Nme3	31
GO:0072522	BP	purine-containing compound biosynthetic process	28/716	225/28943	2.59743e-12	4.09624e-10	3.69311e-10	Ndufa11/Atp5g1/Aprt/Ndufa2/Atp5e/Ndufa1/Guk1/Ndufv3/Nme4/Nppc/Ndufa8/Ndufa3/Ndufa13/Ndufc1/Atp5k/Eno1b/Atp5g2/ND1/ND2/COX2/ATP8/ATP6/ND3/ND4/ND5/ND6/ND4L/Nme3	28
GO:1990204	CC	oxidoreductase complex	21/730	121/28804	3.59623e-12	1.56136e-10	1.32493e-10	Ndufa11/Ndufa2/Ndufa1/Noxo1/Uqcr11/Ndufv3/Ndufa8/Dmac1/Ndufa3/Ndufa13/Ndufc1/Uqcrq/ND1/ND2/COX1/ND3/ND4/ND5/ND6/CYTB/ND4L	21
GO:0015934	CC	large ribosomal subunit	21/730	123/28804	4.99541e-12	2.002e-10	1.69884e-10	Rpl13/Mrpl2/Rpl8/Rplp1/Mrpl52/Mrpl14/Mrpl28/Mrpl43/Rplp2/Rpl28/Mrpl34/Mrpl54/Mpv17l2/Mrpl23/Rpl37a/Rpl38/Rps12/Rplp0/Rpl13a/Rpl39/Rpl41	21
GO:0070069	CC	cytochrome complex	12/730	37/28804	6.65595e-11	2.47696e-09	2.10188e-09	Cox4i2/Uqcr11/Cox6a2/Cox8a/Ndufa4l2/Cox6a1/Uqcrq/Cox5b/COX1/COX2/COX3/CYTB	12
GO:0002181	BP	cytoplasmic translation	21/716	146/28943	9.20587e-11	1.39995e-08	1.26217e-08	Rpl13/Rps11/Rpl8/Rplp1/Rps14/Rps26/Rplp2/Rpl28/Rpsa/Rps29/Rps21/Rps2/Rpl37a/Rpl38/Rps12/Rps15/Rplp0/Rps28/Rpl13a/Rpl39/Rpl41	21
GO:0009165	BP	nucleotide biosynthetic process	28/716	264/28943	1.20613e-10	1.77093e-08	1.59664e-08	Ndufa11/Atp5g1/Aprt/Ndufa2/Atp5e/Ndufa1/Guk1/Ndufv3/Nme4/Nppc/Ndufa8/Ndufa3/Ndufa13/Ndufc1/Atp5k/Eno1b/Atp5g2/ND1/ND2/COX2/ATP8/ATP6/ND3/ND4/ND5/ND6/ND4L/Nme3	28
GO:1901293	BP	nucleoside phosphate biosynthetic process	28/716	269/28943	1.86857e-10	2.65213e-08	2.39112e-08	Ndufa11/Atp5g1/Aprt/Ndufa2/Atp5e/Ndufa1/Guk1/Ndufv3/Nme4/Nppc/Ndufa8/Ndufa3/Ndufa13/Ndufc1/Atp5k/Eno1b/Atp5g2/ND1/ND2/COX2/ATP8/ATP6/ND3/ND4/ND5/ND6/ND4L/Nme3	28
GO:0015935	CC	small ribosomal subunit	16/730	83/28804	2.6263e-10	9.12201e-09	7.74067e-09	Rps11/Mrps24/Rps14/Rps26/Rpsa/Rps29/Mrps26/Rps21/Rps2/Mrps12/Rps27rt/Mrps21/Rps12/Rps15/Rps28/Hba-a1	16
GO:0005751	CC	mitochondrial respiratory chain complex IV	9/730	20/28804	5.37407e-10	1.74993e-08	1.48494e-08	Cox4i2/Cox6a2/Cox8a/Ndufa4l2/Cox6a1/Cox5b/COX1/COX2/COX3	9
GO:0033108	BP	mitochondrial respiratory chain complex assembly	16/716	94/28943	1.27449e-09	1.7062e-07	1.53828e-07	Ndufa11/Ndufa2/Ndufa1/Uqcc2/Ndufa8/Dmac1/Ndufa3/Ndufc1/Cox17/ND1/ND2/ND4/ND5/ND6/Ndufaf8/Pet100	16
GO:0010257	BP	NADH dehydrogenase complex assembly	13/716	58/28943	1.32232e-09	1.7062e-07	1.53828e-07	Ndufa11/Ndufa2/Ndufa1/Ndufa8/Dmac1/Ndufa3/Ndufc1/ND1/ND2/ND4/ND5/ND6/Ndufaf8	13
GO:0032981	BP	mitochondrial respiratory chain complex I assembly	13/716	58/28943	1.32232e-09	1.7062e-07	1.53828e-07	Ndufa11/Ndufa2/Ndufa1/Ndufa8/Dmac1/Ndufa3/Ndufc1/ND1/ND2/ND4/ND5/ND6/Ndufaf8	13
GO:0022627	CC	cytosolic small ribosomal subunit	12/730	47/28804	1.48854e-09	4.56192e-08	3.87111e-08	Rps11/Rps14/Rps26/Rpsa/Rps29/Rps21/Rps2/Rps27rt/Rps12/Rps15/Rps28/Hba-a1	12
GO:0015399	MF	primary active transmembrane transporter activity	20/707	154/28404	1.80035e-09	3.0741e-07	2.85688e-07	Cox4i2/Ndufa2/Atp5e/Uqcr11/Abcc3/Cox6a2/Cox8a/Cox6a1/Uqcrq/ND1/ND2/COX1/COX2/COX3/ND3/ND4/ND5/ND6/CYTB/ND4L	20
GO:0009259	BP	ribonucleotide metabolic process	35/716	445/28943	2.27294e-09	2.84652e-07	2.56638e-07	Ndufa11/Atp5g1/Aprt/Ndufa2/Atp5e/Ndufa1/Fis1/Guk1/Ndufv3/Nme4/Nudt3/Nppc/Upp2/Ndufa8/Gale/Ndufa3/Ndufa13/Ndufc1/Nudt18/Atp5k/Myh7/Eno1b/Eno3/Atp5g2/ND1/ND2/COX2/ATP8/ATP6/ND3/ND4/ND5/ND6/ND4L/Nme3	35
GO:0009150	BP	purine ribonucleotide metabolic process	34/716	425/28943	2.50292e-09	3.04498e-07	2.74531e-07	Ndufa11/Atp5g1/Aprt/Ndufa2/Atp5e/Ndufa1/Fis1/Guk1/Ndufv3/Nme4/Nudt3/Nppc/Ndufa8/Gale/Ndufa3/Ndufa13/Ndufc1/Nudt18/Atp5k/Myh7/Eno1b/Eno3/Atp5g2/ND1/ND2/COX2/ATP8/ATP6/ND3/ND4/ND5/ND6/ND4L/Nme3	34
GO:0019693	BP	ribose phosphate metabolic process	35/716	456/28943	4.27972e-09	5.06196e-07	4.56378e-07	Ndufa11/Atp5g1/Aprt/Ndufa2/Atp5e/Ndufa1/Fis1/Guk1/Ndufv3/Nme4/Nudt3/Nppc/Upp2/Ndufa8/Gale/Ndufa3/Ndufa13/Ndufc1/Nudt18/Atp5k/Myh7/Eno1b/Eno3/Atp5g2/ND1/ND2/COX2/ATP8/ATP6/ND3/ND4/ND5/ND6/ND4L/Nme3	35
GO:0003955	MF	NAD(P)H dehydrogenase (quinone) activity	9/707	25/28404	4.98596e-09	6.81083e-07	6.32955e-07	Ndufa2/Cbr3/ND1/ND2/ND3/ND4/ND5/ND6/ND4L	9
GO:0045277	CC	respiratory chain complex IV	9/730	25/28804	5.83446e-09	1.68875e-07	1.43302e-07	Cox4i2/Cox6a2/Cox8a/Ndufa4l2/Cox6a1/Cox5b/COX1/COX2/COX3	9
GO:0006163	BP	purine nucleotide metabolic process	34/716	449/28943	9.9886e-09	1.1495e-06	1.03637e-06	Ndufa11/Atp5g1/Aprt/Ndufa2/Atp5e/Ndufa1/Fis1/Guk1/Ndufv3/Nme4/Nudt3/Nppc/Ndufa8/Gale/Ndufa3/Ndufa13/Ndufc1/Nudt18/Atp5k/Myh7/Eno1b/Eno3/Atp5g2/ND1/ND2/COX2/ATP8/ATP6/ND3/ND4/ND5/ND6/ND4L/Nme3	34
GO:0005753	CC	mitochondrial proton-transporting ATP synthase complex	8/730	20/28804	1.5763e-08	4.32238e-07	3.66785e-07	Atp5g1/Atp5e/Atp5mpl/Atp5k/Atp5g2/ATP8/ATP6/Atp5md	8
GO:0015078	MF	proton transmembrane transporter activity	16/707	112/28404	1.90099e-08	2.11171e-06	1.96249e-06	Atp5g1/Cox4i2/Atp5e/Uqcr11/Cox6a2/Cox8a/Cox6a1/Uqcrq/Atp5k/Atp5g2/COX1/COX2/ATP8/ATP6/COX3/CYTB	16
GO:0008137	MF	NADH dehydrogenase (ubiquinone) activity	8/707	21/28404	2.16427e-08	2.11171e-06	1.96249e-06	Ndufa2/ND1/ND2/ND3/ND4/ND5/ND6/ND4L	8
GO:0045259	CC	proton-transporting ATP synthase complex	8/730	21/28804	2.48976e-08	6.48582e-07	5.50368e-07	Atp5g1/Atp5e/Atp5mpl/Atp5k/Atp5g2/ATP8/ATP6/Atp5md	8
GO:0050136	MF	NADH dehydrogenase (quinone) activity	8/707	22/28404	3.32683e-08	2.84028e-06	2.63958e-06	Ndufa2/ND1/ND2/ND3/ND4/ND5/ND6/ND4L	8
GO:1990351	CC	transporter complex	31/730	395/28804	3.40932e-08	8.45836e-07	7.17751e-07	Ndufa11/Atp5g1/Ndufa2/Ndufa1/Scn1b/Uqcr11/Timm13/Fkbp1b/Smdt1/Ndufv3/Cnih2/Ndufa8/Dmac1/Scn10a/Ndufa3/Ndufa13/Ndufc1/Uqcrq/Kcnmb4/Fxyd2/ND1/ND2/COX1/ND3/ND4/ND5/ND6/CYTB/ND4L/Timm10b/Shisa8	31
GO:0022625	CC	cytosolic large ribosomal subunit	12/730	63/28804	5.24699e-08	1.24258e-06	1.05442e-06	Rpl13/Rpl8/Rplp1/Rplp2/Rpl28/Rpl37a/Rpl38/Rps12/Rplp0/Rpl13a/Rpl39/Rpl41	12
GO:0072521	BP	purine-containing compound metabolic process	34/716	483/28943	5.94417e-08	6.6606e-06	6.0051e-06	Ndufa11/Atp5g1/Aprt/Ndufa2/Atp5e/Ndufa1/Fis1/Guk1/Ndufv3/Nme4/Nudt3/Nppc/Ndufa8/Gale/Ndufa3/Ndufa13/Ndufc1/Nudt18/Atp5k/Myh7/Eno1b/Eno3/Atp5g2/ND1/ND2/COX2/ATP8/ATP6/ND3/ND4/ND5/ND6/ND4L/Nme3	34
GO:0003954	MF	NADH dehydrogenase activity	8/707	25/28404	1.05326e-07	7.99309e-06	7.42827e-06	Ndufa2/ND1/ND2/ND3/ND4/ND5/ND6/ND4L	8
GO:0000313	CC	organellar ribosome	14/730	94/28804	1.0691e-07	2.24273e-06	1.90311e-06	Mrpl2/Mrpl52/Mrps24/Mrpl14/Mrpl28/Mrpl43/Mrpl34/Mrpl54/Mpv17l2/Mrps26/Mrpl23/Mtg2/Mrps12/Mrps21	14
GO:0005761	CC	mitochondrial ribosome	14/730	94/28804	1.0691e-07	2.24273e-06	1.90311e-06	Mrpl2/Mrpl52/Mrps24/Mrpl14/Mrpl28/Mrpl43/Mrpl34/Mrpl54/Mpv17l2/Mrps26/Mrpl23/Mtg2/Mrps12/Mrps21	14
GO:1990229	CC	iron-sulfur cluster assembly complex	6/730	11/28804	1.07616e-07	2.24273e-06	1.90311e-06	Bola1/Glrx5/Iscu/Bola3/Bola2/Fdx2	6
GO:1902495	CC	transmembrane transporter complex	29/730	373/28804	1.14963e-07	2.30368e-06	1.95484e-06	Ndufa11/Atp5g1/Ndufa2/Ndufa1/Scn1b/Uqcr11/Fkbp1b/Smdt1/Ndufv3/Cnih2/Ndufa8/Dmac1/Scn10a/Ndufa3/Ndufa13/Ndufc1/Uqcrq/Kcnmb4/Fxyd2/ND1/ND2/COX1/ND3/ND4/ND5/ND6/CYTB/ND4L/Shisa8	29
GO:0004129	MF	cytochrome-c oxidase activity	7/707	18/28404	1.44018e-07	9.83644e-06	9.14136e-06	Cox4i2/Cox6a2/Cox8a/Cox6a1/COX1/COX2/COX3	7
GO:0140053	BP	mitochondrial gene expression	18/716	164/28943	1.47145e-07	1.60652e-05	1.44841e-05	Mrpl2/Mrpl52/Mrps24/Mrpl14/Mrpl28/Uqcc2/Mrpl43/Sirt3/Fastk/Mrpl34/Mrpl54/Mpv17l2/Mrps26/Mrpl23/Mtg2/Mrps12/Chchd10/Mrps21	18
GO:0006123	BP	mitochondrial electron transport, cytochrome c to oxygen	6/716	12/28943	1.82669e-07	1.94451e-05	1.75314e-05	Cox4i2/Cox6a2/Cox6a1/Cox5b/COX1/COX3	6
GO:0016675	MF	oxidoreductase activity, acting on a heme group of donors	7/707	19/28404	2.23128e-07	1.38542e-05	1.28752e-05	Cox4i2/Cox6a2/Cox8a/Cox6a1/COX1/COX2/COX3	7
GO:0006120	BP	mitochondrial electron transport, NADH to ubiquinone	8/716	29/28943	3.65569e-07	3.79657e-05	3.42293e-05	Iscu/Ndufa8/ND1/ND2/ND3/ND4/ND5/ND6	8
GO:0016655	MF	oxidoreductase activity, acting on NAD(P)H, quinone or similar compound as acceptor	9/707	40/28404	4.77864e-07	2.71984e-05	2.52765e-05	Ndufa2/Cbr3/ND1/ND2/ND3/ND4/ND5/ND6/ND4L	9
GO:0001836	BP	release of cytochrome c from mitochondria	11/716	65/28943	5.2286e-07	5.30081e-05	4.77913e-05	Bbc3/Bax/Mmp9/Fis1/Prelid1/Bcl2l2/Cideb/Bok/Cck/Bak1/Gpx1	11
GO:0032543	BP	mitochondrial translation	15/716	131/28943	9.24228e-07	9.15201e-05	8.25131e-05	Mrpl2/Mrpl52/Mrps24/Mrpl14/Mrpl28/Uqcc2/Mrpl43/Mrpl34/Mrpl54/Mpv17l2/Mrps26/Mrpl23/Mtg2/Mrps12/Mrps21	15
GO:0042788	CC	polysomal ribosome	8/730	35/28804	2.10386e-06	4.05968e-05	3.44492e-05	Rpl8/Rps26/Rps29/Rps21/Rpl38/Rps28/Rpl39/Rpl41	8
GO:0043523	BP	regulation of neuron apoptotic process	22/716	290/28943	3.87332e-06	0.000374832	0.000337943	Bbc3/Bax/Ube2m/Akt1s1/Fis1/Ascl1/Cdc34/Vegfb/Ddit3/Hras/Bok/Mdk/Ntrk1/Bag1/Mt3/Mt1/Pin1/Vstm2l/Fzd9/Cebpb/Egln2/Pcp4	22
GO:0000028	BP	ribosomal small subunit assembly	6/716	20/28943	6.4689e-06	0.000612102	0.000551861	Rps14/Rpsa/Rps2/Rpl38/Rps15/Rps28	6
GO:0008637	BP	apoptotic mitochondrial changes	13/716	119/28943	8.22038e-06	0.000760922	0.000686035	Bbc3/Bax/Mmp9/Fis1/Prelid1/Bcl2l2/Cideb/Bok/Stpg1/Cck/Chchd10/Bak1/Gpx1	13
GO:1901214	BP	regulation of neuron death	26/716	399/28943	8.52812e-06	0.000772612	0.000696575	Bbc3/Bax/Ube2m/Atp5g1/Akt1s1/Fis1/Ascl1/Cdc34/Vegfb/Ddit3/Hras/Bok/Mdk/Ntrk1/Bag1/Tnfrsf1b/Mt3/Mt1/Pin1/Nenf/Vstm2l/Fzd9/Cebpb/Dtnbp1/Egln2/Pcp4	26
GO:0051402	BP	neuron apoptotic process	23/716	329/28943	9.08219e-06	0.000805666	0.000726376	Bbc3/Bax/Ube2m/Akt1s1/Fis1/Ascl1/Cdc34/Vegfb/Ddit3/Hras/Bok/Mdk/Ntrk1/Bag1/Mt3/Mt1/Pin1/Vstm2l/Fzd9/Cebpb/Egln2/Gpx1/Pcp4	23
GO:0000315	CC	organellar large ribosomal subunit	9/730	60/28804	1.91228e-05	0.00034355	0.000291527	Mrpl2/Mrpl52/Mrpl14/Mrpl28/Mrpl43/Mrpl34/Mrpl54/Mpv17l2/Mrpl23	9
GO:0005762	CC	mitochondrial large ribosomal subunit	9/730	60/28804	1.91228e-05	0.00034355	0.000291527	Mrpl2/Mrpl52/Mrpl14/Mrpl28/Mrpl43/Mrpl34/Mrpl54/Mpv17l2/Mrpl23	9
GO:0042255	BP	ribosome assembly	9/716	62/28943	2.07557e-05	0.00180363	0.00162612	Nle1/Rps14/Rpsa/Mpv17l2/Rps2/Rpl38/Rps15/Rplp0/Rps28	9
GO:0005759	CC	mitochondrial matrix	21/730	293/28804	2.16503e-05	0.000375994	0.000319057	Clpp/Mrpl2/Mrpl52/Mrps24/Glrx5/Mrpl14/Mrpl28/Uqcc2/Mrpl43/Sirt3/Iscu/Fastk/Mrpl34/Mrpl54/Mpv17l2/Mrps26/Mrpl23/Mtg2/Bola3/Mrps12/Mrps21	21
GO:0070997	BP	neuron death	27/716	450/28943	2.51073e-05	0.00213814	0.00192771	Bbc3/Bax/Ube2m/Atp5g1/Akt1s1/Fis1/Ascl1/Cdc34/Vegfb/Ddit3/Hras/Bok/Mdk/Ntrk1/Bag1/Tnfrsf1b/Mt3/Mt1/Pin1/Nenf/Vstm2l/Fzd9/Cebpb/Dtnbp1/Egln2/Gpx1/Pcp4	27
GO:0140694	BP	non-membrane-bounded organelle assembly	24/716	379/28943	2.97705e-05	0.00248555	0.00224093	Mybpc3/Tcap/Kif11/Nle1/Rps14/Sac3d1/Cenpx/Chmp6/Ppp1r35/Lsm4/Acta1/Rpsa/Aspm/Mpv17l2/Kash5/Neurl2/Rps2/Myh7/Rpl38/Rps15/Rplp0/Rps28/Aup1/Cenpw	24
GO:0006839	BP	mitochondrial transport	14/716	154/28943	3.08236e-05	0.00252398	0.00227558	Bbc3/Bax/Tomm40l/Fis1/Timm13/Bcl2l2/Bok/Stpg1/Timm17b/Ucp2/Chchd10/Bak1/Dnlz/Tomm5	14
GO:0016469	CC	proton-transporting two-sector ATPase complex	8/730	50/28804	3.4333e-05	0.000577016	0.000489638	Atp5g1/Atp5e/Atp5mpl/Atp5k/Atp5g2/ATP8/ATP6/Atp5md	8
GO:2001242	BP	regulation of intrinsic apoptotic signaling pathway	15/716	177/28943	3.70643e-05	0.00297773	0.00268468	Lck/Bbc3/Bax/Mmp9/Fis1/Bcl2l2/Ddit3/Bok/Creb3l1/Ddias/Mif/Spop/Eno1b/Ptpmt1/Gpx1	15
GO:0090199	BP	regulation of release of cytochrome c from mitochondria	8/716	53/28943	4.4738e-05	0.00352768	0.0031805	Bbc3/Bax/Mmp9/Prelid1/Bcl2l2/Cideb/Bak1/Gpx1	8
GO:0002688	BP	regulation of leukocyte chemotaxis	12/716	126/28943	7.13831e-05	0.00552635	0.00498247	Spi1/Pgf/Vegfb/Il23a/Mdk/Tirap/Mif/Gpsm3/Nbl1/Zfp580/Ccl19/C5ar2	12
GO:0006664	BP	glycolipid metabolic process	10/716	92/28943	9.37116e-05	0.00712543	0.00642418	Bax/Pigyl/Dpm2/St6galnac6/Cln6/Dpm3/Pigz/Fut4/Gal3st1/B3galt4	10
GO:0016651	MF	oxidoreductase activity, acting on NAD(P)H	9/707	75/28404	0.000101146	0.00531407	0.00493856	Ndufa2/Cbr3/ND1/ND2/ND3/ND4/ND5/ND6/ND4L	9
GO:1903509	BP	liposaccharide metabolic process	10/716	93/28943	0.000102708	0.00764229	0.00689018	Bax/Pigyl/Dpm2/St6galnac6/Cln6/Dpm3/Pigz/Fut4/Gal3st1/B3galt4	10
GO:0097193	BP	intrinsic apoptotic signaling pathway	20/716	310/28943	0.000104099	0.00764229	0.00689018	Lck/Bbc3/Bax/Mmp9/Fis1/Bcl2l2/Ddit3/Hras/Bok/Creb3l1/E2f1/Tnfrsf1b/Ddias/Mif/Cebpb/Spop/Bak1/Eno1b/Ptpmt1/Gpx1	20
GO:0005758	CC	mitochondrial intermembrane space	10/730	92/28804	0.000114198	0.00185929	0.00157774	Timm13/Prelid1/Nme4/Uqcc2/Ndufa8/Arl2bp/Chchd5/Cox17/Chchd10/Timm10b	10
GO:0003310	BP	pancreatic A cell differentiation	4/716	12/28943	0.000156913	0.0111356	0.0100397	Hes1/Nkx2-2/Neurod1/Nkx6-2	4
GO:1901030	BP	positive regulation of mitochondrial outer membrane permeabilization involved in apoptotic signaling pathway	4/716	12/28943	0.000156913	0.0111356	0.0100397	Bbc3/Bok/Chchd10/Bak1	4
GO:0005844	CC	polysome	9/730	78/28804	0.000157394	0.00248492	0.00210863	Rpl8/Rps26/Rps29/Rps21/Rpl38/Naa38/Rps28/Rpl39/Rpl41	9
GO:0000276	CC	mitochondrial proton-transporting ATP synthase complex, coupling factor F(o)	4/730	12/28804	0.000172198	0.00249209	0.00211471	Atp5g1/Atp5k/Atp5g2/ATP8	4
GO:0005750	CC	mitochondrial respiratory chain complex III	4/730	12/28804	0.000172198	0.00249209	0.00211471	Uqcr11/Uqcrq/COX1/CYTB	4
GO:0045275	CC	respiratory chain complex III	4/730	12/28804	0.000172198	0.00249209	0.00211471	Uqcr11/Uqcrq/COX1/CYTB	4
GO:0019212	MF	phosphatase inhibitor activity	7/707	48/28404	0.000174218	0.00849935	0.00789876	Lrrc46/Ppp1r1a/Tesc/Ppp1r35/Bod1/Ppp1r14b/Fam122a	7
GO:0006875	BP	cellular metal ion homeostasis	24/716	425/28943	0.000175051	0.0120873	0.0108977	Lck/Bbc3/Bax/Fis1/Fkbp1b/Smdt1/Fth1/Hps1/Ddit3/Iscu/Bok/Tesc/Tfr2/Mt3/Mt1/Pth1r/Kctd17/Ankrd9/Bola2/Fzd9/Ftl1/Bak1/Ccl19/Lime1	24
GO:0070059	BP	intrinsic apoptotic signaling pathway in response to endoplasmic reticulum stress	8/716	64/28943	0.000176001	0.0120873	0.0108977	Bbc3/Bax/Ddit3/Bok/Creb3l1/Cebpb/Spop/Bak1	8
GO:0070585	BP	protein localization to mitochondrion	10/716	101/28943	0.000204714	0.0138361	0.0124744	Bbc3/Bax/Tomm40l/Fis1/Timm13/Ddit3/Bag1/Timm17b/Dnlz/Tomm5	10
GO:0032592	CC	integral component of mitochondrial membrane	9/730	81/28804	0.000210521	0.00296436	0.00251547	Fis1/Smdt1/Timm17b/Chchd10/Micos10/Bak1/Ptpmt1/CYTB/Pet100	9
GO:0009247	BP	glycolipid biosynthetic process	8/716	66/28943	0.000218712	0.0145512	0.0131191	Pigyl/Dpm2/St6galnac6/Dpm3/Pigz/Fut4/Gal3st1/B3galt4	8
GO:0031305	CC	integral component of mitochondrial inner membrane	7/730	49/28804	0.000222124	0.00304544	0.00258427	Smdt1/Timm17b/Chchd10/Micos10/Ptpmt1/CYTB/Pet100	7
GO:0051400	MF	BH domain binding	4/707	13/28404	0.000227482	0.010358	0.00962606	Bax/Bcl2l2/Bok/Bak1	4
GO:0050769	BP	positive regulation of neurogenesis	19/716	305/28943	0.00024012	0.0157297	0.0141816	Wnt3/Rnd2/Metrn/Atp5g1/Ascl1/Cdkl3/Hes1/Tnfrsf12a/Mdk/Nkx2-2/E2f1/Bag1/Tnfrsf1b/Smarcd3/Ss18l2/Aspm/Map2k2/Nkx6-2/Dmrta2	19
GO:0045263	CC	proton-transporting ATP synthase complex, coupling factor F(o)	4/730	13/28804	0.000243748	0.00322277	0.00273474	Atp5g1/Atp5k/Atp5g2/ATP8	4
GO:0031304	CC	intrinsic component of mitochondrial inner membrane	7/730	50/28804	0.000252695	0.00322277	0.00273474	Smdt1/Timm17b/Chchd10/Micos10/Ptpmt1/CYTB/Pet100	7
GO:0098573	CC	intrinsic component of mitochondrial membrane	9/730	83/28804	0.000253615	0.00322277	0.00273474	Fis1/Smdt1/Timm17b/Chchd10/Micos10/Bak1/Ptpmt1/CYTB/Pet100	9
GO:0002685	BP	regulation of leukocyte migration	16/716	234/28943	0.000260547	0.0166305	0.0149938	Spi1/Pgf/Mmp9/Vegfb/Il23a/Mdk/Tirap/Mif/Gpsm3/Plvap/Nbl1/Fut4/Zfp580/Ccl19/Rhog/C5ar2	16
GO:0006643	BP	membrane lipid metabolic process	14/716	188/28943	0.000261682	0.0166305	0.0149938	Bax/Pigyl/Serinc2/Sirt3/Dpm2/St6galnac6/Cln6/Dpm3/Pigz/Fut4/Gal3st1/Tlcd3b/Hacd1/B3galt4	14
GO:0030968	BP	endoplasmic reticulum unfolded protein response	8/716	68/28943	0.000269568	0.0168797	0.0152185	Bax/Ddit3/Bok/Creb3l1/Stub1/Ppp1r15a/Serp2/Bak1	8
GO:0010821	BP	regulation of mitochondrion organization	12/716	146/28943	0.000288672	0.017814	0.0160608	Bbc3/Bax/Mmp9/Fis1/Prelid1/Bcl2l2/Cideb/Sirt7/Bok/Chchd10/Bak1/Gpx1	12
GO:0007040	BP	lysosome organization	9/716	87/28943	0.000303454	0.0181987	0.0164077	Rab34/Hps1/Chmp6/Lamtor1/Rab20/Aktip/Mt3/Cln6/Pla2g5	9
GO:0080171	BP	lytic vacuole organization	9/716	87/28943	0.000303454	0.0181987	0.0164077	Rab34/Hps1/Chmp6/Lamtor1/Rab20/Aktip/Mt3/Cln6/Pla2g5	9
GO:0032438	BP	melanosome organization	6/716	38/28943	0.000315474	0.0184012	0.0165902	Trappc6a/Ap1s1/Hps1/Ap1s3/Dtnbp1/Bloc1s4	6
GO:1902110	BP	positive regulation of mitochondrial membrane permeability involved in apoptotic process	6/716	38/28943	0.000315474	0.0184012	0.0165902	Bbc3/Bax/Bok/Stpg1/Chchd10/Bak1	6
GO:0019208	MF	phosphatase regulator activity	10/707	106/28404	0.000318907	0.0136133	0.0126514	Lrrc46/Ppp1r1a/Tesc/Ppp1r35/Ppp1r16a/Ppp1r15a/Bod1/Ppp1r14b/B3gat3/Fam122a	10
GO:0030003	BP	cellular cation homeostasis	26/716	498/28943	0.000326578	0.0187915	0.0169421	Lck/Bbc3/Bax/Fis1/Fkbp1b/Smdt1/Fth1/Hps1/Ddit3/Iscu/Bok/Tesc/Tfr2/Rab20/Mt3/Mt1/Cln6/Pth1r/Kctd17/Ankrd9/Bola2/Fzd9/Ftl1/Bak1/Ccl19/Lime1	26
GO:0031970	CC	organelle envelope lumen	10/730	105/28804	0.000340587	0.0042249	0.00358512	Timm13/Prelid1/Nme4/Uqcc2/Ndufa8/Arl2bp/Chchd5/Cox17/Chchd10/Timm10b	10
GO:0019888	MF	protein phosphatase regulator activity	9/707	88/28404	0.000345673	0.0138879	0.0129066	Lrrc46/Ppp1r1a/Ppp1r35/Ppp1r16a/Ppp1r15a/Bod1/Ppp1r14b/B3gat3/Fam122a	9
GO:0048753	BP	pigment granule organization	6/716	39/28943	0.000365104	0.020438	0.0184266	Trappc6a/Ap1s1/Hps1/Ap1s3/Dtnbp1/Bloc1s4	6
GO:0051235	BP	maintenance of location	20/716	341/28943	0.000365226	0.020438	0.0184266	Lck/Bbc3/Bax/Fkbp1b/Fth1/Ddit3/Nfkbib/Arl2bp/Aspm/Spout1/Nbl1/Chchd10/Ftl1/Dand5/Nr1h2/Aup1/Ccl19/Tmsb10/Tmsb15b2/Lime1	20
GO:0022618	BP	ribonucleoprotein complex assembly	13/716	172/28943	0.000371957	0.020438	0.0184266	Lsm2/Nle1/Rps14/Lsm4/Rpsa/Rps2/Gemin7/Snrpg/Rpl38/Rps15/Rplp0/Rps28/Rpl13a	13
GO:0043524	BP	negative regulation of neuron apoptotic process	14/716	195/28943	0.00037983	0.020438	0.0184266	Bax/Vegfb/Hras/Bok/Mdk/Ntrk1/Bag1/Mt3/Mt1/Pin1/Vstm2l/Fzd9/Cebpb/Pcp4	14
GO:0035967	BP	cellular response to topologically incorrect protein	10/716	109/28943	0.000380891	0.020438	0.0184266	Bax/Ddit3/Bok/Creb3l1/Rnf126/Stub1/Ppp1r15a/Serp2/Bak1/Aup1	10
GO:1901215	BP	negative regulation of neuron death	17/716	267/28943	0.000390122	0.020438	0.0184266	Bax/Vegfb/Hras/Bok/Mdk/Ntrk1/Bag1/Tnfrsf1b/Mt3/Mt1/Pin1/Nenf/Vstm2l/Fzd9/Cebpb/Dtnbp1/Pcp4	17
GO:1902600	BP	proton transmembrane transport	9/716	90/28943	0.000391351	0.020438	0.0184266	Atp5g1/Tesc/Cox17/Fxyd2/Atp5g2/COX1/ND4/ND5/CYTB	9
GO:2000116	BP	regulation of cysteine-type endopeptidase activity	16/716	243/28943	0.000396512	0.020438	0.0184266	Lck/Bbc3/Bax/Mmp9/Fis1/Nle1/Cideb/Bok/Usp50/Mt3/Cck/Prr7/Dap/Bak1/Gpx1/Lamtor5	16
GO:1902622	BP	regulation of neutrophil migration	7/716	55/28943	0.000398393	0.020438	0.0184266	Il23a/Mdk/Tirap/Fut4/Ccl19/Rhog/C5ar2	7
GO:0046933	MF	proton-transporting ATP synthase activity, rotational mechanism	4/707	15/28404	0.000417386	0.0158375	0.0147183	Atp5e/Atp5k/ATP8/ATP6	4
GO:1902686	BP	mitochondrial outer membrane permeabilization involved in programmed cell death	6/716	40/28943	0.000420634	0.0213221	0.0192237	Bbc3/Bax/Bok/Stpg1/Chchd10/Bak1	6
GO:0004602	MF	glutathione peroxidase activity	5/707	27/28404	0.000482617	0.0173488	0.0161229	Gpx3/Ltc4s/Gstt2/Gpx1/Gpx4	5
GO:0033059	BP	cellular pigmentation	7/716	57/28943	0.000497402	0.0249169	0.0224647	Trappc6a/Ap1s1/Pomc/Hps1/Ap1s3/Dtnbp1/Bloc1s4	7
GO:0046467	BP	membrane lipid biosynthetic process	11/716	134/28943	0.000516113	0.0255536	0.0230387	Pigyl/Sirt3/Dpm2/St6galnac6/Dpm3/Pigz/Fut4/Gal3st1/Tlcd3b/Hacd1/B3galt4	11
GO:0032469	BP	endoplasmic reticulum calcium ion homeostasis	5/716	28/28943	0.000559873	0.0274016	0.0247048	Bbc3/Bax/Fis1/Kctd17/Bak1	5
GO:0010952	BP	positive regulation of peptidase activity	13/716	180/28943	0.000573607	0.0274429	0.0247421	Lck/Bbc3/Bax/Fis1/Prelid1/Cideb/Bok/Usp50/Cck/Prr7/Dap/Prss22/Bak1	13
GO:0071826	BP	ribonucleoprotein complex subunit organization	13/716	180/28943	0.000573607	0.0274429	0.0247421	Lsm2/Nle1/Rps14/Lsm4/Rpsa/Rps2/Gemin7/Snrpg/Rpl38/Rps15/Rplp0/Rps28/Rpl13a	13
GO:0004601	MF	peroxidase activity	7/707	58/28404	0.000574078	0.0196048	0.0182194	Gpx3/Ltc4s/Prxl2b/Gstt2/Gpx1/Hba-a1/Gpx4	7
GO:0072655	BP	establishment of protein localization to mitochondrion	9/716	95/28943	0.000583841	0.0276222	0.0249037	Bbc3/Bax/Tomm40l/Fis1/Timm13/Ddit3/Timm17b/Dnlz/Tomm5	9
GO:0030595	BP	leukocyte chemotaxis	15/716	228/28943	0.000600144	0.0279149	0.0251677	Spi1/Pgf/Vegfb/Il23a/Mdk/Ccl17/Tirap/Mif/Gpsm3/Nbl1/Hsd3b7/Zfp580/Ccl19/Rpl13a/C5ar2	15
GO:0050767	BP	regulation of neurogenesis	24/716	463/28943	0.000603141	0.0279149	0.0251677	Wnt3/Rnd2/Metrn/Atp5g1/Ascl1/Cdkl3/Hes1/Tnfrsf12a/Ctdsp1/Mdk/Nkx2-2/E2f1/Bag1/Tnfrsf1b/Smarcd3/Mt3/Ss18l2/Aspm/Map2k2/Atf5/Nkx6-2/Dmrta2/Hes5/Sema3b	24
GO:0035794	BP	positive regulation of mitochondrial membrane permeability	6/716	43/28943	0.000627453	0.0286213	0.0258045	Bbc3/Bax/Bok/Stpg1/Chchd10/Bak1	6
GO:0010822	BP	positive regulation of mitochondrion organization	8/716	77/28943	0.000631847	0.0286213	0.0258045	Bbc3/Bax/Mmp9/Fis1/Cideb/Bok/Chchd10/Bak1	8
GO:0004864	MF	protein phosphatase inhibitor activity	6/707	43/28404	0.000647785	0.0210684	0.0195797	Lrrc46/Ppp1r1a/Ppp1r35/Bod1/Ppp1r14b/Fam122a	6
GO:0010720	BP	positive regulation of cell development	21/716	384/28943	0.000658519	0.029022	0.0261658	Wnt3/Rnd2/Metrn/Atp5g1/Rac3/Ascl1/Cdkl3/Hes1/Tnfrsf12a/Mdk/Nkx2-2/E2f1/Bag1/Tnfrsf1b/Smarcd3/Cib1/Ss18l2/Aspm/Map2k2/Nkx6-2/Dmrta2	21
GO:0035966	BP	response to topologically incorrect protein	11/716	138/28943	0.000661118	0.029022	0.0261658	Bax/Ddit3/Bok/Creb3l1/Rnf126/Edem2/Stub1/Ppp1r15a/Serp2/Bak1/Aup1	11
GO:0002687	BP	positive regulation of leukocyte migration	12/716	160/28943	0.00066114	0.029022	0.0261658	Spi1/Pgf/Mmp9/Vegfb/Il23a/Mdk/Tirap/Gpsm3/Plvap/Fut4/Zfp580/Ccl19	12
GO:0050900	BP	leukocyte migration	21/716	385/28943	0.000680773	0.02924	0.0263624	Spi1/Pgf/Mmp9/Vegfb/Il23a/Mdk/Ccl17/Tirap/Podxl2/Mif/Gpsm3/Plvap/Nbl1/Hsd3b7/Fut4/Zfp580/Prtn3/Ccl19/Rhog/Rpl13a/C5ar2	21
GO:0046902	BP	regulation of mitochondrial membrane permeability	7/716	60/28943	0.000681659	0.02924	0.0263624	Bbc3/Bax/Bcl2l2/Bok/Stpg1/Chchd10/Bak1	7
GO:0050920	BP	regulation of chemotaxis	15/716	231/28943	0.000686708	0.02924	0.0263624	Wnt3/Spi1/Pgf/Vegfb/Il23a/Mdk/Stx4a/Tirap/Mif/Gpsm3/Nbl1/Zfp580/Sema3b/Ccl19/C5ar2	15
GO:0097028	BP	dendritic cell differentiation	6/716	44/28943	0.000711501	0.0296748	0.0267543	Spi1/Batf3/Ltbr/Cebpb/Prtn3/Ccl19	6
GO:1902108	BP	regulation of mitochondrial membrane permeability involved in apoptotic process	6/716	44/28943	0.000711501	0.0296748	0.0267543	Bbc3/Bax/Bok/Stpg1/Chchd10/Bak1	6
GO:0051651	BP	maintenance of location in cell	15/716	232/28943	0.000717826	0.0296748	0.0267543	Lck/Bbc3/Bax/Fkbp1b/Fth1/Ddit3/Arl2bp/Aspm/Spout1/Chchd10/Ftl1/Ccl19/Tmsb10/Tmsb15b2/Lime1	15
GO:0034976	BP	response to endoplasmic reticulum stress	16/716	257/28943	0.000728104	0.0298103	0.0268765	Bbc3/Bax/Ddit3/Bok/Creb3l1/Tmub1/Edem2/Stub1/Ppp1r15a/Fbxo2/Serp2/Cebpb/Spop/Bak1/Nr1h2/Aup1	16
GO:0003002	BP	regionalization	21/716	389/28943	0.000776424	0.0313071	0.028226	Wnt3/Tcap/Pifo/Ascl1/Nle1/Tmem107/Hes1/Six2/Ddit3/Nkx2-2/Rnf220/Smarcd3/Fgf3/Neurod1/Lefty1/Nbl1/Taf10/Dmrta2/Hes5/Tifab/Tdrd5	21
GO:0090200	BP	positive regulation of release of cytochrome c from mitochondria	5/716	30/28943	0.000779369	0.0313071	0.028226	Bbc3/Bax/Mmp9/Cideb/Bak1	5
GO:0016684	MF	oxidoreductase activity, acting on peroxide as acceptor	7/707	61/28404	0.000781184	0.0242522	0.0225385	Gpx3/Ltc4s/Prxl2b/Gstt2/Gpx1/Hba-a1/Gpx4	7
GO:0002690	BP	positive regulation of leukocyte chemotaxis	9/716	99/28943	0.00078838	0.0313731	0.0282855	Spi1/Pgf/Vegfb/Il23a/Mdk/Tirap/Gpsm3/Zfp580/Ccl19	9
GO:0043281	BP	regulation of cysteine-type endopeptidase activity involved in apoptotic process	14/716	211/28943	0.000830058	0.0327258	0.0295051	Lck/Bbc3/Bax/Mmp9/Fis1/Nle1/Bok/Mt3/Cck/Prr7/Dap/Bak1/Gpx1/Lamtor5	14
GO:2001267	BP	regulation of cysteine-type endopeptidase activity involved in apoptotic signaling pathway	4/716	18/28943	0.000861846	0.0336674	0.030354	Bax/Mmp9/Nle1/Prr7	4
GO:0051962	BP	positive regulation of nervous system development	20/716	366/28943	0.00088404	0.0342204	0.0308526	Wnt3/Rnd2/Metrn/Atp5g1/Ascl1/Cdkl3/Hes1/Tnfrsf12a/Mdk/Nkx2-2/E2f1/Ntrk1/Bag1/Tnfrsf1b/Smarcd3/Ss18l2/Aspm/Map2k2/Nkx6-2/Dmrta2	20
GO:0016835	MF	carbon-oxygen lyase activity	8/707	81/28404	0.000921424	0.0273623	0.0254288	Car11/Pcbd2/Echdc2/Ogg1/Echdc3/Eno1b/Eno3/Hacd1	8
GO:0005767	CC	secondary lysosome	4/730	18/28804	0.00094305	0.0111666	0.00947562	Fth1/Map1lc3a/Pla2g5/Ftl1	4
GO:0012510	CC	trans-Golgi network transport vesicle membrane	4/730	18/28804	0.00094305	0.0111666	0.00947562	Ap1s1/Rassf9/Nrgn/Ap1s3	4
GO:0016836	MF	hydro-lyase activity	7/707	64/28404	0.00104327	0.0296897	0.0275918	Car11/Pcbd2/Echdc2/Echdc3/Eno1b/Eno3/Hacd1	7
GO:0062125	BP	regulation of mitochondrial gene expression	5/716	32/28943	0.00105737	0.0405611	0.0365693	Uqcc2/Sirt3/Mpv17l2/Mtg2/Chchd10	5
GO:0016247	MF	channel regulator activity	11/707	146/28404	0.00110614	0.0302198	0.0280844	Snf8/Scn1b/Fkbp1b/Vti1b/Cnih2/Cabp1/Rrad/Fxyd7/Kcnmb4/Fxyd3/Fxyd2	11
GO:0010950	BP	positive regulation of endopeptidase activity	12/716	170/28943	0.00112407	0.0427347	0.038529	Lck/Bbc3/Bax/Fis1/Prelid1/Cideb/Bok/Usp50/Cck/Prr7/Dap/Bak1	12
GO:2001233	BP	regulation of apoptotic signaling pathway	21/716	401/28943	0.00113619	0.0428133	0.0385998	Lck/Bbc3/Bax/G0s2/Mmp9/Fis1/Nle1/Prelid1/Bcl2l2/Tnfrsf12a/Ddit3/Bok/Creb3l1/Ltbr/Ddias/Stx4a/Mif/Spop/Eno1b/Ptpmt1/Gpx1	21
GO:0097529	BP	myeloid leukocyte migration	15/716	243/28943	0.001147	0.0428414	0.0386252	Spi1/Pgf/Vegfb/Il23a/Mdk/Ccl17/Tirap/Mif/Nbl1/Fut4/Prtn3/Ccl19/Rhog/Rpl13a/C5ar2	15
GO:2001056	BP	positive regulation of cysteine-type endopeptidase activity	11/716	149/28943	0.00124331	0.046035	0.0415044	Lck/Bbc3/Bax/Fis1/Cideb/Bok/Usp50/Cck/Prr7/Dap/Bak1	11
GO:0022804	MF	active transmembrane transporter activity	21/707	403/28404	0.00130064	0.0339407	0.0315424	Cox4i2/Ndufa2/Atp5e/Uqcr11/Abcc3/Cox6a2/Slc16a8/Cox8a/Cox6a1/Uqcrq/ND1/ND2/COX1/COX2/COX3/ND3/ND4/ND5/ND6/CYTB/ND4L	21
GO:0060155	BP	platelet dense granule organization	4/716	20/28943	0.00131204	0.0475991	0.0429147	Ap1s1/Hps1/Ap1s3/Dtnbp1	4
GO:1903232	BP	melanosome assembly	4/716	20/28943	0.00131204	0.0475991	0.0429147	Trappc6a/Ap1s1/Hps1/Ap1s3	4
GO:0007033	BP	vacuole organization	13/716	197/28943	0.00131909	0.0475991	0.0429147	Rab34/Atg4d/Hps1/Chmp6/Map1lc3a/Lamtor1/Rab20/Aktip/Mt3/Cln6/Ulk3/Pla2g5/Emc6	13
GO:0016209	MF	antioxidant activity	8/707	86/28404	0.00136418	0.0339407	0.0315424	Gpx3/Ltc4s/Prxl2b/Gstt2/Selenow/Gpx1/Hba-a1/Gpx4	8
GO:0060070	BP	canonical Wnt signaling pathway	17/716	300/28943	0.00141987	0.050805	0.045805	Wnt3/Csnk1g2/Nle1/Lmbr1l/Ddit3/Mdk/Rnf220/Rspo1/Wnt16/Dkkl1/Pin1/Aspm/Tmem88/Fzd9/Tle5/Rps12/Tpbgl	17
GO:0031082	CC	BLOC complex	4/730	20/28804	0.00143428	0.0166057	0.0140911	Hps1/Kxd1/Dtnbp1/Bloc1s4	4
GO:0019213	MF	deacetylase activity	5/707	34/28404	0.00144112	0.0339407	0.0315424	Sirt7/Sirt3/Amdhd2/Adprs/Suds3	5
GO:0043425	MF	bHLH transcription factor binding	5/707	34/28404	0.00144112	0.0339407	0.0315424	Id3/Ascl1/Lmo2/Map3k10/Usf2	5
GO:0060828	BP	regulation of canonical Wnt signaling pathway	15/716	249/28943	0.00146082	0.0518348	0.0467335	Csnk1g2/Nle1/Lmbr1l/Ddit3/Mdk/Rnf220/Rspo1/Dkkl1/Pin1/Aspm/Tmem88/Fzd9/Tle5/Rps12/Tpbgl	15
GO:0043525	BP	positive regulation of neuron apoptotic process	8/716	88/28943	0.00152332	0.0531665	0.0479341	Bbc3/Bax/Ube2m/Fis1/Ascl1/Cdc34/Ddit3/Pin1	8
GO:0051881	BP	regulation of mitochondrial membrane potential	8/716	88/28943	0.00152332	0.0531665	0.0479341	Bax/Atp5g1/Tusc2/Prelid1/Bok/Cck/Ucp2/Bak1	8
GO:1900103	BP	positive regulation of endoplasmic reticulum unfolded protein response	3/716	10/28943	0.00158864	0.0549954	0.049583	Bax/Bok/Bak1	3
GO:0097345	BP	mitochondrial outer membrane permeabilization	5/716	35/28943	0.00160368	0.0550683	0.0496487	Bbc3/Bax/Bok/Chchd10/Bak1	5
GO:0015252	MF	proton channel activity	4/707	21/28404	0.00162534	0.0362933	0.0337287	Atp5e/Atp5k/ATP8/ATP6	4
GO:0034620	BP	cellular response to unfolded protein	8/716	89/28943	0.00163822	0.0558044	0.0503124	Bax/Ddit3/Bok/Creb3l1/Stub1/Ppp1r15a/Serp2/Bak1	8
GO:0008198	MF	ferrous iron binding	5/707	35/28404	0.00164728	0.0362933	0.0337287	Fth1/Iscu/Alkbh2/Ftl1/Egln2	5
GO:0046916	BP	cellular transition metal ion homeostasis	9/716	110/28943	0.00166517	0.0562722	0.0507341	Fth1/Hps1/Iscu/Tfr2/Mt3/Mt1/Ankrd9/Bola2/Ftl1	9
GO:1905710	BP	positive regulation of membrane permeability	7/716	70/28943	0.00171129	0.0573752	0.0517286	Bbc3/Bax/Bok/Stpg1/Mt3/Chchd10/Bak1	7
GO:0031301	CC	integral component of organelle membrane	20/730	378/28804	0.00173142	0.0196103	0.0166407	Fis1/Pcsk4/Smdt1/Rce1/Dpm2/Pex16/Creb3l1/Pomgnt1/Timm17b/Dpm3/Sys1/Emc6/Chchd10/Micos10/Bak1/Ptpmt1/Hacd1/CYTB/Aup1/Pet100	20
GO:0005125	MF	cytokine activity	14/707	228/28404	0.00183484	0.0391624	0.0363951	Wnt3/Thpo/Il23a/Wnt16/Pglyrp1/Tnfsf13b/Ccl17/Cmtm7/Mif/Crlf2/Lefty1/Il17d/Ccl19/Tnfsf12	14
GO:2001244	BP	positive regulation of intrinsic apoptotic signaling pathway	7/716	71/28943	0.00185869	0.0618304	0.0557453	Lck/Bbc3/Bax/Fis1/Ddit3/Bok/Spop	7
GO:0031300	CC	intrinsic component of organelle membrane	21/730	408/28804	0.00188054	0.020846	0.0176893	Abhd17a/Fis1/Pcsk4/Smdt1/Rce1/Dpm2/Pex16/Creb3l1/Pomgnt1/Timm17b/Dpm3/Sys1/Emc6/Chchd10/Micos10/Bak1/Ptpmt1/Hacd1/CYTB/Aup1/Pet100	21
GO:0022613	BP	ribonucleoprotein complex biogenesis	21/716	418/28943	0.00188498	0.0622189	0.0560956	Lsm2/Nle1/Rps14/Sirt7/Lsm4/Rpsa/Mpv17l2/Rps21/Rrp9/Rps2/Gemin7/Rps27rt/Fbll1/Snrpg/Rpl38/Pop5/Exosc5/Rps15/Rplp0/Rps28/Rpl13a	21
GO:0006687	BP	glycosphingolipid metabolic process	6/716	53/28943	0.00191817	0.0628274	0.0566442	Bax/St6galnac6/Cln6/Fut4/Gal3st1/B3galt4	6
GO:0008630	BP	intrinsic apoptotic signaling pathway in response to DNA damage	9/716	113/28943	0.00200612	0.0652066	0.0587892	Bbc3/Bax/Bcl2l2/Bok/E2f1/Tnfrsf1b/Ddias/Mif/Bak1	9
GO:0090022	BP	regulation of neutrophil chemotaxis	5/716	37/28943	0.00206765	0.0666974	0.0601334	Il23a/Mdk/Tirap/Ccl19/C5ar2	5
GO:0033177	CC	proton-transporting two-sector ATPase complex, proton-transporting domain	4/730	22/28804	0.00208023	0.0225792	0.01916	Atp5g1/Atp5k/Atp5g2/ATP8	4
GO:0045687	BP	positive regulation of glial cell differentiation	6/716	54/28943	0.00211354	0.0671377	0.0605303	Hes1/Mdk/Nkx2-2/Bag1/Tnfrsf1b/Nkx6-2	6
GO:0019227	BP	neuronal action potential propagation	3/716	11/28943	0.00214437	0.0671377	0.0605303	Scn1b/Fkbp1b/Cldn19	3
GO:0098870	BP	action potential propagation	3/716	11/28943	0.00214437	0.0671377	0.0605303	Scn1b/Fkbp1b/Cldn19	3
GO:1990440	BP	positive regulation of transcription from RNA polymerase II promoter in response to endoplasmic reticulum stress	3/716	11/28943	0.00214437	0.0671377	0.0605303	Ddit3/Creb3l1/Cebpb	3
GO:0042274	BP	ribosomal small subunit biogenesis	7/716	73/28943	0.00218286	0.067844	0.0611671	Rps14/Rpsa/Rps21/Rps2/Rpl38/Rps15/Rps28	7
GO:0055076	BP	transition metal ion homeostasis	10/716	137/28943	0.00221704	0.068407	0.0616747	Fth1/Hps1/Iscu/Tfr2/Mt3/Mt1/Ankrd9/Slc25a28/Bola2/Ftl1	10
GO:0065002	BP	intracellular protein transmembrane transport	6/716	55/28943	0.00232356	0.0711779	0.0641729	Tomm40l/Zfand2b/Pex16/Rtn2/Timm17b/Dnlz	6
GO:0006986	BP	response to unfolded protein	9/716	116/28943	0.00240057	0.0730116	0.0658262	Bax/Ddit3/Bok/Creb3l1/Edem2/Stub1/Ppp1r15a/Serp2/Bak1	9
GO:0045685	BP	regulation of glial cell differentiation	8/716	95/28943	0.0024791	0.0748652	0.0674973	Hes1/Mdk/Nkx2-2/Bag1/Tnfrsf1b/Atf5/Nkx6-2/Hes5	8
GO:0048713	BP	regulation of oligodendrocyte differentiation	6/716	56/28943	0.0025489	0.0759002	0.0684305	Hes1/Mdk/Nkx2-2/Tnfrsf1b/Nkx6-2/Hes5	6
GO:1905897	BP	regulation of response to endoplasmic reticulum stress	7/716	75/28943	0.00254902	0.0759002	0.0684305	Bax/Bok/Creb3l1/Ppp1r15a/Spop/Bak1/Nr1h2	7
GO:0030111	BP	regulation of Wnt signaling pathway	17/716	319/28943	0.00270052	0.0798529	0.0719941	Wnt3/Csnk1g2/Nle1/Lmbr1l/Ddit3/Mdk/Rnf220/Rspo1/Dkkl1/Pin1/Aspm/Tmem88/Fzd9/Tsku/Tle5/Rps12/Tpbgl	17
GO:0009743	BP	response to carbohydrate	13/716	214/28943	0.00273829	0.0804112	0.0724975	Rab34/Mapk13/Fkbp1b/Stx4a/Cdk16/Ucp2/Neurod1/Camk2n1/Gjd3/Mafa/Ptpmt1/Gpx1/Nnat	13
GO:0019867	CC	outer membrane	13/730	209/28804	0.00274372	0.0285896	0.0242603	Bax/Tomm40l/Fis1/Ltc4s/Bcl2l2/Bok/Mt3/Tomm6/Kash5/Ppp1r15a/Bak1/Eno1b/Tomm5	13
GO:0031968	CC	organelle outer membrane	13/730	209/28804	0.00274372	0.0285896	0.0242603	Bax/Tomm40l/Fis1/Ltc4s/Bcl2l2/Bok/Mt3/Tomm6/Kash5/Ppp1r15a/Bak1/Eno1b/Tomm5	13
GO:0072503	BP	cellular divalent inorganic cation homeostasis	17/716	320/28943	0.00278843	0.0813034	0.0733019	Lck/Bbc3/Bax/Fis1/Fkbp1b/Smdt1/Hps1/Ddit3/Bok/Mt3/Mt1/Pth1r/Kctd17/Fzd9/Bak1/Ccl19/Lime1	17
GO:0090385	BP	phagosome-lysosome fusion	3/716	12/28943	0.00280686	0.0813034	0.0733019	Rab34/Rab20/Pla2g5	3
GO:0001835	BP	blastocyst hatching	5/716	40/28943	0.00293711	0.0833747	0.0751694	Ndufa2/Coprs/Fbll1/Suds3/Arhgdig	5
GO:0035188	BP	hatching	5/716	40/28943	0.00293711	0.0833747	0.0751694	Ndufa2/Coprs/Fbll1/Suds3/Arhgdig	5
GO:0071684	BP	organism emergence from protective structure	5/716	40/28943	0.00293711	0.0833747	0.0751694	Ndufa2/Coprs/Fbll1/Suds3/Arhgdig	5
GO:0007389	BP	pattern specification process	23/716	493/28943	0.00300829	0.0843171	0.076019	Wnt3/Tcap/Pifo/Ascl1/Nle1/Tmem107/Ccdc103/Hes1/Six2/Ddit3/Nkx2-2/Rnf220/Smarcd3/Fgf3/Neurod1/Lefty1/Nbl1/Taf10/Dmrta2/Hes5/Tifab/Dand5/Tdrd5	23
GO:0090559	BP	regulation of membrane permeability	8/716	98/28943	0.00300991	0.0843171	0.076019	Bbc3/Bax/Bcl2l2/Bok/Stpg1/Mt3/Chchd10/Bak1	8
GO:0006979	BP	response to oxidative stress	20/716	407/28943	0.00306965	0.0853314	0.0769335	Lck/Ercc1/Mapk13/Mmp9/Gpx3/Ngb/Wnt16/Ogg1/Ddias/Stx4a/Mt3/Ucp2/Adprs/Zfp580/Gpx1/ND1/COX1/ND3/Hba-a1/Gpx4	20
GO:0060547	BP	negative regulation of necrotic cell death	4/716	25/28943	0.00310624	0.0853314	0.0769335	Fth1/Bok/Mt3/Adprs	4
GO:1901028	BP	regulation of mitochondrial outer membrane permeabilization involved in apoptotic signaling pathway	4/716	25/28943	0.00310624	0.0853314	0.0769335	Bbc3/Bok/Chchd10/Bak1	4
GO:0006919	BP	activation of cysteine-type endopeptidase activity involved in apoptotic process	7/716	78/28943	0.00318459	0.086923	0.0783685	Lck/Bbc3/Bax/Bok/Cck/Dap/Bak1	7
GO:0010939	BP	regulation of necrotic cell death	5/716	41/28943	0.00327802	0.088454	0.0797487	Fth1/Bok/Mt3/Adprs/COX2	5
GO:0050879	BP	multicellular organismal movement	6/716	59/28943	0.00332378	0.088454	0.0797487	Tcap/Ascl1/Tnni1/Stac/Myh7/Grcc10	6
GO:0050881	BP	musculoskeletal movement	6/716	59/28943	0.00332378	0.088454	0.0797487	Tcap/Ascl1/Tnni1/Stac/Myh7/Grcc10	6
GO:0071806	BP	protein transmembrane transport	6/716	59/28943	0.00332378	0.088454	0.0797487	Tomm40l/Zfand2b/Pex16/Rtn2/Timm17b/Dnlz	6
GO:0009749	BP	response to glucose	12/716	194/28943	0.00338841	0.0896038	0.0807854	Rab34/Fkbp1b/Stx4a/Cdk16/Ucp2/Neurod1/Camk2n1/Gjd3/Mafa/Ptpmt1/Gpx1/Nnat	12
GO:0042254	BP	ribosome biogenesis	16/716	299/28943	0.00340907	0.0896038	0.0807854	Nle1/Rps14/Sirt7/Rpsa/Mpv17l2/Rps21/Rrp9/Rps2/Rps27rt/Fbll1/Rpl38/Pop5/Exosc5/Rps15/Rplp0/Rps28	16
GO:0043433	BP	negative regulation of DNA-binding transcription factor activity	11/716	170/28943	0.00350334	0.0912796	0.0822963	Spi1/Id3/Glis2/Hes1/Ddit3/E2f1/Nfkbib/Dap/Map3k10/Nfkbil1/Spop	11
GO:0006665	BP	sphingolipid metabolic process	10/716	146/28943	0.0035157	0.0912796	0.0822963	Bax/Serinc2/Sirt3/St6galnac6/Cln6/Fut4/Gal3st1/Tlcd3b/Hacd1/B3galt4	10
GO:0006122	BP	mitochondrial electron transport, ubiquinol to cytochrome c	3/716	13/28943	0.00358225	0.0916824	0.0826595	Uqcr11/Uqcrq/CYTB	3
GO:0016226	BP	iron-sulfur cluster assembly	4/716	26/28943	0.00360004	0.0916824	0.0826595	Glrx5/Iscu/Ciao2b/Fdx2	4
GO:0031163	BP	metallo-sulfur cluster assembly	4/716	26/28943	0.00360004	0.0916824	0.0826595	Glrx5/Iscu/Ciao2b/Fdx2	4
GO:0009948	BP	anterior/posterior axis specification	6/716	60/28943	0.00361734	0.0916824	0.0826595	Wnt3/Six2/Ddit3/Lefty1/Tifab/Tdrd5	6
GO:1905360	CC	GTPase complex	5/730	41/28804	0.00363386	0.0371224	0.031501	Hras/Gng13/Gna15/Gngt2/Gng8	5
GO:0003009	BP	skeletal muscle contraction	5/716	42/28943	0.0036465	0.0918744	0.0828326	Tcap/Tnni1/Stac/Myh7/Grcc10	5
GO:0045862	BP	positive regulation of proteolysis	18/716	357/28943	0.0037014	0.0927093	0.0835852	Lck/Bbc3/Bax/Fis1/Prelid1/Cideb/Bok/Usp50/Tnfrsf1b/Cln6/Cck/Prr7/Dap/Stub1/Prss22/Bak1/Eno1b/Fam122a	18
GO:0009746	BP	response to hexose	12/716	197/28943	0.00383302	0.0954446	0.0860514	Rab34/Fkbp1b/Stx4a/Cdk16/Ucp2/Neurod1/Camk2n1/Gjd3/Mafa/Ptpmt1/Gpx1/Nnat	12
GO:0072507	BP	divalent inorganic cation homeostasis	18/716	359/28943	0.00392188	0.0970894	0.0875343	Lck/Bbc3/Bax/Fis1/Fkbp1b/Smdt1/Hps1/Ddit3/Bok/Mt3/Mt1/Pth1r/Kctd17/Camk2n1/Fzd9/Bak1/Ccl19/Lime1	18
GO:0006941	BP	striated muscle contraction	11/716	173/28943	0.00399947	0.0984377	0.0887499	Mybpc3/Tcap/Scn1b/Fkbp1b/Vegfb/Tnni1/Stac/Scn10a/Myh7/Grcc10/Ankrd39	11
GO:0016829	MF	lyase activity	12/707	197/28404	0.00402105	0.0832236	0.0773428	Car11/Cenpv/Ltc4s/Pcbd2/Hoga1/Echdc2/Ogg1/Usb1/Echdc3/Eno1b/Eno3/Hacd1	12
GO:1902624	BP	positive regulation of neutrophil migration	5/716	43/28943	0.00404374	0.0989554	0.0892167	Il23a/Mdk/Tirap/Fut4/Ccl19	5
GO:0006515	BP	protein quality control for misfolded or incompletely synthesized proteins	4/716	27/28943	0.0041445	0.100269	0.0904007	Clpp/Rnf126/Stub1/Aup1	4
GO:0036003	BP	positive regulation of transcription from RNA polymerase II promoter in response to stress	4/716	27/28943	0.0041445	0.100269	0.0904007	Ddit3/Creb3l1/Mt3/Cebpb	4
GO:0034284	BP	response to monosaccharide	12/716	200/28943	0.00432341	0.104006	0.0937703	Rab34/Fkbp1b/Stx4a/Cdk16/Ucp2/Neurod1/Camk2n1/Gjd3/Mafa/Ptpmt1/Gpx1/Nnat	12
GO:0043280	BP	positive regulation of cysteine-type endopeptidase activity involved in apoptotic process	9/716	127/28943	0.00439961	0.104657	0.0943568	Lck/Bbc3/Bax/Fis1/Bok/Cck/Prr7/Dap/Bak1	9
GO:0051101	BP	regulation of DNA binding	9/716	127/28943	0.00439961	0.104657	0.0943568	Mmp9/Hes1/Ddit3/E2f1/Rnf220/Neurod1/Taf10/Ilrun/Lamtor5	9
GO:0005770	CC	late endosome	14/730	247/28804	0.00443845	0.0444698	0.0377358	Rab34/Snf8/Stard3/Vti1b/Chmp6/Ddit3/Tmem192/Map1lc3a/Ntrk1/Lamtor1/Map2k2/Ap5s1/H2-DMb1/Lamtor5	14
GO:0050921	BP	positive regulation of chemotaxis	10/716	151/28943	0.00446262	0.105566	0.0951765	Spi1/Pgf/Vegfb/Il23a/Mdk/Stx4a/Tirap/Gpsm3/Zfp580/Ccl19	10
GO:0070374	BP	positive regulation of ERK1 and ERK2 cascade	13/716	227/28943	0.00451369	0.106184	0.0957338	Thpo/Vegfb/Hras/Cib1/Mt3/Ccl17/Necab2/Tirap/Mif/Pla2g5/Fgfbp3/Ccl19/C5ar2	13
GO:0016055	BP	Wnt signaling pathway	21/716	451/28943	0.004557	0.106614	0.0961213	Wnt3/Csnk1g2/Rac3/Nle1/Lmbr1l/Cela1/Ddit3/Mdk/Rnf220/Rspo1/Wnt16/Dkkl1/Pin1/Aspm/Kremen2/Tmem88/Fzd9/Tsku/Tle5/Rps12/Tpbgl	21
GO:0198738	BP	cell-cell signaling by wnt	21/716	453/28943	0.00478876	0.111339	0.100381	Wnt3/Csnk1g2/Rac3/Nle1/Lmbr1l/Cela1/Ddit3/Mdk/Rnf220/Rspo1/Wnt16/Dkkl1/Pin1/Aspm/Kremen2/Tmem88/Fzd9/Tsku/Tle5/Rps12/Tpbgl	21
GO:0005742	CC	mitochondrial outer membrane translocase complex	3/730	14/28804	0.00478906	0.0453654	0.0384958	Tomm40l/Tomm6/Tomm5	3
GO:0043240	CC	Fanconi anaemia nuclear complex	3/730	14/28804	0.00478906	0.0453654	0.0384958	Fance/Cenpx/Faap20	3
GO:0044754	CC	autolysosome	3/730	14/28804	0.00478906	0.0453654	0.0384958	Fth1/Map1lc3a/Ftl1	3
GO:1990542	BP	mitochondrial transmembrane transport	7/716	84/28943	0.00481125	0.111339	0.100381	Tomm40l/Slc25a39/Smdt1/Timm17b/Ucp2/Slc25a28/Dnlz	7
GO:0004860	MF	protein kinase inhibitor activity	6/707	64/28404	0.00513504	0.103154	0.0958647	Tesc/Cib1/Pkig/Inka1/Camk2n1/Camk2n2	6
GO:0031234	CC	extrinsic component of cytoplasmic side of plasma membrane	8/730	105/28804	0.00529568	0.0491914	0.0417424	Lck/Gng13/Cabp1/Cdk16/Stac/Gna15/Gngt2/Gng8	8
GO:0090023	BP	positive regulation of neutrophil chemotaxis	4/716	29/28943	0.00539459	0.121189	0.109262	Il23a/Mdk/Tirap/Ccl19	4
GO:0060326	BP	cell chemotaxis	16/716	314/28943	0.00543505	0.121189	0.109262	Spi1/Pgf/Vegfb/Il23a/Mdk/Ccl17/Tirap/Mif/Gpsm3/Nbl1/Hsd3b7/Zfp580/Ccl19/Rhog/Rpl13a/C5ar2	16
GO:0007006	BP	mitochondrial membrane organization	8/716	108/28943	0.00543831	0.121189	0.109262	Bbc3/Bax/Timm13/Bcl2l2/Bok/Stpg1/Chchd10/Bak1	8
GO:0090263	BP	positive regulation of canonical Wnt signaling pathway	8/716	108/28943	0.00543831	0.121189	0.109262	Csnk1g2/Nle1/Rnf220/Rspo1/Pin1/Aspm/Fzd9/Rps12	8
GO:0090150	BP	establishment of protein localization to membrane	14/716	259/28943	0.00544189	0.121189	0.109262	Rab34/Bbc3/Bax/Fis1/Timm13/Amn/Hras/Zfand2b/Pex16/Rilpl2/Cib1/Stx4a/Sys1/Emc6	14
GO:0030660	CC	Golgi-associated vesicle membrane	5/730	45/28804	0.00545375	0.0491914	0.0417424	Ap1s1/Copz2/Rassf9/Nrgn/Ap1s3	5
GO:0014015	BP	positive regulation of gliogenesis	7/716	86/28943	0.00547245	0.121189	0.109262	Hes1/Mdk/Nkx2-2/E2f1/Bag1/Tnfrsf1b/Nkx6-2	7
GO:0031902	CC	late endosome membrane	7/730	84/28804	0.00547621	0.0491914	0.0417424	Snf8/Stard3/Vti1b/Chmp6/Lamtor1/H2-DMb1/Lamtor5	7
GO:0010917	BP	negative regulation of mitochondrial membrane potential	3/716	15/28943	0.00549308	0.121189	0.109262	Bax/Atp5g1/Prelid1	3
GO:0021781	BP	glial cell fate commitment	3/716	15/28943	0.00549308	0.121189	0.109262	Ascl1/Nkx2-2/Hes5	3
GO:0097428	BP	protein maturation by iron-sulfur cluster transfer	3/716	15/28943	0.00549308	0.121189	0.109262	Glrx5/Ciao2b/Bola3	3
GO:0070888	MF	E-box binding	5/707	46/28404	0.00555994	0.106006	0.0985155	Ascl1/Hes1/Neurod1/Atoh8/Arntl2	5
GO:0004865	MF	protein serine/threonine phosphatase inhibitor activity	3/707	15/28404	0.00558745	0.106006	0.0985155	Lrrc46/Ppp1r14b/Fam122a	3
GO:1901136	BP	carbohydrate derivative catabolic process	10/716	156/28943	0.00559974	0.122275	0.110242	Cela1/Nudt3/Upp2/Pglyrp1/Nagk/Amdhd2/Edem2/Fbxo2/Dctpp1/Nudt18	10
GO:2001235	BP	positive regulation of apoptotic signaling pathway	10/716	156/28943	0.00559974	0.122275	0.110242	Lck/Bbc3/Bax/G0s2/Fis1/Tnfrsf12a/Ddit3/Bok/Ltbr/Spop	10
GO:0060048	BP	cardiac muscle contraction	9/716	132/28943	0.00565468	0.122845	0.110755	Mybpc3/Tcap/Scn1b/Fkbp1b/Vegfb/Tnni1/Scn10a/Myh7/Ankrd39	9
GO:0070265	BP	necrotic cell death	6/716	66/28943	0.00579882	0.1253	0.112969	Bax/Fth1/Bok/Mt3/Adprs/COX2	6
GO:0031083	CC	BLOC-1 complex	3/730	15/28804	0.00587459	0.0510111	0.0432865	Kxd1/Dtnbp1/Bloc1s4	3
GO:0098799	CC	outer mitochondrial membrane protein complex	3/730	15/28804	0.00587459	0.0510111	0.0432865	Tomm40l/Tomm6/Tomm5	3
GO:1901216	BP	positive regulation of neuron death	9/716	133/28943	0.00593587	0.1253	0.112969	Bbc3/Bax/Ube2m/Atp5g1/Fis1/Ascl1/Cdc34/Ddit3/Pin1	9
GO:1990266	BP	neutrophil migration	9/716	133/28943	0.00593587	0.1253	0.112969	Il23a/Mdk/Ccl17/Tirap/Fut4/Prtn3/Ccl19/Rhog/C5ar2	9
GO:0006936	BP	muscle contraction	16/716	317/28943	0.00593887	0.1253	0.112969	Lck/Mybpc3/Tcap/Scn1b/Fkbp1b/Mylk/Vegfb/Tnni1/Stac/Scn10a/Myl6b/Tifab/Myh7/Eno1b/Grcc10/Ankrd39	16
GO:0009394	BP	2'-deoxyribonucleotide metabolic process	5/716	47/28943	0.00594425	0.1253	0.112969	Guk1/Upp2/Dctpp1/Nudt18/Nme3	5
GO:0019692	BP	deoxyribose phosphate metabolic process	5/716	47/28943	0.00594425	0.1253	0.112969	Guk1/Upp2/Dctpp1/Nudt18/Nme3	5
GO:0034508	BP	centromere complex assembly	4/716	30/28943	0.00610463	0.127419	0.114879	Cenpv/Cenpx/Oip5/Cenpw	4
GO:0042744	BP	hydrogen peroxide catabolic process	4/716	30/28943	0.00610463	0.127419	0.114879	Gpx3/Mt3/Gpx1/Hba-a1	4
GO:0042098	BP	T cell proliferation	13/716	237/28943	0.00643089	0.133574	0.120429	Bax/Fkbp1b/Hes1/Lmbr1l/Il23a/Tnfrsf1b/Tnfsf13b/Lmo1/Ccdc88b/Carmil2/Cebpb/Ccl19/H2-DMb1	13
GO:0014013	BP	regulation of gliogenesis	9/716	135/28943	0.00653046	0.134984	0.121699	Hes1/Mdk/Nkx2-2/E2f1/Bag1/Tnfrsf1b/Atf5/Nkx6-2/Hes5	9
GO:0032102	BP	negative regulation of response to external stimulus	19/716	407/28943	0.00658075	0.135366	0.122044	Wnt3/Oas1c/Mdk/Tnfrsf1b/Pglyrp1/Cck/Mif/Nenf/Fndc4/Nbl1/Pla2g5/Nfkbil1/Krt1/Socs3/Ilrun/Sema3b/Gpx1/Cldn19/C5ar2	19
GO:0061101	BP	neuroendocrine cell differentiation	3/716	16/28943	0.00663768	0.135555	0.122215	Ascl1/Hes1/Nkx2-2	3
GO:0097191	BP	extrinsic apoptotic signaling pathway	13/716	238/28943	0.00665362	0.135555	0.122215	Spi1/Bax/G0s2/Bcl2l2/Tnfrsf12a/Bok/Tnfrsf1b/Ltbr/Stx4a/Ndufa13/Bak1/Gpx1/Tnfsf12	13
GO:1905477	BP	positive regulation of protein localization to membrane	8/716	112/28943	0.00674575	0.13614	0.122741	Bbc3/Fis1/Hras/Cib1/Stx4a/Necab2/Stac/Rhog	8
GO:0005172	MF	vascular endothelial growth factor receptor binding	3/707	16/28404	0.00675095	0.122292	0.113651	Pgf/Vegfb/Cadm4	3
GO:0070371	BP	ERK1 and ERK2 cascade	17/716	350/28943	0.00676222	0.13614	0.122741	Thpo/Vegfb/Hras/Cib1/Mt3/Ccl17/Necab2/Tirap/Pin1/Mif/Map2k2/Dusp26/Pla2g5/Fgfbp3/Eno1b/Ccl19/C5ar2	17
GO:0043130	MF	ubiquitin binding	7/707	89/28404	0.00680396	0.122292	0.113651	Ubxn11/Zfand2b/Cks1b/Mvb12a/Ilrun/Aup1/Faap20	7
GO:0006688	BP	glycosphingolipid biosynthetic process	4/716	31/28943	0.00687413	0.13614	0.122741	St6galnac6/Fut4/Gal3st1/B3galt4	4
GO:0045454	BP	cell redox homeostasis	4/716	31/28943	0.00687413	0.13614	0.122741	Txn2/Ddit3/Egln2/Gpx1	4
GO:0060561	BP	apoptotic process involved in morphogenesis	4/716	31/28943	0.00687413	0.13614	0.122741	Spi1/Bax/Tnfrsf1b/Bak1	4
GO:0071624	BP	positive regulation of granulocyte chemotaxis	4/716	31/28943	0.00687413	0.13614	0.122741	Il23a/Mdk/Tirap/Ccl19	4
GO:0019005	CC	SCF ubiquitin ligase complex	6/730	67/28804	0.00699356	0.0596252	0.0505962	Cks1b/Spsb2/Fbxo2/Fbxl9/Tmem183a/Fbxl12	6
GO:0008593	BP	regulation of Notch signaling pathway	7/716	90/28943	0.00699608	0.13755	0.124013	Ascl1/Hes1/Egfl7/Enho/Bend6/Dlk2/Hes5	7
GO:0016050	BP	vesicle organization	16/716	323/28943	0.0070599	0.13755	0.124013	Trappc6a/Rab34/Ap1s1/Vti1b/Hps1/Chmp6/Usp50/Stx4a/Lamtor1/Rab20/Aktip/Plekhj1/Pla2g5/Ap1s3/Dtnbp1/Bloc1s4	16
GO:0072687	CC	meiotic spindle	3/730	16/28804	0.00709551	0.0596252	0.0505962	Rsph1/Aspm/Kash5	3
GO:0009262	BP	deoxyribonucleotide metabolic process	5/716	49/28943	0.00709783	0.13755	0.124013	Guk1/Upp2/Dctpp1/Nudt18/Nme3	5
GO:0010332	BP	response to gamma radiation	5/716	49/28943	0.00709783	0.13755	0.124013	Bax/Hras/Ddias/Bak1/Gpx1	5
GO:0043473	BP	pigmentation	8/716	113/28943	0.00710687	0.13755	0.124013	Trappc6a/Bax/Ap1s1/Pomc/Hps1/Ap1s3/Dtnbp1/Bloc1s4	8
GO:0019210	MF	kinase inhibitor activity	6/707	69/28404	0.00740081	0.127155	0.11817	Tesc/Cib1/Pkig/Inka1/Camk2n1/Camk2n2	6
GO:0099106	MF	ion channel regulator activity	9/707	137/28404	0.00744686	0.127155	0.11817	Scn1b/Fkbp1b/Vti1b/Cabp1/Rrad/Fxyd7/Kcnmb4/Fxyd3/Fxyd2	9
GO:0046540	CC	U4/U6 x U5 tri-snRNP complex	4/730	31/28804	0.00747542	0.0608546	0.0516394	Lsm2/Lsm4/Lsm7/Snrpg	4
GO:0097526	CC	spliceosomal tri-snRNP complex	4/730	31/28804	0.00747542	0.0608546	0.0516394	Lsm2/Lsm4/Lsm7/Snrpg	4
GO:0032874	BP	positive regulation of stress-activated MAPK cascade	9/716	138/28943	0.0075068	0.144633	0.130399	Spi1/Igfbp6/Hras/Wnt16/Ltbr/Tirap/Map3k10/Rell2/Ccl19	9
GO:0006506	BP	GPI anchor biosynthetic process	4/716	32/28943	0.00770509	0.145628	0.131296	Pigyl/Dpm2/Dpm3/Pigz	4
GO:0048714	BP	positive regulation of oligodendrocyte differentiation	4/716	32/28943	0.00770509	0.145628	0.131296	Mdk/Nkx2-2/Tnfrsf1b/Nkx6-2	4
GO:1905898	BP	positive regulation of response to endoplasmic reticulum stress	4/716	32/28943	0.00770509	0.145628	0.131296	Bax/Bok/Spop/Bak1	4
GO:0042509	BP	regulation of tyrosine phosphorylation of STAT protein	6/716	70/28943	0.00770549	0.145628	0.131296	Lck/Hes1/Il23a/Arl2bp/Hes5/Socs3	6
GO:0043618	BP	regulation of transcription from RNA polymerase II promoter in response to stress	5/716	50/28943	0.00772945	0.145628	0.131296	Ddit3/Creb3l1/Mt3/Ppp1r15a/Cebpb	5
GO:0071322	BP	cellular response to carbohydrate stimulus	10/716	164/28943	0.00787599	0.146504	0.132086	Rab34/Mapk13/Fkbp1b/Stx4a/Cdk16/Ucp2/Neurod1/Camk2n1/Ptpmt1/Gpx1	10
GO:0030139	CC	endocytic vesicle	12/730	211/28804	0.00788095	0.0631689	0.0536032	Lck/Rab34/Stxbp2/Amn/Fth1/Stx4a/Rab20/Lpar2/Tirap/Pla2g5/Ftl1/Pld4	12
GO:0001845	BP	phagolysosome assembly	3/716	17/28943	0.00791354	0.146504	0.132086	Rab34/Rab20/Pla2g5	3
GO:0033194	BP	response to hydroperoxide	3/716	17/28943	0.00791354	0.146504	0.132086	Ddias/Gpx1/ND1	3
GO:0061179	BP	negative regulation of insulin secretion involved in cellular response to glucose stimulus	3/716	17/28943	0.00791354	0.146504	0.132086	Fkbp1b/Ucp2/Ptpmt1	3
GO:0030177	BP	positive regulation of Wnt signaling pathway	9/716	140/28943	0.00821706	0.150811	0.135969	Wnt3/Csnk1g2/Nle1/Rnf220/Rspo1/Pin1/Aspm/Fzd9/Rps12	9
GO:0070304	BP	positive regulation of stress-activated protein kinase signaling cascade	9/716	140/28943	0.00821706	0.150811	0.135969	Spi1/Igfbp6/Hras/Wnt16/Ltbr/Tirap/Map3k10/Rell2/Ccl19	9
GO:0000387	BP	spliceosomal snRNP assembly	4/716	33/28943	0.00859944	0.15648	0.14108	Lsm2/Lsm4/Gemin7/Snrpg	4
GO:0006505	BP	GPI anchor metabolic process	4/716	33/28943	0.00859944	0.15648	0.14108	Pigyl/Dpm2/Dpm3/Pigz	4
GO:0052548	BP	regulation of endopeptidase activity	17/716	361/28943	0.00905009	0.16398	0.147842	Lck/Bbc3/Bax/Mmp9/Fis1/Nle1/Prelid1/Cideb/Bok/Usp50/Mt3/Cck/Prr7/Dap/Bak1/Gpx1/Lamtor5	17
GO:0090575	CC	RNA polymerase II transcription regulator complex	13/730	242/28804	0.00919581	0.071583	0.0607432	Med28/Ascl1/Drap1/Ddit3/Batf3/E2f1/Neurod1/Atf5/Arntl2/Taf10/Cebpb/Nr1h2/Cebpd	13
GO:0070665	BP	positive regulation of leukocyte proliferation	10/716	168/28943	0.00925268	0.166811	0.150395	Hes1/Il23a/Tnfsf13b/Tirap/Mif/Ccdc88b/Carmil2/Csf2ra/Ccl19/H2-DMb1	10
GO:0048715	BP	negative regulation of oligodendrocyte differentiation	3/716	18/28943	0.00932388	0.166811	0.150395	Hes1/Nkx6-2/Hes5	3
GO:0060019	BP	radial glial cell differentiation	3/716	18/28943	0.00932388	0.166811	0.150395	Metrn/Hes1/Hes5	3
GO:0000314	CC	organellar small ribosomal subunit	4/730	33/28804	0.00934289	0.071583	0.0607432	Mrps24/Mrps26/Mrps12/Mrps21	4
GO:0005763	CC	mitochondrial small ribosomal subunit	4/730	33/28804	0.00934289	0.071583	0.0607432	Mrps24/Mrps26/Mrps12/Mrps21	4
GO:0008409	MF	5'-3' exonuclease activity	3/707	18/28404	0.00948089	0.157938	0.146777	Dxo/Trir/Pld4	3
GO:0017004	BP	cytochrome complex assembly	4/716	34/28943	0.00955899	0.170302	0.153542	Uqcc2/Cox17/COX3/Pet100	4
GO:0010563	BP	negative regulation of phosphorus metabolic process	20/716	453/28943	0.00968009	0.171028	0.154197	Bax/Pard6a/Akt1s1/Fis1/Fkbp1b/Chmp6/Ctdsp1/Bag1/Ppp1r35/Cib1/Pkig/Ppp1r15a/Bod1/Camk2n1/Camk2n2/Socs3/Cadm4/Dtnbp1/Bak1/Pcp4	20
GO:0045936	BP	negative regulation of phosphate metabolic process	20/716	453/28943	0.00968009	0.171028	0.154197	Bax/Pard6a/Akt1s1/Fis1/Fkbp1b/Chmp6/Ctdsp1/Bag1/Ppp1r35/Cib1/Pkig/Ppp1r15a/Bod1/Camk2n1/Camk2n2/Socs3/Cadm4/Dtnbp1/Bak1/Pcp4	20
GO:0048144	BP	fibroblast proliferation	9/716	145/28943	0.0102159	0.179749	0.162059	Bax/Mmp9/Fth1/Hras/E2f1/Cks1b/Ifi30/Mif/Gpx1	9
GO:0070663	BP	regulation of leukocyte proliferation	14/716	280/28943	0.0104498	0.182482	0.164523	Hes1/Il23a/Tnfrsf1b/Tnfsf13b/Tirap/Mif/Lmo1/Ccdc88b/Carmil2/Cebpb/Csf2ra/Ccl19/Lst1/H2-DMb1	14
GO:0046982	MF	protein heterodimerization activity	15/707	307/28404	0.0105544	0.171635	0.159507	Bax/Bcl2l2/Drap1/Ddit3/Bok/Neurod1/Lsm7/Bhlha9/Krt1/Fzd9/Cebpb/Bak1/Usf2/H2aj/Cenpw	15
GO:0032104	BP	regulation of response to extracellular stimulus	4/716	35/28943	0.0105855	0.182482	0.164523	Bax/Mt3/Cck/Nenf	4
GO:0032107	BP	regulation of response to nutrient levels	4/716	35/28943	0.0105855	0.182482	0.164523	Bax/Mt3/Cck/Nenf	4
GO:1990089	BP	response to nerve growth factor	4/716	35/28943	0.0105855	0.182482	0.164523	Hes1/E2f1/Ntrk1/Cib1	4
GO:1990090	BP	cellular response to nerve growth factor stimulus	4/716	35/28943	0.0105855	0.182482	0.164523	Hes1/E2f1/Ntrk1/Cib1	4
GO:0007260	BP	tyrosine phosphorylation of STAT protein	6/716	75/28943	0.0106769	0.18258	0.164611	Lck/Hes1/Il23a/Arl2bp/Hes5/Socs3	6
GO:2000179	BP	positive regulation of neural precursor cell proliferation	6/716	75/28943	0.0106769	0.18258	0.164611	Ascl1/Mdk/Smarcd3/Aspm/Dmrta2/Fzd9	6
GO:0050670	BP	regulation of lymphocyte proliferation	13/716	253/28943	0.0107892	0.182966	0.164959	Hes1/Il23a/Tnfrsf1b/Tnfsf13b/Tirap/Mif/Lmo1/Ccdc88b/Carmil2/Cebpb/Ccl19/Lst1/H2-DMb1	13
GO:0002689	BP	negative regulation of leukocyte chemotaxis	3/716	19/28943	0.0108714	0.182966	0.164959	Mif/Nbl1/C5ar2	3
GO:0045837	BP	negative regulation of membrane potential	3/716	19/28943	0.0108714	0.182966	0.164959	Bax/Atp5g1/Prelid1	3
GO:0046755	BP	viral budding	3/716	19/28943	0.0108714	0.182966	0.164959	Snf8/Chmp6/Mvb12a	3
GO:0001678	BP	cellular glucose homeostasis	10/716	173/28943	0.0112238	0.188153	0.169636	Rab34/Fkbp1b/Stx4a/Cdk16/Ucp2/Neurod1/Camk2n1/Ptpmt1/Gpx1/Fcor	10
GO:0006626	BP	protein targeting to mitochondrion	6/716	76/28943	0.0113565	0.188721	0.170148	Tomm40l/Fis1/Timm13/Timm17b/Dnlz/Tomm5	6
GO:0032677	BP	regulation of interleukin-8 production	6/716	76/28943	0.0113565	0.188721	0.170148	Ddit3/Tirap/Il17d/Zfp580/C5ar2/Lamtor5	6
GO:0032814	BP	regulation of natural killer cell activation	5/716	55/28943	0.0114792	0.188721	0.170148	Hps1/Il23a/Pglyrp1/Rhbdd3/Dcaf15	5
GO:0042531	BP	positive regulation of tyrosine phosphorylation of STAT protein	5/716	55/28943	0.0114792	0.188721	0.170148	Lck/Hes1/Il23a/Arl2bp/Hes5	5
GO:0043620	BP	regulation of DNA-templated transcription in response to stress	5/716	55/28943	0.0114792	0.188721	0.170148	Ddit3/Creb3l1/Mt3/Ppp1r15a/Cebpb	5
GO:0005834	CC	heterotrimeric G-protein complex	4/730	35/28804	0.0114899	0.0855177	0.0725678	Gng13/Gna15/Gngt2/Gng8	4
GO:0030140	CC	trans-Golgi network transport vesicle	4/730	35/28804	0.0114899	0.0855177	0.0725678	Ap1s1/Rassf9/Nrgn/Ap1s3	4
GO:0030148	BP	sphingolipid biosynthetic process	7/716	99/28943	0.0115452	0.189075	0.170467	Sirt3/St6galnac6/Fut4/Gal3st1/Tlcd3b/Hacd1/B3galt4	7
GO:0044743	BP	protein transmembrane import into intracellular organelle	4/716	36/28943	0.0116806	0.190559	0.171805	Tomm40l/Pex16/Timm17b/Dnlz	4
GO:0005802	CC	trans-Golgi network	13/730	250/28804	0.0118388	0.0860401	0.0730111	Trappc6a/Ap1s1/Pifo/Pcsk4/Bok/Stx4a/Plekhj1/Arl5c/Pcsk1n/Sys1/Fut4/Pld4/Ap1s3	13
GO:0031461	CC	cullin-RING ubiquitin ligase complex	12/730	223/28804	0.0118904	0.0860401	0.0730111	Anapc11/Cks1b/Kctd17/Dcaf15/Wdtc1/Ankrd9/Spsb2/Fbxo2/Fbxl9/Tmem183a/Spop/Fbxl12	12
GO:0003012	BP	muscle system process	19/716	432/28943	0.0119191	0.193708	0.174644	Lck/Mybpc3/Tcap/Scn1b/Fkbp1b/Mylk/Vegfb/Nppc/Tnni1/Tnfrsf1b/Pin1/Stac/Scn10a/Myl6b/Tifab/Myh7/Eno1b/Grcc10/Ankrd39	19
GO:0050671	BP	positive regulation of lymphocyte proliferation	9/716	149/28943	0.0120621	0.19461	0.175457	Hes1/Il23a/Tnfsf13b/Tirap/Mif/Ccdc88b/Carmil2/Ccl19/H2-DMb1	9
GO:0032637	BP	interleukin-8 production	6/716	77/28943	0.012066	0.19461	0.175457	Ddit3/Tirap/Il17d/Zfp580/C5ar2/Lamtor5	6
GO:2001243	BP	negative regulation of intrinsic apoptotic signaling pathway	7/716	100/28943	0.0121575	0.195346	0.176121	Mmp9/Bcl2l2/Creb3l1/Ddias/Mif/Eno1b/Gpx1	7
GO:0046651	BP	lymphocyte proliferation	16/716	344/28943	0.0123841	0.195874	0.176597	Bax/Fkbp1b/Hes1/Lmbr1l/Il23a/Tnfrsf1b/Tnfsf13b/Tirap/Mif/Lmo1/Ccdc88b/Carmil2/Cebpb/Ccl19/Lst1/H2-DMb1	16
GO:0051117	MF	ATPase binding	7/707	100/28404	0.0125375	0.199142	0.18507	Lck/Bbc3/Clpp/Fxyd7/Vcpkmt/Fxyd3/Nr1h2	7
GO:0032944	BP	regulation of mononuclear cell proliferation	13/716	258/28943	0.0125404	0.195874	0.176597	Hes1/Il23a/Tnfrsf1b/Tnfsf13b/Tirap/Mif/Lmo1/Ccdc88b/Carmil2/Cebpb/Ccl19/Lst1/H2-DMb1	13
GO:0030150	BP	protein import into mitochondrial matrix	3/716	20/28943	0.0125584	0.195874	0.176597	Tomm40l/Timm17b/Dnlz	3
GO:0043628	BP	small regulatory ncRNA 3'-end processing	3/716	20/28943	0.0125584	0.195874	0.176597	Rps21/Fbll1/Exosc5	3
GO:0048490	BP	anterograde synaptic vesicle transport	3/716	20/28943	0.0125584	0.195874	0.176597	Cnih2/Dtnbp1/Bloc1s4	3
GO:0061620	BP	glycolytic process through glucose-6-phosphate	3/716	20/28943	0.0125584	0.195874	0.176597	Gale/Eno1b/Eno3	3
GO:0099514	BP	synaptic vesicle cytoskeletal transport	3/716	20/28943	0.0125584	0.195874	0.176597	Cnih2/Dtnbp1/Bloc1s4	3
GO:0099517	BP	synaptic vesicle transport along microtubule	3/716	20/28943	0.0125584	0.195874	0.176597	Cnih2/Dtnbp1/Bloc1s4	3
GO:0045185	BP	maintenance of protein location	7/716	101/28943	0.0127929	0.198178	0.178675	Nfkbib/Arl2bp/Nbl1/Chchd10/Dand5/Tmsb10/Tmsb15b2	7
GO:0010923	BP	negative regulation of phosphatase activity	4/716	37/28943	0.0128458	0.198178	0.178675	Fkbp1b/Ppp1r35/Ppp1r15a/Bod1	4
GO:0045686	BP	negative regulation of glial cell differentiation	4/716	37/28943	0.0128458	0.198178	0.178675	Hes1/Atf5/Nkx6-2/Hes5	4
GO:1903034	BP	regulation of response to wounding	10/716	177/28943	0.0130173	0.199453	0.179823	Fkbp1b/Mylk/Tnfrsf12a/Vegfb/Hras/Mdk/Map2k2/Cadm4/Cldn19/Vkorc1	10
GO:0001933	BP	negative regulation of protein phosphorylation	16/716	346/28943	0.013022	0.199453	0.179823	Bax/Pard6a/Akt1s1/Chmp6/Ctdsp1/Bag1/Cib1/Pkig/Ppp1r15a/Camk2n1/Camk2n2/Socs3/Cadm4/Dtnbp1/Bak1/Pcp4	16
GO:0017080	MF	sodium channel regulator activity	4/707	37/28404	0.0131126	0.203544	0.189161	Scn1b/Fxyd7/Fxyd3/Fxyd2	4
GO:0090287	BP	regulation of cellular response to growth factor stimulus	15/716	318/28943	0.0134775	0.205498	0.185273	Sap30l/Hes1/Vegfb/Creb3l1/Mt3/Pin1/Stub1/Nbl1/Fgfbp3/Hes5/Tsku/Dand5/Cadm4/Ptp4a3/Suds3	15
GO:0097696	BP	receptor signaling pathway via STAT	11/716	205/28943	0.0135389	0.205498	0.185273	Lck/Hes1/Thpo/Sac3d1/Il23a/Arl2bp/Crlf2/Neurod1/Hes5/Socs3/Csf2ra	11
GO:0032946	BP	positive regulation of mononuclear cell proliferation	9/716	152/28943	0.0136021	0.205498	0.185273	Hes1/Il23a/Tnfsf13b/Tirap/Mif/Ccdc88b/Carmil2/Ccl19/H2-DMb1	9
GO:0043161	BP	proteasome-mediated ubiquitin-dependent protein catabolic process	19/716	438/28943	0.0136098	0.205498	0.185273	Ubxn11/Cdc34/Anapc11/Ddit3/Zfand2b/Tmub1/Kctd17/Znrf1/Rnf126/Ankrd9/Edem2/Spsb2/Stub1/Fbxo2/Fbxl9/Spop/Fbxl12/Aup1/Fam122a	19
GO:0046686	BP	response to cadmium ion	4/716	38/28943	0.0140825	0.211885	0.191032	Mmp9/Mt3/Mt1/CYTB	4
GO:0071333	BP	cellular response to glucose stimulus	9/716	153/28943	0.0141463	0.211965	0.191104	Rab34/Fkbp1b/Stx4a/Cdk16/Ucp2/Neurod1/Camk2n1/Ptpmt1/Gpx1	9
GO:0032757	BP	positive regulation of interleukin-8 production	5/716	58/28943	0.0142392	0.211965	0.191104	Ddit3/Tirap/Il17d/Zfp580/Lamtor5	5
GO:0003925	MF	G protein activity	4/707	38/28404	0.0143734	0.212514	0.197497	Rac3/Rasl10b/Hras/Rasl10a	4
GO:0009147	BP	pyrimidine nucleoside triphosphate metabolic process	3/716	21/28943	0.0143865	0.211965	0.191104	Nme4/Dctpp1/Nme3	3
GO:0045652	BP	regulation of megakaryocyte differentiation	3/716	21/28943	0.0143865	0.211965	0.191104	Thpo/Tesc/Cib1	3
GO:0048569	BP	post-embryonic animal organ development	3/716	21/28943	0.0143865	0.211965	0.191104	Ercc1/Bax/Bak1	3
GO:0070230	BP	positive regulation of lymphocyte apoptotic process	3/716	21/28943	0.0143865	0.211965	0.191104	Bbc3/Bax/Prelid1	3
GO:0031346	BP	positive regulation of cell projection organization	19/716	441/28943	0.0145232	0.213241	0.192255	Wnt3/Rnd2/Metrn/Atp5g1/Scn1b/Cdkl3/Fkbp1b/Tnfrsf12a/Hras/Mdk/Ntrk1/Ppp1r35/Ss18l2/Kctd17/Map2k2/Carmil2/Cdc42ep5/Ccl19/Pcp4	19
GO:0006874	BP	cellular calcium ion homeostasis	14/716	292/28943	0.0146186	0.213904	0.192853	Lck/Bbc3/Bax/Fis1/Fkbp1b/Smdt1/Ddit3/Bok/Pth1r/Kctd17/Fzd9/Bak1/Ccl19/Lime1	14
GO:0004407	MF	histone deacetylase activity	3/707	21/28404	0.0146239	0.212514	0.197497	Sirt7/Sirt3/Suds3	3
GO:0008307	MF	structural constituent of muscle	3/707	21/28404	0.0146239	0.212514	0.197497	Mybpc3/Tcap/Myl6b	3
GO:0071692	BP	protein localization to extracellular region	18/716	411/28943	0.0146859	0.214055	0.192989	Rab34/Ap1s1/Pard6a/Fkbp1b/Uqcc2/Hps1/Stx4a/Cdk16/Ucp2/Rhbdd3/Neurod1/Nbl1/Camk2n1/Mafa/Dand5/Nr1h2/Ptpmt1/Nnat	18
GO:0032943	BP	mononuclear cell proliferation	16/716	351/28943	0.0147295	0.214055	0.192989	Bax/Fkbp1b/Hes1/Lmbr1l/Il23a/Tnfrsf1b/Tnfsf13b/Tirap/Mif/Lmo1/Ccdc88b/Carmil2/Cebpb/Ccl19/Lst1/H2-DMb1	16
GO:0009952	BP	anterior/posterior pattern specification	12/716	236/28943	0.0150529	0.217642	0.196223	Wnt3/Tcap/Nle1/Hes1/Six2/Ddit3/Neurod1/Lefty1/Taf10/Hes5/Tifab/Tdrd5	12
GO:0042743	BP	hydrogen peroxide metabolic process	5/716	59/28943	0.0152498	0.217642	0.196223	Gpx3/Mt3/Gpx1/COX2/Hba-a1	5
GO:0071622	BP	regulation of granulocyte chemotaxis	5/716	59/28943	0.0152498	0.217642	0.196223	Il23a/Mdk/Tirap/Ccl19/C5ar2	5
GO:2000649	BP	regulation of sodium ion transmembrane transporter activity	5/716	59/28943	0.0152498	0.217642	0.196223	Scn1b/Tesc/Fxyd7/Fxyd3/Fxyd2	5
GO:0048284	BP	organelle fusion	9/716	155/28943	0.015283	0.217642	0.196223	Rab34/Bax/Fis1/Vti1b/Chmp6/Stx4a/Rab20/Pla2g5/Bak1	9
GO:0071331	BP	cellular response to hexose stimulus	9/716	155/28943	0.015283	0.217642	0.196223	Rab34/Fkbp1b/Stx4a/Cdk16/Ucp2/Neurod1/Camk2n1/Ptpmt1/Gpx1	9
GO:0005640	CC	nuclear outer membrane	3/730	21/28804	0.0153447	0.109515	0.0929314	Ltc4s/Kash5/Eno1b	3
GO:0045444	BP	fat cell differentiation	13/716	265/28943	0.0153508	0.217879	0.196436	Hes1/Ddit3/E2f1/Dkkl1/Adrb3/Atf5/Dlk2/Cebpb/Tlcd3b/Gpx1/Cebpd/Fcor/Ccdc85b	13
GO:0098562	CC	cytoplasmic side of membrane	11/730	207/28804	0.0169892	0.119613	0.1015	Lck/Gng13/Cabp1/Cdk16/Stac/Gna15/Map2k2/Gngt2/Lor/Kxd1/Gng8	11
GO:0009898	CC	cytoplasmic side of plasma membrane	10/730	182/28804	0.0180772	0.125576	0.10656	Lck/Gng13/Cabp1/Cdk16/Stac/Gna15/Map2k2/Gngt2/Lor/Gng8	10
GO:0005741	CC	mitochondrial outer membrane	10/730	188/28804	0.0220852	0.1514	0.128473	Bax/Tomm40l/Fis1/Bcl2l2/Bok/Mt3/Tomm6/Ppp1r15a/Bak1/Tomm5	10
GO:0005776	CC	autophagosome	6/730	89/28804	0.0256614	0.171405	0.145449	Fth1/Chmp6/Map1lc3a/Ulk3/Ftl1/Aup1	6
GO:0030662	CC	coated vesicle membrane	6/730	89/28804	0.0256614	0.171405	0.145449	Ap1s1/Copz2/Vti1b/Rassf9/Nrgn/Ap1s3	6
GO:0014069	CC	postsynaptic density	17/730	398/28804	0.0263645	0.173872	0.147543	Abhd17a/Rpl8/Rps14/Cnih2/Usp50/Cabp1/Mt3/Prr7/Psd/Camk2n1/Rps27rt/Nrgn/Rpl38/Dtnbp1/ND2/Rplp0/Shisa8	17
GO:0036452	CC	ESCRT complex	3/730	26/28804	0.0273324	0.175805	0.149183	Snf8/Chmp6/Mvb12a	3
GO:0046930	CC	pore complex	3/730	26/28804	0.0273324	0.175805	0.149183	Bax/Tomm40l/Bak1	3
GO:0098791	CC	Golgi apparatus subcompartment	14/730	311/28804	0.0282946	0.179774	0.152551	Trappc6a/Rab34/Ap1s1/Pifo/Pcsk4/Bok/Stx4a/Plekhj1/Arl5c/Pcsk1n/Sys1/Fut4/Pld4/Ap1s3	14
GO:0032588	CC	trans-Golgi network membrane	4/730	46/28804	0.0288306	0.180973	0.153568	Ap1s1/Bok/Pld4/Ap1s3	4
GO:0036379	CC	myofilament	3/730	27/28804	0.0301845	0.181643	0.154137	Mybpc3/Tnni1/Acta1	3
GO:0030121	CC	AP-1 adaptor complex	2/730	11/28804	0.0303158	0.181643	0.154137	Ap1s1/Ap1s3	2
GO:0031313	CC	extrinsic component of endosome membrane	2/730	11/28804	0.0303158	0.181643	0.154137	Usp50/Psd	2
GO:0000151	CC	ubiquitin ligase complex	15/730	344/28804	0.0303562	0.181643	0.154137	Anapc11/Cks1b/Kctd17/Dcaf15/Wdtc1/Ankrd9/Spsb2/Stub1/Neurl2/Fbxo2/Fbxl9/Tmem183a/Spop/Fbxl12/Aup1	15
GO:0000779	CC	condensed chromosome, centromeric region	9/730	171/28804	0.0307328	0.181643	0.154137	Cenpv/Cenpx/Chmp6/Spout1/Bod1/Cebpb/Cenpm/Cenpb/Cenpw	9
GO:0032279	CC	asymmetric synapse	17/730	406/28804	0.0310292	0.181643	0.154137	Abhd17a/Rpl8/Rps14/Cnih2/Usp50/Cabp1/Mt3/Prr7/Psd/Camk2n1/Rps27rt/Nrgn/Rpl38/Dtnbp1/ND2/Rplp0/Shisa8	17
GO:0099572	CC	postsynaptic specialization	18/730	438/28804	0.0316777	0.183379	0.15561	Lck/Abhd17a/Rpl8/Rps14/Cnih2/Usp50/Cabp1/Mt3/Prr7/Psd/Camk2n1/Rps27rt/Nrgn/Rpl38/Dtnbp1/ND2/Rplp0/Shisa8	18
GO:0005798	CC	Golgi-associated vesicle	6/730	94/28804	0.0324018	0.185509	0.157418	Ap1s1/Copz2/Stk16/Rassf9/Nrgn/Ap1s3	6
GO:0060077	CC	inhibitory synapse	3/730	28/28804	0.0331869	0.187939	0.15948	Cep112/Maf1/Igsf9	3
GO:0030665	CC	clathrin-coated vesicle membrane	4/730	49/28804	0.0352991	0.197751	0.167806	Ap1s1/Rassf9/Nrgn/Ap1s3	4
GO:0005732	CC	sno(s)RNA-containing ribonucleoprotein complex	3/730	29/28804	0.0363387	0.201409	0.17091	Rrp9/Fbll1/Pop5	3
GO:0001726	CC	ruffle	8/730	151/28804	0.0389652	0.213693	0.181334	Rab34/Plekho1/Pdlim7/Tnfrsf12a/Tesc/Tirap/Psd/Carmil2	8
GO:0005819	CC	spindle	15/730	360/28804	0.0424277	0.22849	0.193889	Unc119/Kif11/Cenpv/Poc1a/Rsph1/Sac3d1/Chmp6/Ciao2b/Aspm/Kash5/Spout1/Bod1/Tubg2/Bmyc/Parp4	15
GO:0071005	CC	U2-type precatalytic spliceosome	4/730	52/28804	0.0425403	0.22849	0.193889	Lsm2/Lsm4/Lsm7/Snrpg	4
Downregulated DEGs
ID	ONTOLOGY	Description	GeneRatio	BgRatio	pvalue	p.adjust	qvalue	geneID	Count
BP	GO:0010839	negative regulation of keratinocyte proliferation	2/122	27/28943	0.00577355	0.216199	0.195454	Cd109/Sfn	2
BP	GO:2000647	negative regulation of stem cell proliferation	2/122	27/28943	0.00577355	0.216199	0.195454	Cd109/Sfn	2
BP	GO:0016082	synaptic vesicle priming	2/122	26/28943	0.00536058	0.208169	0.188195	Stxbp1/Otof	2
BP	GO:0000725	recombinational repair	4/122	164/28943	0.00519956	0.205726	0.185986	Mcm2/Atm/Hrob/Mcmdc2	4
BP	GO:0150105	protein localization to cell-cell junction	2/122	25/28943	0.00496184	0.200096	0.180896	Vcl/Mpp7	2
BP	GO:0031589	cell-substrate adhesion	6/122	371/28943	0.00495925	0.200096	0.180896	Vcl/Emilin1/Angpt2/Col16a1/Sned1/Fat2	6
BP	GO:0072006	nephron development	4/122	161/28943	0.00487273	0.200096	0.180896	Kif26b/Ret/Angpt2/Agtr1a	4
BP	GO:0051346	negative regulation of hydrolase activity	6/122	366/28943	0.00464674	0.198862	0.179781	Serpina3n/Hgf/Itih2/Serpinb6b/Cd109/Sfn	6
BP	GO:0051057	positive regulation of small GTPase mediated signal transduction	3/122	79/28943	0.00457672	0.198862	0.179781	Dock2/F2rl2/Gpr17	3
BP	GO:0030216	keratinocyte differentiation	4/122	156/28943	0.00435922	0.194495	0.175833	Exph5/Cd109/Sfn/Krt73	4
BP	GO:0045861	negative regulation of proteolysis	6/122	361/28943	0.00434901	0.194495	0.175833	Serpina3n/Hgf/Itih2/Serpinb6b/Cd109/Sfn	6
BP	GO:0052548	regulation of endopeptidase activity	6/122	361/28943	0.00434901	0.194495	0.175833	Serpina3n/Casp8/Hgf/Ret/Serpinb6b/Sfn	6
BP	GO:0031643	positive regulation of myelination	2/122	23/28943	0.00420755	0.194495	0.175833	Hgf/Tenm4	2
BP	GO:0018209	peptidyl-serine modification	6/122	354/28943	0.00395619	0.192933	0.174421	Bdkrb2/Hgf/Prkg2/Ret/Atm/Vrk2	6
BP	GO:0046599	regulation of centriole replication	2/122	22/28943	0.00385226	0.192338	0.173883	Mdm1/Cenpj	2
BP	GO:0046579	positive regulation of Ras protein signal transduction	3/122	72/28943	0.00352611	0.180347	0.163043	Dock2/F2rl2/Gpr17	3
BP	GO:0048678	response to axon injury	3/122	72/28943	0.00352611	0.180347	0.163043	Dpysl3/Plcg2/Sarm1	3
BP	GO:0001976	nervous system process involved in regulation of systemic arterial blood pressure	2/122	21/28943	0.0035117	0.180347	0.163043	Adra1a/Agtr1a	2
BP	GO:0062197	cellular response to chemical stress	6/122	340/28943	0.00325029	0.179365	0.162155	Bdkrb2/Hgf/Prkg2/Atm/Serpinb6b/Vrk2	6
BP	GO:0090036	regulation of protein kinase C signaling	2/122	20/28943	0.00318601	0.179365	0.162155	Dgkg/Adra1a	2
BP	GO:0018105	peptidyl-serine phosphorylation	6/122	332/28943	0.00289179	0.168446	0.152284	Bdkrb2/Hgf/Prkg2/Ret/Atm/Vrk2	6
BP	GO:0007266	Rho protein signal transduction	4/122	139/28943	0.00288812	0.168446	0.152284	F2rl2/Adra1a/Agtr1a/Gpr17	4
BP	GO:0050773	regulation of dendrite development	4/122	137/28943	0.00274129	0.168446	0.152284	Dgkg/Pacsin1/Trpc5/Sarm1	4
BP	GO:0031346	positive regulation of cell projection organization	7/122	441/28943	0.00271388	0.168446	0.152284	Dpysl3/Hgf/Plxna1/Ret/Pacsin1/Trpc5/Cenpj	7
BP	GO:0070588	calcium ion transmembrane transport	6/122	325/28943	0.00260316	0.168446	0.152284	Atp2b3/Plcg2/Slc24a5/Trpc5/Adra1a/Agtr1a	6
BP	GO:0003334	keratinocyte development	2/122	17/28943	0.00229943	0.155545	0.140621	Exph5/Sfn	2
BP	GO:0071470	cellular response to osmotic stress	3/122	61/28943	0.00220051	0.153816	0.139057	Bdkrb2/Prkg2/Serpinb6b	3
BP	GO:0045055	regulated exocytosis	6/122	291/28943	0.00149705	0.108252	0.0978649	Prepl/Stxbp1/Chrnb3/Chrna5/Adra1a/Otof	6
BP	GO:0007156	homophilic cell adhesion via plasma membrane adhesion molecules	4/122	114/28943	0.0014027	0.105052	0.0949723	Ret/Fat2/Pcdha9/Pcdha7	4
BP	GO:1903305	regulation of regulated secretory pathway	5/122	187/28943	0.00120165	0.0933279	0.084373	Prepl/Stxbp1/Chrnb3/Chrna5/Adra1a	5
BP	GO:0000727	double-strand break repair via break-induced replication	2/122	12/28943	0.00113139	0.0912511	0.0824954	Mcm2/Mcmdc2	2
BP	GO:0016078	tRNA catabolic process	2/122	12/28943	0.00113139	0.0912511	0.0824954	Pop1/Slfn8	2
BP	GO:0048251	elastic fiber assembly	2/122	12/28943	0.00113139	0.0912511	0.0824954	Emilin1/Thsd4	2
BP	GO:1900227	positive regulation of NLRP3 inflammasome complex assembly	2/122	12/28943	0.00113139	0.0912511	0.0824954	Plcg2/Dhx33	2
BP	GO:0007200	phospholipase C-activating G protein-coupled receptor signaling pathway	4/122	101/28943	0.000895064	0.0853159	0.0771297	F2rl2/Adra1a/Agtr1a/Gpr17	4
BP	GO:0010466	negative regulation of peptidase activity	6/122	262/28943	0.000874866	0.0853159	0.0771297	Serpina3n/Hgf/Itih2/Serpinb6b/Cd109/Sfn	6
BP	GO:0001505	regulation of neurotransmitter levels	6/122	255/28943	0.000760355	0.0797232	0.0720737	Prepl/Stxbp1/Chrnb3/Chrna5/Adra1a/Otof	6
BP	GO:0017157	regulation of exocytosis	6/122	254/28943	0.000744993	0.0797232	0.0720737	Prepl/Stxbp1/Chrnb3/Exph5/Chrna5/Adra1a	6
BP	GO:0052547	regulation of peptidase activity	8/122	445/28943	0.000613462	0.0714683	0.0646108	Serpina3n/Casp8/Hgf/Ret/Itih2/Serpinb6b/Cd109/Sfn	8
BP	GO:0006836	neurotransmitter transport	6/122	243/28943	0.000591368	0.0714683	0.0646108	Prepl/Stxbp1/Chrnb3/Chrna5/Adra1a/Otof	6
BP	GO:0051482	positive regulation of cytosolic calcium ion concentration involved in phospholipase C-activating G protein-coupled signaling pathway	3/122	38/28943	0.000553442	0.0714683	0.0646108	F2rl2/Agtr1a/Gpr17	3
BP	GO:0043254	regulation of protein-containing complex assembly	8/122	425/28943	0.000453868	0.0634507	0.0573625	Eif2ak2/Stxbp1/Eln/Add2/Atm/Plcg2/Dhx33/Mpp7	8
BP	GO:2000300	regulation of synaptic vesicle exocytosis	4/122	84/28943	0.000446901	0.0634507	0.0573625	Prepl/Chrnb3/Chrna5/Adra1a	4
BP	GO:0006887	exocytosis	8/122	422/28943	0.000433157	0.0634507	0.0573625	Nkd2/Prepl/Stxbp1/Chrnb3/Exph5/Chrna5/Adra1a/Otof	8
BP	GO:0098742	cell-cell adhesion via plasma-membrane adhesion molecules	6/122	217/28943	0.000325208	0.05683	0.0513771	Ret/Tenm4/Fat2/Pcdhga12/Pcdha9/Pcdha7	6
BP	GO:0051588	regulation of neurotransmitter transport	5/122	139/28943	0.000314057	0.05683	0.0513771	Prepl/Stxbp1/Chrnb3/Chrna5/Adra1a	5
BP	GO:0046928	regulation of neurotransmitter secretion	5/122	122/28943	0.000171384	0.0359392	0.0324908	Prepl/Stxbp1/Chrnb3/Chrna5/Adra1a	5
BP	GO:0007269	neurotransmitter secretion	6/122	186/28943	0.000141675	0.0330104	0.029843	Prepl/Stxbp1/Chrnb3/Chrna5/Adra1a/Otof	6
BP	GO:0099643	signal release from synapse	6/122	186/28943	0.000141675	0.0330104	0.029843	Prepl/Stxbp1/Chrnb3/Chrna5/Adra1a/Otof	6
BP	GO:0140632	inflammasome complex assembly	3/122	24/28943	0.000138622	0.0330104	0.029843	Eif2ak2/Plcg2/Dhx33	3
BP	GO:0099003	vesicle-mediated transport in synapse	7/122	260/28943	0.000121205	0.0330104	0.029843	Prepl/Stxbp1/Chrnb3/Chrna5/Pacsin1/Adra1a/Otof	7
BP	GO:0044546	NLRP3 inflammasome complex assembly	3/122	21/28943	9.19356e-05	0.0330104	0.029843	Eif2ak2/Plcg2/Dhx33	3
BP	GO:1900225	regulation of NLRP3 inflammasome complex assembly	3/122	19/28943	6.73955e-05	0.0330104	0.029843	Eif2ak2/Plcg2/Dhx33	3
BP	GO:0007204	positive regulation of cytosolic calcium ion concentration	7/122	234/28943	6.285e-05	0.0330104	0.029843	Bdkrb2/F2rl2/Plcg2/Trpc5/Adra1a/Agtr1a/Gpr17	7
BP	GO:0099504	synaptic vesicle cycle	7/122	230/28943	5.6391e-05	0.0330104	0.029843	Prepl/Stxbp1/Chrnb3/Chrna5/Pacsin1/Adra1a/Otof	7
BP	GO:0016079	synaptic vesicle exocytosis	6/122	137/28943	2.59679e-05	0.0330104	0.029843	Prepl/Stxbp1/Chrnb3/Chrna5/Adra1a/Otof	6
CC	GO:0005583	fibrillar collagen trimer	1/122	12/28804	0.0496681	0.234587	0.197547	Col16a1	1
CC	GO:0031261	DNA replication preinitiation complex	1/122	12/28804	0.0496681	0.234587	0.197547	Mcm2	1
CC	GO:0036156	inner dynein arm	1/122	12/28804	0.0496681	0.234587	0.197547	Dnhd1	1
CC	GO:0036157	outer dynein arm	1/122	12/28804	0.0496681	0.234587	0.197547	Dnah9	1
CC	GO:0098643	banded collagen fibril	1/122	12/28804	0.0496681	0.234587	0.197547	Col16a1	1
CC	GO:0098684	photoreceptor ribbon synapse	1/122	12/28804	0.0496681	0.234587	0.197547	Pacsin1	1
CC	GO:0005581	collagen trimer	2/122	81/28804	0.046408	0.234587	0.197547	Emilin1/Col16a1	2
CC	GO:0031414	N-terminal protein acetyltransferase complex	1/122	11/28804	0.0456243	0.234587	0.197547	Naa25	1
CC	GO:0042555	MCM complex	1/122	11/28804	0.0456243	0.234587	0.197547	Mcm2	1
CC	GO:0071162	CMG complex	1/122	11/28804	0.0456243	0.234587	0.197547	Mcm2	1
CC	GO:0097179	protease inhibitor complex	1/122	11/28804	0.0456243	0.234587	0.197547	Serpinb6b	1
CC	GO:0032838	plasma membrane bounded cell projection cytoplasm	3/122	184/28804	0.0435917	0.234587	0.197547	Dnhd1/Ccdc96/Dnah9	3
CC	GO:0030681	multimeric ribonuclease P complex	1/122	10/28804	0.0415634	0.234587	0.197547	Pop1	1
CC	GO:0032797	SMN complex	1/122	10/28804	0.0415634	0.234587	0.197547	Gemin6	1
CC	GO:0097180	serine protease inhibitor complex	1/122	10/28804	0.0415634	0.234587	0.197547	Serpinb6b	1
CC	GO:0005874	microtubule	5/122	441/28804	0.0398817	0.234587	0.197547	Mdm1/Kif26b/Sarm1/Clip2/Cenpj	5
CC	GO:0032587	ruffle membrane	2/122	72/28804	0.0375158	0.234587	0.197547	Plcg2/Pacsin1	2
CC	GO:0009925	basal plasma membrane	4/122	275/28804	0.0297548	0.234587	0.197547	Slc16a12/Nkd2/Myo1d/Agtr1a	4
CC	GO:0031256	leading edge membrane	3/122	156/28804	0.0288113	0.234587	0.197547	Plcg2/Myo1d/Pacsin1	3
CC	GO:0005875	microtubule associated complex	3/122	152/28804	0.0269608	0.234587	0.197547	Kif26b/Dnhd1/Dnah9	3
CC	GO:1990351	transporter complex	5/122	395/28804	0.0266547	0.234587	0.197547	Lrrc26/Gabrq/Chrnb3/Chrna5/Trpc5	5
CC	GO:0030286	dynein complex	2/122	57/28804	0.0244026	0.234587	0.197547	Dnhd1/Dnah9	2
CC	GO:0005912	adherens junction	3/122	142/28804	0.0226237	0.234587	0.197547	Vcl/Fat2/Mpp7	3
CC	GO:0097014	ciliary plasm	3/122	141/28804	0.0222128	0.234587	0.197547	Dnhd1/Ccdc96/Dnah9	3
CC	GO:1902495	transmembrane transporter complex	5/122	373/28804	0.0214809	0.234587	0.197547	Lrrc26/Gabrq/Chrnb3/Chrna5/Trpc5	5
CC	GO:0005930	axoneme	3/122	139/28804	0.0214033	0.234587	0.197547	Dnhd1/Ccdc96/Dnah9	3
CC	GO:0016323	basolateral plasma membrane	4/122	246/28804	0.0208392	0.234587	0.197547	Slc16a12/Nkd2/Myo1d/Agtr1a	4
CC	GO:0048787	presynaptic active zone membrane	2/122	49/28804	0.0183786	0.234587	0.197547	Stxbp1/Otof	2
CC	GO:0043209	myelin sheath	4/122	215/28804	0.0133763	0.200644	0.168963	Stxbp1/Car13/Myo1d/Pacsin1	4
CC	GO:0042734	presynaptic membrane	4/122	201/28804	0.0106656	0.17229	0.145086	Stxbp1/Adra1a/Kctd16/Otof	4
CC	GO:0045178	basal part of cell	5/122	300/28804	0.00913831	0.159921	0.13467	Slc16a12/Nkd2/Myo1d/Agtr1a/Otof	5
CC	GO:0034702	ion channel complex	5/122	295/28804	0.00853718	0.159921	0.13467	Lrrc26/Gabrq/Chrnb3/Chrna5/Trpc5	5
CC	GO:0090734	site of DNA damage	3/122	94/28804	0.00750968	0.157703	0.132803	Wdr76/Hrob/Slfn8	3
CC	GO:0062023	collagen-containing extracellular matrix	6/122	396/28804	0.00691239	0.157703	0.132803	Fibcd1/Emilin1/Eln/Angpt2/Itih2/Col16a1	6
CC	GO:0005858	axonemal dynein complex	2/122	27/28804	0.00582747	0.152971	0.128818	Dnhd1/Dnah9	2
CC	GO:0005892	acetylcholine-gated channel complex	2/122	17/28804	0.00232121	0.0696364	0.0586412	Chrnb3/Chrna5	2
CC	GO:0098857	membrane microdomain	7/122	395/28804	0.00150218	0.0525765	0.0442749	Vcl/Casp8/Add2/Ret/Atp2b3/Myo1d/Trpc5	7
CC	GO:0045121	membrane raft	7/122	394/28804	0.00148067	0.0525765	0.0442749	Vcl/Casp8/Add2/Ret/Atp2b3/Myo1d/Trpc5	7
CC	GO:0043235	receptor complex	8/122	430/28804	0.000505816	0.0265554	0.0223624	Emilin1/Plxna1/Ret/Gabrq/Chrnb3/Chrna5/Kctd16/Epha6	8
CC	GO:0045211	postsynaptic membrane	7/122	326/28804	0.000491813	0.0265554	0.0223624	Kpna2/Gabrq/Chrnb3/Chrna5/Pacsin1/Adra1a/Kctd16	7
CC	GO:0097060	synaptic membrane	9/122	469/28804	0.000179147	0.0188105	0.0158404	Kpna2/Stxbp1/Gabrq/Chrnb3/Chrna5/Pacsin1/Adra1a/Kctd16/Otof	9
CC	GO:0098691	dopaminergic synapse	3/122	16/28804	3.98747e-05	0.00837369	0.00705153	Chrnb3/Chrna5/Adra1a	3
MF	GO:0005216	ion channel activity	6/126	439/28404	0.0137394	0.211979	0.185258	Lrrc26/Gabrq/Chrnb3/Slc24a5/Chrna5/Trpc5	6
MF	GO:0045505	dynein intermediate chain binding	2/126	40/28404	0.0136405	0.211979	0.185258	Dnhd1/Dnah9	2
MF	GO:0051219	phosphoprotein binding	3/126	111/28404	0.0133538	0.211979	0.185258	Dpysl3/Plcg2/Sfn	3
MF	GO:0003774	cytoskeletal motor activity	3/126	109/28404	0.0127192	0.211979	0.185258	Dnhd1/Myo1d/Dnah9	3
MF	GO:0046982	protein heterodimerization activity	5/126	307/28404	0.0120695	0.211979	0.185258	Bdkrb2/Add2/Adra1a/Tenm4/Agtr1a	5
MF	GO:0051959	dynein light intermediate chain binding	2/126	27/28404	0.00637274	0.129048	0.112781	Dnhd1/Dnah9	2
MF	GO:0098960	postsynaptic neurotransmitter receptor activity	3/126	76/28404	0.00473304	0.102234	0.0893465	Gabrq/Chrnb3/Chrna5	3
MF	GO:0042165	neurotransmitter binding	2/126	22/28404	0.00425513	0.0984759	0.0860624	Chrnb3/Chrna5	2
MF	GO:0005230	extracellular ligand-gated ion channel activity	3/126	71/28404	0.00391027	0.097456	0.0851711	Gabrq/Chrnb3/Chrna5	3
MF	GO:0008569	minus-end-directed microtubule motor activity	2/126	20/28404	0.00352022	0.095046	0.0830649	Dnhd1/Dnah9	2
MF	GO:0015464	acetylcholine receptor activity	2/126	18/28404	0.00285119	0.0839804	0.0733942	Chrnb3/Chrna5	2
MF	GO:0004867	serine-type endopeptidase inhibitor activity	4/126	130/28404	0.00272614	0.0839804	0.0733942	Serpina3n/Itih2/Serpinb6b/Cd109	4
MF	GO:0099529	neurotransmitter receptor activity involved in regulation of postsynaptic membrane potential	3/126	62/28404	0.00266339	0.0839804	0.0733942	Gabrq/Chrnb3/Chrna5	3
MF	GO:0022824	transmitter-gated ion channel activity	3/126	61/28404	0.00254268	0.0839804	0.0733942	Gabrq/Chrnb3/Chrna5	3
MF	GO:0022835	transmitter-gated channel activity	3/126	61/28404	0.00254268	0.0839804	0.0733942	Gabrq/Chrnb3/Chrna5	3
MF	GO:1904315	transmitter-gated ion channel activity involved in regulation of postsynaptic membrane potential	3/126	59/28404	0.00231158	0.0839804	0.0733942	Gabrq/Chrnb3/Chrna5	3
MF	GO:0022848	acetylcholine-gated cation-selective channel activity	2/126	16/28404	0.00224923	0.0839804	0.0733942	Chrnb3/Chrna5	2
MF	GO:0005231	excitatory extracellular ligand-gated ion channel activity	3/126	57/28404	0.00209399	0.0839804	0.0733942	Gabrq/Chrnb3/Chrna5	3
MF	GO:0030594	neurotransmitter receptor activity	4/126	111/28404	0.00153311	0.0839804	0.0733942	Gabrq/Chrnb3/Chrna5/Or5p52	4
MF	GO:0042166	acetylcholine binding	2/126	12/28404	0.00125153	0.0839804	0.0733942	Chrnb3/Chrna5	2
MF	GO:0004674	protein serine/threonine kinase activity	8/126	441/28404	0.000807654	0.0839804	0.0733942	Nuak2/Lrrk1/Eif2ak2/Prkg2/Map3k21/Atm/Irak4/Vrk2	8
