# Supplementary material for: Correction of eIF4E overactivation rescues translatome imbalance and core ASD-like behaviors in valproic acid-induced offspring mice
Source: Mol Psychiatry. 2026 Mar 7;31(7):3987–4005. doi: 10.1038/s41380-026-03517-3 (PMC13269136; doi:10.1038/s41380-026-03517-3)
Supplement: Supplementary file 5 — Supplementary Table S4. GSEA analysis of the translatome data (VPA vs. CTL) [file 41380_2026_3517_MOESM5_ESM.xlsx]

## Sheet: GSEA analysis
Table S4. GSEA analysis of the translatome data (VPA vs. CTL )
ONTOLOGY	ID	Description	setSize	enrichmentScore	NES	pvalue	p.adjust	qvalues	rank	leading_edge
MF	GO:0003735	structural constituent of ribosome	147	0.587099	2.26731	1e-10	1.765e-08	1.56447e-08	4292	tags=65%, list=30%, signal=46%
CC	GO:0005743	mitochondrial inner membrane	414	0.475679	1.97384	1e-10	1.765e-08	1.56447e-08	3450	tags=40%, list=24%, signal=31%
CC	GO:0005840	ribosome	210	0.540293	2.15379	1e-10	1.765e-08	1.56447e-08	4523	tags=59%, list=31%, signal=41%
MF	GO:0016887	ATPase activity	395	-0.337837	-1.91772	1e-10	1.765e-08	1.56447e-08	3316	tags=40%, list=23%, signal=32%
CC	GO:0019866	organelle inner membrane	451	0.44549	1.85066	1e-10	1.765e-08	1.56447e-08	3450	tags=38%, list=24%, signal=30%
CC	GO:0044391	ribosomal subunit	179	0.566921	2.2261	1e-10	1.765e-08	1.56447e-08	4523	tags=63%, list=31%, signal=44%
CC	GO:0098798	mitochondrial protein-containing complex	258	0.561505	2.27407	1e-10	1.765e-08	1.56447e-08	3047	tags=44%, list=21%, signal=35%
CC	GO:0098800	inner mitochondrial membrane protein complex	128	0.635616	2.42609	1e-10	1.765e-08	1.56447e-08	3038	tags=55%, list=21%, signal=44%
CC	GO:0015934	large ribosomal subunit	110	0.572197	2.14733	3.0108e-09	4.72361e-07	4.18695e-07	3090	tags=50%, list=21%, signal=40%
BP	GO:0006119	oxidative phosphorylation	103	0.575271	2.14382	7.41959e-09	1.04765e-06	9.2862e-07	2931	tags=48%, list=20%, signal=38%
MF	GO:0004386	helicase activity	138	-0.437956	-2.13762	2.04769e-08	2.62849e-06	2.32986e-06	3375	tags=43%, list=23%, signal=34%
MF	GO:0005125	cytokine activity	103	0.538257	2.00589	5.47206e-07	5.9435e-05	5.26825e-05	2806	tags=42%, list=19%, signal=34%
CC	GO:1990204	oxidoreductase complex	103	0.537937	2.00469	5.47206e-07	5.9435e-05	5.26825e-05	3038	tags=46%, list=21%, signal=36%
MF	GO:0030546	signaling receptor activator activity	267	0.434869	1.76619	7.83957e-07	7.90677e-05	7.00846e-05	2968	tags=35%, list=21%, signal=28%
MF	GO:0048018	receptor ligand activity	263	0.433283	1.75805	8.71549e-07	8.20418e-05	7.27208e-05	2968	tags=35%, list=21%, signal=28%
BP	GO:0099003	vesicle-mediated transport in synapse	244	-0.333035	-1.83351	1.09026e-06	9.62158e-05	8.52844e-05	3165	tags=36%, list=22%, signal=29%
CC	GO:0045211	postsynaptic membrane	304	-0.307993	-1.74235	1.59386e-06	0.000132384	0.000117344	3510	tags=39%, list=24%, signal=30%
CC	GO:0030312	external encapsulating structure	408	-0.279508	-1.5746	3.85183e-06	0.000286252	0.00025373	1785	tags=24%, list=12%, signal=22%
CC	GO:0031012	extracellular matrix	408	-0.279508	-1.5746	3.85183e-06	0.000286252	0.00025373	1785	tags=24%, list=12%, signal=22%
MF	GO:0030545	receptor regulator activity	292	0.414572	1.68763	4.0935e-06	0.000289001	0.000256167	2968	tags=34%, list=21%, signal=27%
BP	GO:0045333	cellular respiration	149	0.466694	1.80916	1.09959e-05	0.000739341	0.000655342	2773	tags=32%, list=19%, signal=26%
MF	GO:0005201	extracellular matrix structural constituent	126	-0.392204	-1.9128	2.02007e-05	0.00129652	0.00114921	1946	tags=32%, list=13%, signal=28%
BP	GO:0099504	synaptic vesicle cycle	216	-0.32515	-1.72827	2.30302e-05	0.00141385	0.00125322	3165	tags=36%, list=22%, signal=29%
CC	GO:0062023	collagen-containing extracellular matrix	315	-0.284235	-1.63729	3.45657e-05	0.00201301	0.00178431	1781	tags=25%, list=12%, signal=22%
BP	GO:0016358	dendrite development	293	-0.294365	-1.65891	3.56411e-05	0.00201301	0.00178431	3939	tags=42%, list=27%, signal=31%
BP	GO:0048813	dendrite morphogenesis	178	-0.338905	-1.7286	3.8171e-05	0.00207298	0.00183746	3978	tags=46%, list=28%, signal=33%
BP	GO:0060249	anatomical structure homeostasis	354	-0.268392	-1.56636	4.05954e-05	0.00212299	0.00188179	2956	tags=32%, list=20%, signal=26%
BP	GO:0046034	ATP metabolic process	232	0.409255	1.64559	4.69643e-05	0.00236834	0.00209927	2519	tags=29%, list=17%, signal=24%
CC	GO:0098982	GABA-ergic synapse	101	-0.402977	-1.89433	4.91521e-05	0.0023932	0.0021213	4978	tags=57%, list=34%, signal=38%
BP	GO:0045229	external encapsulating structure organization	259	-0.293952	-1.6409	5.43334e-05	0.00255729	0.00226675	1893	tags=24%, list=13%, signal=21%
BP	GO:0098742	cell-cell adhesion via plasma-membrane adhesion molecules	181	-0.326327	-1.69018	6.01926e-05	0.00274168	0.00243019	3240	tags=37%, list=22%, signal=29%
BP	GO:0050773	regulation of dendrite development	123	-0.371566	-1.77978	6.44125e-05	0.0028422	0.00251929	3483	tags=43%, list=24%, signal=33%
BP	GO:0007018	microtubule-based movement	313	-0.27249	-1.56198	8.86223e-05	0.00379196	0.00336115	3511	tags=39%, list=24%, signal=30%
BP	GO:0006260	DNA replication	230	-0.293208	-1.60142	0.000102973	0.00427641	0.00379055	2310	tags=24%, list=16%, signal=20%
BP	GO:0007416	synapse assembly	177	-0.323071	-1.64551	0.000113884	0.00448802	0.00397812	3536	tags=37%, list=24%, signal=29%
MF	GO:0008017	microtubule binding	244	-0.296846	-1.63427	0.000116771	0.00448802	0.00397812	3602	tags=39%, list=25%, signal=29%
CC	GO:0042734	presynaptic membrane	184	-0.319178	-1.65555	0.000117604	0.00448802	0.00397812	3510	tags=41%, list=24%, signal=32%
BP	GO:0098657	import into cell	222	-0.302689	-1.6311	0.000152685	0.00567347	0.00502889	2630	tags=30%, list=18%, signal=25%
CC	GO:0043209	myelin sheath	210	-0.304378	-1.60344	0.000173849	0.00629422	0.00557912	3914	tags=47%, list=27%, signal=35%
BP	GO:0050803	regulation of synapse structure or activity	254	-0.284666	-1.58783	0.000202825	0.00715971	0.00634627	4206	tags=44%, list=29%, signal=32%
BP	GO:0006261	DNA-dependent DNA replication	132	-0.348296	-1.69989	0.000211104	0.00727022	0.00644423	2086	tags=26%, list=14%, signal=22%
MF	GO:0031267	small GTPase binding	265	-0.283336	-1.56457	0.000235032	0.00790157	0.00700385	3358	tags=38%, list=23%, signal=29%
BP	GO:0034329	cell junction assembly	379	-0.251041	-1.43179	0.00026616	0.00857405	0.00759993	3764	tags=38%, list=26%, signal=29%
BP	GO:0006887	exocytosis	352	-0.259368	-1.50054	0.00026718	0.00857405	0.00759993	3125	tags=31%, list=22%, signal=25%
BP	GO:0031589	cell-substrate adhesion	325	-0.264098	-1.50715	0.000360944	0.0113256	0.0100389	3812	tags=38%, list=26%, signal=29%
BP	GO:0030198	extracellular matrix organization	258	-0.2953	-1.64443	0.000419408	0.0126001	0.0111685	1893	tags=24%, list=13%, signal=21%
BP	GO:0043062	extracellular structure organization	258	-0.2953	-1.64443	0.000419408	0.0126001	0.0111685	1893	tags=24%, list=13%, signal=21%
MF	GO:0022853	active ion transmembrane transporter activity	142	-0.327886	-1.60307	0.000450097	0.0132403	0.0117361	2270	tags=28%, list=16%, signal=24%
BP	GO:0098739	import across plasma membrane	146	-0.327696	-1.63039	0.000589603	0.0169902	0.0150599	3075	tags=36%, list=21%, signal=29%
CC	GO:0099240	intrinsic component of synaptic membrane	226	-0.289125	-1.56257	0.000607815	0.0171647	0.0152146	3510	tags=46%, list=24%, signal=36%
BP	GO:0048167	regulation of synaptic plasticity	219	-0.287978	-1.54702	0.000699016	0.0193532	0.0171544	3314	tags=36%, list=23%, signal=28%
BP	GO:0001505	regulation of neurotransmitter levels	234	-0.281523	-1.5216	0.00075706	0.0205571	0.0182216	3125	tags=32%, list=22%, signal=25%
BP	GO:0007160	cell-matrix adhesion	191	-0.297583	-1.54443	0.000815101	0.0216121	0.0191567	3812	tags=42%, list=26%, signal=31%
CC	GO:0099699	integral component of synaptic membrane	207	-0.294207	-1.55891	0.000826527	0.0216121	0.0191567	4135	tags=46%, list=29%, signal=34%
BP	GO:0006836	neurotransmitter transport	223	-0.28418	-1.53418	0.000914455	0.0234766	0.0208093	3125	tags=32%, list=22%, signal=25%
MF	GO:0015631	tubulin binding	340	-0.253044	-1.44068	0.00107154	0.0270181	0.0239485	3540	tags=35%, list=25%, signal=27%
BP	GO:0050807	regulation of synapse organization	246	-0.279367	-1.52508	0.00110024	0.027255	0.0241585	4206	tags=44%, list=29%, signal=32%
MF	GO:0050839	cell adhesion molecule binding	251	-0.277249	-1.52268	0.00113167	0.0275504	0.0244203	3058	tags=30%, list=21%, signal=24%
BP	GO:0035023	regulation of Rho protein signal transduction	123	-0.337152	-1.61494	0.00115922	0.0277427	0.0245908	3978	tags=47%, list=28%, signal=34%
CC	GO:0098889	intrinsic component of presynaptic membrane	119	-0.327709	-1.60988	0.00121371	0.0281737	0.0249728	3998	tags=51%, list=28%, signal=37%
MF	GO:0003774	motor activity	109	-0.336983	-1.6071	0.00121713	0.0281737	0.0249728	2478	tags=38%, list=17%, signal=31%
BP	GO:0016079	synaptic vesicle exocytosis	132	-0.319784	-1.56074	0.00157213	0.035804	0.0317362	4276	tags=48%, list=30%, signal=34%
BP	GO:0060291	long-term synaptic potentiation	104	-0.335122	-1.58507	0.00194221	0.0435302	0.0385846	4135	tags=48%, list=29%, signal=35%
MF	GO:0022804	active transmembrane transporter activity	229	-0.273852	-1.4938	0.0021374	0.0471564	0.0417988	1739	tags=22%, list=12%, signal=20%
CC	GO:0099056	integral component of presynaptic membrane	107	-0.333383	-1.58762	0.00248982	0.053996	0.0478613	3988	tags=52%, list=28%, signal=38%
CC	GO:0099568	cytoplasmic region	199	-0.287677	-1.51958	0.00252389	0.053996	0.0478613	3206	tags=39%, list=22%, signal=31%
CC	GO:0030055	cell-substrate junction	167	-0.283876	-1.43663	0.00273965	0.0576457	0.0510964	3625	tags=41%, list=25%, signal=31%
CC	GO:0030426	growth cone	201	-0.27634	-1.45849	0.00277614	0.0576457	0.0510964	3577	tags=36%, list=25%, signal=28%
BP	GO:0006941	striated muscle contraction	141	0.403851	1.55727	0.00291311	0.0589962	0.0522935	1894	tags=24%, list=13%, signal=21%
BP	GO:0009755	hormone-mediated signaling pathway	139	-0.312974	-1.5277	0.00292474	0.0589962	0.0522935	3037	tags=31%, list=21%, signal=25%
BP	GO:0002250	adaptive immune response	297	0.350456	1.42835	0.00306406	0.060936	0.0540129	2981	tags=28%, list=21%, signal=23%
MF	GO:0005178	integrin binding	117	-0.323048	-1.57815	0.00316882	0.0621441	0.0550838	3941	tags=39%, list=27%, signal=29%
BP	GO:0106027	neuron projection organization	107	-0.329187	-1.56764	0.00332608	0.0628531	0.0557122	4206	tags=44%, list=29%, signal=31%
BP	GO:0007269	neurotransmitter secretion	177	-0.286141	-1.45742	0.00333851	0.0628531	0.0557122	3125	tags=32%, list=22%, signal=26%
BP	GO:0099643	signal release from synapse	177	-0.286141	-1.45742	0.00333851	0.0628531	0.0557122	3125	tags=32%, list=22%, signal=26%
CC	GO:0005604	basement membrane	106	-0.339692	-1.6185	0.00413682	0.0768578	0.0681258	1691	tags=25%, list=12%, signal=23%
MF	GO:0015291	secondary active transmembrane transporter activity	169	-0.287835	-1.46449	0.00419791	0.0769798	0.0682339	2005	tags=25%, list=14%, signal=22%
CC	GO:0032838	plasma membrane bounded cell projection cytoplasm	152	-0.305417	-1.52061	0.00432	0.078203	0.0693182	3487	tags=39%, list=24%, signal=30%
BP	GO:0000724	double-strand break repair via homologous recombination	124	-0.3171	-1.53082	0.00439518	0.0785568	0.0696318	2763	tags=34%, list=19%, signal=28%
MF	GO:0001217	DNA-binding transcription repressor activity	256	0.357115	1.4465	0.00470972	0.0821002	0.0727726	3396	tags=28%, list=24%, signal=22%
MF	GO:0001227	DNA-binding transcription repressor activity, RNA polymerase II-specific	256	0.357115	1.4465	0.00470972	0.0821002	0.0727726	3396	tags=28%, list=24%, signal=22%
BP	GO:1903131	mononuclear cell differentiation	343	0.337765	1.3893	0.00494481	0.0851472	0.0754734	3052	tags=27%, list=21%, signal=22%
BP	GO:0043401	steroid hormone mediated signaling pathway	104	-0.319091	-1.50925	0.00504959	0.0859038	0.076144	3769	tags=48%, list=26%, signal=36%
BP	GO:0030534	adult behavior	158	-0.292591	-1.48375	0.00514557	0.0860214	0.0762483	3361	tags=36%, list=23%, signal=28%
BP	GO:0007266	Rho protein signal transduction	163	-0.285504	-1.44911	0.00523401	0.0860214	0.0762483	2621	tags=31%, list=18%, signal=25%
BP	GO:0015980	energy derivation by oxidation of organic compounds	227	0.359871	1.44306	0.00523926	0.0860214	0.0762483	2521	tags=23%, list=17%, signal=20%
BP	GO:0000725	recombinational repair	125	-0.310784	-1.51252	0.00543469	0.0882044	0.0781832	2763	tags=34%, list=19%, signal=27%
BP	GO:1902850	microtubule cytoskeleton organization involved in mitosis	139	-0.302308	-1.47564	0.0055548	0.0891292	0.079003	3096	tags=35%, list=21%, signal=27%
CC	GO:0005925	focal adhesion	156	-0.287183	-1.46574	0.00592935	0.0940702	0.0833826	3625	tags=42%, list=25%, signal=32%
CC	GO:0031252	cell leading edge	376	-0.228001	-1.30025	0.00635172	0.0996515	0.0883298	3221	tags=31%, list=22%, signal=25%
CC	GO:0098685	Schaffer collateral - CA1 synapse	110	-0.314591	-1.50894	0.00671098	0.103238	0.0915089	4354	tags=46%, list=30%, signal=33%
BP	GO:0006865	amino acid transport	136	-0.297901	-1.459	0.00672656	0.103238	0.0915089	2632	tags=31%, list=18%, signal=25%
CC	GO:0030427	site of polarized growth	207	-0.267967	-1.41987	0.00723697	0.109877	0.097394	3577	tags=36%, list=25%, signal=27%
MF	GO:0051020	GTPase binding	300	-0.243099	-1.37102	0.0074738	0.111943	0.0992249	3358	tags=35%, list=23%, signal=28%
MF	GO:0022834	ligand-gated channel activity	101	-0.320442	-1.50635	0.00753158	0.111943	0.0992249	2349	tags=36%, list=16%, signal=30%
BP	GO:0050878	regulation of body fluid levels	248	-0.253771	-1.38558	0.00762424	0.11214	0.0993994	2206	tags=23%, list=15%, signal=20%
BP	GO:0007052	mitotic spindle organization	113	-0.315067	-1.52801	0.00828429	0.120592	0.106891	3569	tags=41%, list=25%, signal=31%
MF	GO:0002020	protease binding	122	-0.30158	-1.45536	0.00921339	0.131428	0.116496	2950	tags=30%, list=20%, signal=24%
BP	GO:1902115	regulation of organelle assembly	188	-0.273353	-1.43014	0.00924082	0.131428	0.116496	3466	tags=35%, list=24%, signal=27%
BP	GO:0051056	regulation of small GTPase mediated signal transduction	253	-0.247621	-1.37514	0.00930791	0.131428	0.116496	4140	tags=42%, list=29%, signal=31%
BP	GO:0006520	cellular amino acid metabolic process	205	-0.263189	-1.39727	0.00941813	0.131667	0.116708	2098	tags=23%, list=15%, signal=20%
BP	GO:0006302	double-strand break repair	225	-0.251427	-1.35564	0.00979681	0.135619	0.120211	2763	tags=28%, list=19%, signal=23%
BP	GO:0051783	regulation of nuclear division	116	-0.301215	-1.45937	0.0101182	0.138375	0.122654	3098	tags=36%, list=21%, signal=29%
BP	GO:0030705	cytoskeleton-dependent intracellular transport	185	-0.264521	-1.37164	0.0101943	0.138375	0.122654	3511	tags=37%, list=24%, signal=29%
BP	GO:0051963	regulation of synapse assembly	110	-0.306502	-1.47014	0.0103926	0.138375	0.122654	4135	tags=43%, list=29%, signal=31%
BP	GO:0043588	skin development	205	-0.261054	-1.38593	0.0104183	0.138375	0.122654	3009	tags=31%, list=21%, signal=25%
BP	GO:0000819	sister chromatid segregation	164	-0.280623	-1.42266	0.0104859	0.138375	0.122654	2721	tags=30%, list=19%, signal=25%
MF	GO:0015085	calcium ion transmembrane transporter activity	112	-0.303068	-1.4603	0.0108885	0.142357	0.126183	3360	tags=40%, list=23%, signal=31%
BP	GO:1990138	neuron projection extension	190	-0.257527	-1.34051	0.0113473	0.145707	0.129153	3165	tags=37%, list=22%, signal=30%
BP	GO:0006403	RNA localization	169	-0.273272	-1.3904	0.0113604	0.145707	0.129153	4008	tags=37%, list=28%, signal=27%
BP	GO:0050863	regulation of T cell activation	243	0.343095	1.38372	0.0114543	0.145707	0.129153	3485	tags=33%, list=24%, signal=26%
MF	GO:0005516	calmodulin binding	171	-0.264995	-1.3451	0.0118529	0.149432	0.132454	2417	tags=35%, list=17%, signal=30%
MF	GO:0005198	structural molecule activity	469	0.308933	1.28478	0.0119656	0.149517	0.13253	3218	tags=30%, list=22%, signal=24%
BP	GO:0030098	lymphocyte differentiation	309	0.325762	1.33171	0.0125056	0.154894	0.137296	3739	tags=31%, list=26%, signal=24%
CC	GO:0000793	condensed chromosome	126	-0.298008	-1.4534	0.0126918	0.155834	0.138129	2646	tags=33%, list=18%, signal=27%
MF	GO:0016874	ligase activity	146	-0.283896	-1.41247	0.0128582	0.156515	0.138733	3286	tags=38%, list=23%, signal=30%
BP	GO:0002685	regulation of leukocyte migration	169	0.364611	1.4261	0.0130686	0.157717	0.139798	2806	tags=25%, list=19%, signal=21%
BP	GO:0042110	T cell activation	386	0.318845	1.31596	0.0134146	0.15957	0.141441	3739	tags=32%, list=26%, signal=25%
BP	GO:0055007	cardiac muscle cell differentiation	113	-0.307193	-1.48983	0.013549	0.15957	0.141441	3065	tags=37%, list=21%, signal=30%
CC	GO:0099055	integral component of postsynaptic membrane	155	-0.273441	-1.38462	0.0135612	0.15957	0.141441	4135	tags=42%, list=29%, signal=30%
BP	GO:1902414	protein localization to cell junction	132	-0.291248	-1.42146	0.0139159	0.161185	0.142872	1996	tags=26%, list=14%, signal=22%
CC	GO:0005874	microtubule	388	-0.22551	-1.29171	0.0139267	0.161185	0.142872	2515	tags=26%, list=17%, signal=22%
MF	GO:0005126	cytokine receptor binding	168	0.370224	1.44774	0.014191	0.162909	0.1444	2814	tags=27%, list=19%, signal=22%
BP	GO:0051588	regulation of neurotransmitter transport	131	-0.290037	-1.42076	0.0145721	0.165766	0.146933	4577	tags=46%, list=32%, signal=32%
BP	GO:0007005	mitochondrion organization	460	0.312784	1.29946	0.0146747	0.165766	0.146933	3502	tags=31%, list=24%, signal=25%
MF	GO:0000149	SNARE binding	113	-0.302175	-1.46549	0.016028	0.179615	0.159209	3124	tags=35%, list=22%, signal=27%
BP	GO:0051249	regulation of lymphocyte activation	341	0.322278	1.32543	0.0163156	0.181399	0.160789	3609	tags=32%, list=25%, signal=25%
BP	GO:0007517	muscle organ development	277	0.330503	1.34373	0.0165506	0.182574	0.161831	2839	tags=23%, list=20%, signal=19%
CC	GO:0045178	basal part of cell	238	-0.248221	-1.35603	0.0170091	0.186177	0.165025	2213	tags=29%, list=15%, signal=25%
CC	GO:0043235	receptor complex	343	-0.225759	-1.29127	0.0172482	0.187342	0.166058	3303	tags=34%, list=23%, signal=27%
BP	GO:0018209	peptidyl-serine modification	306	-0.230629	-1.3101	0.0191265	0.206157	0.182735	3371	tags=33%, list=23%, signal=26%
CC	GO:0030672	synaptic vesicle membrane	112	-0.292575	-1.40975	0.019742	0.209591	0.185779	2837	tags=32%, list=20%, signal=26%
CC	GO:0099501	exocytic vesicle membrane	112	-0.292575	-1.40975	0.019742	0.209591	0.185779	2837	tags=32%, list=20%, signal=26%
BP	GO:0046928	regulation of neurotransmitter secretion	117	-0.291946	-1.42621	0.0201564	0.211266	0.187263	4476	tags=47%, list=31%, signal=33%
BP	GO:0071897	DNA biosynthetic process	155	-0.266785	-1.35091	0.0203934	0.211266	0.187263	2942	tags=31%, list=20%, signal=25%
BP	GO:0034764	positive regulation of transmembrane transport	208	-0.253003	-1.33025	0.0205381	0.211266	0.187263	3026	tags=33%, list=21%, signal=26%
BP	GO:0034767	positive regulation of ion transmembrane transport	208	-0.253003	-1.33025	0.0205381	0.211266	0.187263	3026	tags=33%, list=21%, signal=26%
BP	GO:0006091	generation of precursor metabolites and energy	354	0.316566	1.29944	0.0206478	0.211266	0.187263	3545	tags=30%, list=25%, signal=23%
CC	GO:0031256	leading edge membrane	141	-0.281454	-1.38538	0.0213054	0.216426	0.191837	3646	tags=39%, list=25%, signal=29%
BP	GO:0031032	actomyosin structure organization	184	-0.248035	-1.28654	0.0215429	0.217275	0.19259	3017	tags=30%, list=21%, signal=24%
BP	GO:0032886	regulation of microtubule-based process	229	-0.247669	-1.35098	0.022156	0.221874	0.196667	3599	tags=36%, list=25%, signal=28%
BP	GO:0007626	locomotory behavior	226	-0.254805	-1.37709	0.0224978	0.222168	0.196927	4079	tags=38%, list=28%, signal=28%
BP	GO:0140013	meiotic nuclear division	141	-0.279709	-1.37679	0.0225	0.222168	0.196927	1164	tags=19%, list=8%, signal=18%
BP	GO:0051656	establishment of organelle localization	356	-0.222087	-1.27939	0.0226874	0.222462	0.197188	3481	tags=35%, list=24%, signal=28%
BP	GO:0006839	mitochondrial transport	196	0.343718	1.36216	0.0236803	0.230598	0.204399	3081	tags=30%, list=21%, signal=24%
MF	GO:0005096	GTPase activator activity	224	-0.243997	-1.31721	0.0250362	0.241238	0.21383	4140	tags=40%, list=29%, signal=29%
BP	GO:0008637	apoptotic mitochondrial changes	111	0.383349	1.44066	0.0251147	0.241238	0.21383	2688	tags=35%, list=19%, signal=29%
MF	GO:0046943	carboxylic acid transmembrane transporter activity	116	-0.281845	-1.36553	0.0252964	0.241341	0.213922	2630	tags=30%, list=18%, signal=25%
BP	GO:0014812	muscle cell migration	105	-0.292526	-1.38234	0.025955	0.245962	0.218018	1893	tags=21%, list=13%, signal=18%
BP	GO:0042129	regulation of T cell proliferation	130	0.368694	1.41116	0.0263271	0.247826	0.21967	3213	tags=34%, list=22%, signal=27%
BP	GO:0002694	regulation of leukocyte activation	418	0.309727	1.28369	0.0268529	0.250546	0.222081	3421	tags=30%, list=24%, signal=23%
BP	GO:1903037	regulation of leukocyte cell-cell adhesion	238	0.329062	1.32616	0.026971	0.250546	0.222081	3485	tags=32%, list=24%, signal=25%
BP	GO:0002819	regulation of adaptive immune response	147	0.360675	1.39288	0.0275305	0.254072	0.225206	2976	tags=30%, list=21%, signal=24%
CC	GO:0098936	intrinsic component of postsynaptic membrane	164	-0.266145	-1.34926	0.0284709	0.259453	0.229976	4135	tags=43%, list=29%, signal=31%
CC	GO:0098857	membrane microdomain	340	-0.224503	-1.27819	0.0287373	0.259453	0.229976	3272	tags=32%, list=23%, signal=26%
BP	GO:0030010	establishment of cell polarity	142	-0.264561	-1.29347	0.0288286	0.259453	0.229976	3569	tags=37%, list=25%, signal=28%
BP	GO:1905039	carboxylic acid transmembrane transport	110	-0.288784	-1.38515	0.0288874	0.259453	0.229976	2630	tags=30%, list=18%, signal=25%
BP	GO:0070374	positive regulation of ERK1 and ERK2 cascade	170	0.353969	1.38266	0.0290323	0.259453	0.229976	3876	tags=36%, list=27%, signal=27%
BP	GO:0006310	DNA recombination	244	-0.242089	-1.33281	0.029713	0.26194	0.23218	2763	tags=30%, list=19%, signal=25%
BP	GO:0002822	regulation of adaptive immune response based on somatic recombination of immune receptors built from immunoglobulin superfamily domains	133	0.363951	1.39231	0.029869	0.26194	0.23218	2976	tags=31%, list=21%, signal=25%
BP	GO:0048588	developmental cell growth	254	-0.235332	-1.31265	0.0299434	0.26194	0.23218	3294	tags=31%, list=23%, signal=25%
BP	GO:0099111	microtubule-based transport	187	-0.257099	-1.33499	0.0301661	0.26194	0.23218	3511	tags=37%, list=24%, signal=29%
BP	GO:0043433	negative regulation of DNA-binding transcription factor activity	140	0.360579	1.39175	0.0305344	0.26194	0.23218	3104	tags=31%, list=22%, signal=24%
BP	GO:0032640	tumor necrosis factor production	145	0.353883	1.36731	0.0306681	0.26194	0.23218	2725	tags=26%, list=19%, signal=21%
BP	GO:1903046	meiotic cell cycle process	156	-0.259253	-1.32319	0.0307956	0.26194	0.23218	1164	tags=17%, list=8%, signal=16%
BP	GO:1903825	organic acid transmembrane transport	111	-0.287057	-1.37748	0.030812	0.26194	0.23218	2630	tags=30%, list=18%, signal=25%
BP	GO:0031346	positive regulation of cell projection organization	405	-0.215647	-1.21953	0.0309801	0.26194	0.23218	3471	tags=35%, list=24%, signal=28%
CC	GO:0150034	distal axon	357	-0.216586	-1.25193	0.0316057	0.265638	0.235458	3599	tags=34%, list=25%, signal=26%
BP	GO:0010810	regulation of cell-substrate adhesion	206	-0.249938	-1.33206	0.0326653	0.272919	0.241912	3812	tags=39%, list=26%, signal=29%
BP	GO:0017157	regulation of exocytosis	218	-0.249134	-1.33155	0.0340678	0.282963	0.250815	1408	tags=44%, list=10%, signal=41%
BP	GO:0051028	mRNA transport	105	-0.287713	-1.3596	0.0344727	0.284652	0.252312	4008	tags=37%, list=28%, signal=27%
MF	GO:0005342	organic acid transmembrane transporter activity	117	-0.280462	-1.37011	0.0352422	0.285381	0.252958	2630	tags=30%, list=18%, signal=25%
BP	GO:0006874	cellular calcium ion homeostasis	368	-0.221498	-1.26256	0.0356146	0.285381	0.252958	2703	tags=27%, list=19%, signal=23%
MF	GO:0140097	catalytic activity, acting on DNA	168	-0.250116	-1.27119	0.0356934	0.285381	0.252958	2138	tags=24%, list=15%, signal=21%
BP	GO:0032680	regulation of tumor necrosis factor production	140	0.355712	1.37297	0.0359869	0.285381	0.252958	2725	tags=26%, list=19%, signal=22%
BP	GO:0051236	establishment of RNA localization	148	-0.269057	-1.34067	0.0359948	0.285381	0.252958	4008	tags=36%, list=28%, signal=27%
BP	GO:0071706	tumor necrosis factor superfamily cytokine production	147	0.347725	1.34287	0.0361842	0.285381	0.252958	2725	tags=26%, list=19%, signal=21%
BP	GO:0007030	Golgi organization	120	-0.281598	-1.38256	0.0362214	0.285381	0.252958	4001	tags=42%, list=28%, signal=30%
BP	GO:0033044	regulation of chromosome organization	264	-0.236745	-1.31604	0.0365463	0.285381	0.252958	2830	tags=30%, list=20%, signal=25%
MF	GO:0019842	vitamin binding	108	-0.290714	-1.3829	0.036571	0.285381	0.252958	2834	tags=35%, list=20%, signal=28%
BP	GO:0010769	regulation of cell morphogenesis involved in differentiation	114	-0.279985	-1.36295	0.0365821	0.285381	0.252958	3451	tags=40%, list=24%, signal=31%
BP	GO:0007219	Notch signaling pathway	159	0.34581	1.34603	0.0368364	0.285786	0.253317	3576	tags=32%, list=25%, signal=24%
BP	GO:0002521	leukocyte differentiation	450	0.299724	1.24518	0.0372233	0.28721	0.254579	3052	tags=24%, list=21%, signal=20%
BP	GO:0060560	developmental growth involved in morphogenesis	259	-0.229256	-1.27976	0.0377171	0.288648	0.255854	3165	tags=30%, list=22%, signal=24%
MF	GO:0051015	actin filament binding	188	-0.253511	-1.32633	0.0379171	0.288648	0.255854	3171	tags=30%, list=22%, signal=24%
BP	GO:2001242	regulation of intrinsic apoptotic signaling pathway	156	0.347153	1.34353	0.0384615	0.288648	0.255854	3575	tags=31%, list=25%, signal=23%
BP	GO:1903959	regulation of anion transmembrane transport	108	-0.287558	-1.36789	0.0385128	0.288648	0.255854	3125	tags=39%, list=22%, signal=31%
CC	GO:0098687	chromosomal region	269	-0.231729	-1.29251	0.0386253	0.288648	0.255854	2906	tags=29%, list=20%, signal=24%
BP	GO:0032874	positive regulation of stress-activated MAPK cascade	102	0.379203	1.41316	0.0386364	0.288648	0.255854	3803	tags=36%, list=26%, signal=27%
BP	GO:0045165	cell fate commitment	198	0.334911	1.32746	0.0391121	0.288909	0.256085	2845	tags=24%, list=20%, signal=20%
BP	GO:0072503	cellular divalent inorganic cation homeostasis	393	-0.218441	-1.25346	0.0396019	0.288909	0.256085	2586	tags=26%, list=18%, signal=22%
CC	GO:0000776	kinetochore	128	-0.275318	-1.34313	0.03999	0.288909	0.256085	2903	tags=32%, list=20%, signal=26%
CC	GO:0098984	neuron to neuron synapse	420	-0.213551	-1.2246	0.0400166	0.288909	0.256085	3139	tags=31%, list=22%, signal=25%
BP	GO:0070304	positive regulation of stress-activated protein kinase signaling cascade	104	0.373668	1.39202	0.0400458	0.288909	0.256085	3803	tags=36%, list=26%, signal=26%
BP	GO:0050657	nucleic acid transport	145	-0.258316	-1.27955	0.040156	0.288909	0.256085	4008	tags=37%, list=28%, signal=27%
BP	GO:0050658	RNA transport	145	-0.258316	-1.27955	0.040156	0.288909	0.256085	4008	tags=37%, list=28%, signal=27%
BP	GO:0031503	protein-containing complex localization	244	-0.238068	-1.31067	0.0403081	0.288909	0.256085	3127	tags=30%, list=22%, signal=24%
BP	GO:0030217	T cell differentiation	224	0.325445	1.30392	0.041841	0.297069	0.263318	3739	tags=33%, list=26%, signal=25%
CC	GO:0045121	membrane raft	339	-0.223941	-1.2734	0.0418674	0.297069	0.263318	3166	tags=31%, list=22%, signal=25%
BP	GO:0048639	positive regulation of developmental growth	190	-0.238369	-1.24079	0.0421959	0.297903	0.264058	3294	tags=34%, list=23%, signal=27%
BP	GO:1903555	regulation of tumor necrosis factor superfamily cytokine production	142	0.34939	1.35103	0.0426696	0.298547	0.264628	2725	tags=26%, list=19%, signal=21%
BP	GO:0051017	actin filament bundle assembly	160	-0.254511	-1.28971	0.0429702	0.298547	0.264628	3016	tags=31%, list=21%, signal=25%
BP	GO:0060048	cardiac muscle contraction	113	0.365226	1.37382	0.0430351	0.298547	0.264628	1894	tags=20%, list=13%, signal=18%
BP	GO:0002700	regulation of production of molecular mediator of immune response	112	0.365173	1.37151	0.0431328	0.298547	0.264628	2976	tags=29%, list=21%, signal=23%
BP	GO:0050865	regulation of cell activation	456	0.295964	1.22997	0.0442656	0.304893	0.270253	3421	tags=29%, list=24%, signal=23%
BP	GO:0045927	positive regulation of growth	264	-0.234981	-1.30623	0.044531	0.305232	0.270554	3183	tags=32%, list=22%, signal=26%
BP	GO:0072507	divalent inorganic cation homeostasis	410	-0.214331	-1.21687	0.0447825	0.305326	0.270637	2586	tags=26%, list=18%, signal=22%
BP	GO:0032271	regulation of protein polymerization	208	-0.241116	-1.26775	0.0451369	0.305326	0.270637	3155	tags=31%, list=22%, signal=24%
MF	GO:0061135	endopeptidase regulator activity	101	-0.286168	-1.34524	0.0451934	0.305326	0.270637	3041	tags=36%, list=21%, signal=28%
BP	GO:0001819	positive regulation of cytokine production	335	0.303585	1.24753	0.0455927	0.306557	0.271728	2957	tags=28%, list=20%, signal=23%
BP	GO:0043410	positive regulation of MAPK cascade	432	0.293947	1.21855	0.046371	0.309573	0.274402	3057	tags=25%, list=21%, signal=21%
BP	GO:0051101	regulation of DNA binding	102	0.370612	1.38115	0.0465909	0.309573	0.274402	2324	tags=25%, list=16%, signal=22%
BP	GO:0055074	calcium ion homeostasis	378	-0.220263	-1.25455	0.0469863	0.309573	0.274402	2703	tags=27%, list=19%, signal=23%
BP	GO:0019221	cytokine-mediated signaling pathway	266	0.309832	1.25847	0.0472765	0.309573	0.274402	3653	tags=32%, list=25%, signal=24%
BP	GO:0002696	positive regulation of leukocyte activation	257	0.313207	1.26909	0.0473251	0.309573	0.274402	3586	tags=33%, list=25%, signal=25%
BP	GO:0045667	regulation of osteoblast differentiation	128	0.353173	1.34803	0.0473568	0.309573	0.274402	4099	tags=35%, list=28%, signal=25%
BP	GO:0018105	peptidyl-serine phosphorylation	283	-0.223655	-1.26362	0.0482163	0.311475	0.276088	3371	tags=33%, list=23%, signal=26%
BP	GO:0007051	spindle organization	172	-0.255368	-1.30249	0.0487716	0.311475	0.276088	3366	tags=35%, list=23%, signal=27%
BP	GO:0070997	neuron death	379	-0.213569	-1.21807	0.0490138	0.311475	0.276088	2838	tags=28%, list=20%, signal=23%
BP	GO:0070371	ERK1 and ERK2 cascade	269	0.31025	1.26136	0.0491803	0.311475	0.276088	2951	tags=25%, list=20%, signal=20%
BP	GO:0002687	positive regulation of leukocyte migration	117	0.35785	1.35443	0.0494938	0.311475	0.276088	2806	tags=26%, list=19%, signal=21%
BP	GO:0070372	regulation of ERK1 and ERK2 cascade	252	0.312794	1.2644	0.0495868	0.311475	0.276088	2951	tags=25%, list=20%, signal=20%
BP	GO:0050778	positive regulation of immune response	359	0.300112	1.23625	0.0496454	0.311475	0.276088	2981	tags=26%, list=21%, signal=21%
