# Supplementary material for: Correction of eIF4E overactivation rescues translatome imbalance and core ASD-like behaviors in valproic acid-induced offspring mice
Source: Mol Psychiatry. 2026 Mar 7;31(7):3987–4005. doi: 10.1038/s41380-026-03517-3 (PMC13269136; doi:10.1038/s41380-026-03517-3)
Supplement: Supplementary file 6 — Supplementary Table S5. Syndromic gene list (n = 464) from SFARI database [file 41380_2026_3517_MOESM6_ESM.xlsx]

## Sheet: Syndromic
Table S5. Syndromic gene list‌ (n = 464) from SFARI database
gene-symbol	ensembl-id	chromosome	genetic-category	gene-score	syndromic	eagle	number-of-reports
ACTB	ENSG00000075624	7	Rare Single Gene Mutation, Syndromic	1	1	1	11
ACTL6B	ENSG00000077080	7	Rare Single Gene Mutation, Syndromic, Functional		1		16
ACY1	ENSG00000243989	3	Rare Single Gene Mutation, Syndromic		1		13
ADGRL1	ENSG00000072071	19	Rare Single Gene Mutation, Syndromic	3	1		5
ADNP	ENSG00000101126	20	Rare Single Gene Mutation, Syndromic, Functional	1	1	41.5	92
ADSL	ENSG00000239900	22	Rare Single Gene Mutation, Syndromic	1	1	0.35	9
AFF2	ENSG00000155966	X	Rare Single Gene Mutation, Syndromic	1	0	8.7	22
AGO2	ENSG00000123908	8	Rare Single Gene Mutation, Syndromic	2	1		3
AHDC1	ENSG00000126705	1	Rare Single Gene Mutation, Syndromic	1	1	14.25	32
AHI1	ENSG00000135541	6	Rare Single Gene Mutation, Syndromic, Genetic Association		1		23
ALDH1A3	ENSG00000184254	15	Rare Single Gene Mutation, Syndromic		1		7
ALDH5A1	ENSG00000112294	6	Rare Single Gene Mutation, Syndromic, Functional	1	1	2.35	19
ALG6	ENSG00000088035	1	Rare Single Gene Mutation, Syndromic		1		2
ANKRD11	ENSG00000167522	16	Rare Single Gene Mutation, Syndromic, Functional	1	1	22.6	79
ANKRD17	ENSG00000132466	4	Rare Single Gene Mutation, Syndromic	2	1		6
ANKS1B	ENSG00000185046	12	Rare Single Gene Mutation, Syndromic, Functional	2	1		7
AP1S2	ENSG00000182287	X	Rare Single Gene Mutation, Syndromic		1		7
ARF3	ENSG00000134287	12	Rare Single Gene Mutation, Syndromic	1	0	1.25	5
ARHGEF2	ENSG00000116584	1	Rare Single Gene Mutation, Syndromic	3	0		7
ARHGEF9	ENSG00000131089	X	Rare Single Gene Mutation, Syndromic	1	1	14.2	20
ARID1A	ENSG00000117713	1	Rare Single Gene Mutation, Syndromic, Functional	3	1		9
ARID1B	ENSG00000049618	6	Rare Single Gene Mutation, Syndromic, Functional	1	1	34.75	96
ARID2	ENSG00000189079	12	Rare Single Gene Mutation, Syndromic	2	1		20
ARNT2	ENSG00000172379	15	Rare Single Gene Mutation, Syndromic, Genetic Association, Functional	2	0		15
ARX	ENSG00000004848	X	Rare Single Gene Mutation, Syndromic	1	1	13.8	27
ASH1L	ENSG00000116539	1	Rare Single Gene Mutation, Syndromic, Genetic Association, Functional	1	0	14.15	41
ASPM	ENSG00000066279	1	Rare Single Gene Mutation, Syndromic, Functional	2	0		15
ASXL3	ENSG00000141431	18	Rare Single Gene Mutation, Syndromic	1	1	28.85	56
ATP1A1	ENSG00000163399	1	Rare Single Gene Mutation, Syndromic	2	1		9
ATP1A3	ENSG00000105409	19	Rare Single Gene Mutation, Syndromic, Functional	2	1		27
ATP2B1	ENSG00000070961	12	Rare Single Gene Mutation, Syndromic	3	1		2
ATRX	ENSG00000085224	X	Rare Single Gene Mutation, Syndromic, Functional	1	0	9.25	35
AUTS2	ENSG00000158321	7	Rare Single Gene Mutation, Syndromic, Genetic Association, Functional	1	0	35.5	74
BBS4	ENSG00000140463	15	Rare Single Gene Mutation, Syndromic	2	0		6
BCL11A	ENSG00000119866	2	Rare Single Gene Mutation, Syndromic, Genetic Association, Functional	1	1	9.15	32
BCL11B	ENSG00000127152	14	Rare Single Gene Mutation, Syndromic, Functional	3	0		10
BCORL1	ENSG00000085185	X	Rare Single Gene Mutation, Syndromic		1		10
BICRA	ENSG00000063169	19	Rare Single Gene Mutation, Syndromic	2	1		5
BRAF	ENSG00000157764	7	Rare Single Gene Mutation, Syndromic	1	1	13.05	23
BRD4	ENSG00000141867	19	Rare Single Gene Mutation, Syndromic, Functional	2	0		13
BRSK2	ENSG00000174672	11	Rare Single Gene Mutation, Syndromic, Functional	1	1	7.7	15
BRWD3	ENSG00000165288	X	Rare Single Gene Mutation, Syndromic		1		10
C12orf57	ENSG00000111678	12	Rare Single Gene Mutation, Syndromic		1		17
CACNA1A	ENSG00000141837	19	Rare Single Gene Mutation, Syndromic, Genetic Association, Functional	1	1		48
CACNA1B	ENSG00000148408	9	Rare Single Gene Mutation, Syndromic, Genetic Association	2	0		14
CACNA1C	ENSG00000151067	12	Rare Single Gene Mutation, Syndromic, Genetic Association, Functional	1	1		66
CACNA1D	ENSG00000157388	3	Rare Single Gene Mutation, Syndromic, Genetic Association, Functional	2	0	12.7	33
CACNA1G	ENSG00000006283	17	Rare Single Gene Mutation, Syndromic, Genetic Association	2	0		31
CACNA2D1	ENSG00000153956	7	Rare Single Gene Mutation, Syndromic	2	0		9
CAMK2A	ENSG00000070808	5	Rare Single Gene Mutation, Syndromic, Genetic Association, Functional	2	1		13
CAMK2B	ENSG00000058404	7	Rare Single Gene Mutation, Syndromic		1		14
CAMK2D	ENSG00000145349	4	Rare Single Gene Mutation, Syndromic	3	1		4
CAMTA2	ENSG00000108509	17	Rare Single Gene Mutation, Syndromic	1	0	2.1	3
CAPRIN1	ENSG00000135387	11	Rare Single Gene Mutation, Syndromic, Functional	1	0	5.5	7
CASK	ENSG00000147044	X	Rare Single Gene Mutation, Syndromic, Functional	1	0		30
CBX1	ENSG00000108468	17	Rare Single Gene Mutation, Syndromic	3	1		3
CCNK	ENSG00000090061	14	Rare Single Gene Mutation, Syndromic		1		7
CDC42BPB	ENSG00000198752	14	Rare Single Gene Mutation, Syndromic	2	0		13
CDH11	ENSG00000140937	16	Rare Single Gene Mutation, Syndromic, Functional	2	0		8
CDH2	ENSG00000170558	18	Rare Single Gene Mutation, Syndromic	3	1		8
CDK13	ENSG00000065883	7	Rare Single Gene Mutation, Syndromic		1		23
CDK19	ENSG00000155111	6	Rare Single Gene Mutation, Syndromic	3	1		7
CDK5RAP2	ENSG00000136861	9	Rare Single Gene Mutation, Syndromic	3	0		14
CDK8	ENSG00000132964	13	Rare Single Gene Mutation, Syndromic		1		5
CDKL5	ENSG00000008086	X	Rare Single Gene Mutation, Syndromic, Functional	1	1		66
CELF2	ENSG00000048740	10	Rare Single Gene Mutation, Syndromic, Functional	2	1		5
CEP135	ENSG00000174799	4	Rare Single Gene Mutation, Syndromic	2	0		9
CEP290	ENSG00000198707	12	Rare Single Gene Mutation, Syndromic	2	1		15
CEP41	ENSG00000106477	7	Rare Single Gene Mutation, Syndromic	2	0		7
CERT1	ENSG00000113163	5	Rare Single Gene Mutation, Syndromic	3	1		8
CHAMP1	ENSG00000198824	13	Rare Single Gene Mutation, Syndromic, Functional	1	1		20
CHD1	ENSG00000153922	5	Rare Single Gene Mutation, Syndromic	2	1		14
CHD2	ENSG00000173575	15	Rare Single Gene Mutation, Syndromic, Functional	1	1	25	88
CHD3	ENSG00000170004	17	Rare Single Gene Mutation, Syndromic	1	1		25
CHD7	ENSG00000171316	8	Rare Single Gene Mutation, Syndromic, Functional	1	1	8.1	52
CHD8	ENSG00000100888	14	Rare Single Gene Mutation, Syndromic, Functional	1	1	97.65	123
CHD4	ENSG00000111642	12	Rare Single Gene Mutation, Syndromic, Functional	3	1		8
CHKB	ENSG00000100288	22	Rare Single Gene Mutation, Syndromic		1		11
CHMP1A	ENSG00000131165	16	Rare Single Gene Mutation, Syndromic	2	0		5
CIC	ENSG00000079432	19	Rare Single Gene Mutation, Syndromic, Functional	1	0	18.7	17
CLCN4	ENSG00000073464	X	Rare Single Gene Mutation, Syndromic, Functional	2	1		16
CLN8	ENSG00000182372	8	Rare Single Gene Mutation, Syndromic	2	0		6
CNKSR2	ENSG00000149970	X	Rare Single Gene Mutation, Syndromic, Functional	2	1		18
CNOT1	ENSG00000125107	16	Rare Single Gene Mutation, Syndromic	2	1		11
CNOT3	ENSG00000088038	19	Rare Single Gene Mutation, Syndromic	1	1	5.6	23
CNTN4	ENSG00000144619	3	Rare Single Gene Mutation, Syndromic, Genetic Association, Functional	2	0		29
CNTNAP2	ENSG00000174469	7	Rare Single Gene Mutation, Syndromic, Genetic Association, Functional	2	1		104
CREBBP	ENSG00000005339	16	Rare Single Gene Mutation, Syndromic, Genetic Association	1	1	31.35	44
CSDE1	ENSG00000009307	1	Rare Single Gene Mutation, Syndromic, Functional	1	1	15.55	8
CSNK1G1	ENSG00000169118	15	Rare Single Gene Mutation, Syndromic	3	1		3
CSNK2A1	ENSG00000101266	20	Rare Single Gene Mutation, Syndromic, Functional	1	1	6.2	21
CSNK2B	ENSG00000204435	6	Rare Single Gene Mutation, Syndromic		1		12
CTCF	ENSG00000102974	16	Rare Single Gene Mutation, Syndromic, Functional	1	1	10.45	29
CTNNA2	ENSG00000066032	2	Rare Single Gene Mutation, Syndromic		1		5
CTNNB1	ENSG00000168036	3	Rare Single Gene Mutation, Syndromic	1	0	32.75	43
CTNND1	ENSG00000198561	11	Rare Single Gene Mutation, Syndromic	2	0		3
CTNND2	ENSG00000169862	5	Rare Single Gene Mutation, Syndromic, Functional	2	0		17
CTR9	ENSG00000198730	11	Rare Single Gene Mutation, Syndromic	3	1		9
CTTNBP2	ENSG00000077063	7	Rare Single Gene Mutation, Syndromic, Functional	2	0	24.8	16
CUL3	ENSG00000036257	2	Rare Single Gene Mutation, Syndromic, Genetic Association, Functional	1	0	18.4	39
CUX2	ENSG00000111249	12	Rare Single Gene Mutation, Syndromic	2	1		16
CYP27A1	ENSG00000135929	2	Rare Single Gene Mutation, Syndromic		1		7
DDX23	ENSG00000174243	12	Rare Single Gene Mutation, Syndromic		1		4
DDX3X	ENSG00000215301	X	Rare Single Gene Mutation, Syndromic, Functional	1	1	78.6	58
DEAF1	ENSG00000177030	11	Rare Single Gene Mutation, Syndromic	1	1	30.9	35
DEPDC5	ENSG00000100150	22	Rare Single Gene Mutation, Syndromic, Functional		1		25
DHCR7	ENSG00000172893	11	Rare Single Gene Mutation, Syndromic, Functional	1	1		21
CYP11B1	ENSG00000160882	8	Syndromic	2	0		4
DHX30	ENSG00000132153	3	Rare Single Gene Mutation, Syndromic		1		12
DHX9	ENSG00000135829	1	Rare Single Gene Mutation, Syndromic	3	1		5
DISC1	ENSG00000162946	1	Rare Single Gene Mutation, Syndromic, Genetic Association, Functional	2	0	4.6	39
DLG4	ENSG00000132535	17	Rare Single Gene Mutation, Syndromic, Functional	1	0	2.45	26
DLL1	ENSG00000198719	6	Rare Single Gene Mutation, Syndromic	2	1		6
DMD	ENSG00000198947	X	Rare Single Gene Mutation, Syndromic, Genetic Association		1	40.95	53
DMPK	ENSG00000104936	19	Rare Single Gene Mutation, Syndromic	1	1	3.75	12
DNMT3A	ENSG00000119772	2	Rare Single Gene Mutation, Syndromic, Genetic Association, Functional	1	1	15.9	35
DOLK	ENSG00000175283	9	Rare Single Gene Mutation, Syndromic		1		5
DPYD	ENSG00000188641	1	Rare Single Gene Mutation, Syndromic, Genetic Association	2	0		16
DPYSL2	ENSG00000092964	8	Rare Single Gene Mutation, Syndromic, Genetic Association, Functional	1	0	1	17
DYNC1H1	ENSG00000197102	14	Rare Single Gene Mutation, Syndromic, Functional	1	0	13.45	41
DYRK1A	ENSG00000157540	21	Rare Single Gene Mutation, Syndromic, Functional	1	1	20.2	90
EBF3	ENSG00000108001	10	Rare Single Gene Mutation, Syndromic, Functional	1	1	9.75	25
EEF1A2	ENSG00000101210	20	Rare Single Gene Mutation, Syndromic		1		23
EHMT1	ENSG00000181090	9	Rare Single Gene Mutation, Syndromic, Functional	1	1	13.5	44
EIF5A	ENSG00000132507	17	Rare Single Gene Mutation, Syndromic	3	0		4
ELP2	ENSG00000134759	18	Rare Single Gene Mutation, Syndromic	2	1		7
EP300	ENSG00000100393	22	Rare Single Gene Mutation, Syndromic	1	1	23.6	31
ESR2	ENSG00000140009	14	Rare Single Gene Mutation, Syndromic, Genetic Association	2	0		9
FBN1	ENSG00000166147	15	Rare Single Gene Mutation, Syndromic	2	0		17
FBRSL1	ENSG00000112787	12	Rare Single Gene Mutation, Syndromic		1		3
FBXO11	ENSG00000138081	2	Rare Single Gene Mutation, Syndromic	2	1		15
FGF13	ENSG00000129682	X	Rare Single Gene Mutation, Syndromic, Genetic Association	3	1		4
FLNA	ENSG00000196924	X	Rare Single Gene Mutation, Syndromic, Functional	3	0		13
FMR1	ENSG00000102081	X	Rare Single Gene Mutation, Syndromic, Genetic Association, Functional	1	1		74
FOXG1	ENSG00000176165	14	Rare Single Gene Mutation, Syndromic, Genetic Association, Functional	1	1	5.7	61
FOXP1	ENSG00000114861	3	Rare Single Gene Mutation, Syndromic, Genetic Association, Functional	1	1	60.45	83
FRMD5	ENSG00000171877	15	Rare Single Gene Mutation, Syndromic, Functional	3	1		5
FRMPD4	ENSG00000169933	X	Rare Single Gene Mutation, Syndromic		1		11
FRYL	ENSG00000075539	4	Rare Single Gene Mutation, Syndromic	3	1		8
GABBR2	ENSG00000136928	9	Rare Single Gene Mutation, Syndromic, Functional	2	1		16
GABRA3	ENSG00000011677	X	Rare Single Gene Mutation, Syndromic		1		3
GALNT2	ENSG00000143641	1	Rare Single Gene Mutation, Syndromic		1		6
GATM	ENSG00000171766	15	Syndromic		1		2
GLI3	ENSG00000106571	7	Rare Single Gene Mutation, Syndromic	3	0		6
GNAI1	ENSG00000127955	7	Rare Single Gene Mutation, Syndromic	1	1	2.1	6
GNB2	ENSG00000172354	7	Rare Single Gene Mutation, Syndromic		1		7
GRIA1	ENSG00000155511	5	Rare Single Gene Mutation, Syndromic	2	0		12
GRIA3	ENSG00000125675	X	Rare Single Gene Mutation, Syndromic, Functional		1		16
GRID2	ENSG00000152208	4	Rare Single Gene Mutation, Syndromic, Genetic Association	2	0		11
GRIN1	ENSG00000176884	9	Rare Single Gene Mutation, Syndromic, Functional	1	0		32
GRIN2A	ENSG00000183454	16	Rare Single Gene Mutation, Syndromic, Genetic Association, Functional	1	0	3.6	69
GRIN2B	ENSG00000273079	12	Rare Single Gene Mutation, Syndromic, Genetic Association, Functional	1	0	29.65	90
GTF2I	ENSG00000263001	7	Rare Single Gene Mutation, Syndromic, Genetic Association, Functional	2	0		11
H1-4	ENSG00000168298	6	Rare Single Gene Mutation, Syndromic		1		11
H3-3B	ENSG00000132475	17	Rare Single Gene Mutation, Syndromic, Genetic Association, Functional	3	1		7
H4C11	ENSG00000197238	6	Rare Single Gene Mutation, Syndromic		1		4
H4C3	ENSG00000197061	6	Rare Single Gene Mutation, Syndromic		1		3
H4C5	ENSG00000276966	6	Rare Single Gene Mutation, Syndromic		1		6
HACE1	ENSG00000085382	6	Rare Single Gene Mutation, Syndromic	3	0		13
HCFC1	ENSG00000172534	X	Rare Single Gene Mutation, Syndromic		1		13
HDAC4	ENSG00000068024	2	Rare Single Gene Mutation, Syndromic, Genetic Association	2	1		18
HDAC8	ENSG00000147099	X	Rare Single Gene Mutation, Syndromic, Genetic Association		1	3.7	13
HECTD4	ENSG00000173064	12	Rare Single Gene Mutation, Syndromic	1	0		11
HECW2	ENSG00000138411	2	Rare Single Gene Mutation, Syndromic	2	0		23
HEPACAM	ENSG00000165478	11	Rare Single Gene Mutation, Syndromic, Functional		1		12
HERC1	ENSG00000103657	15	Rare Single Gene Mutation, Syndromic, Functional	2	1		14
HERC2	ENSG00000128731	15	Rare Single Gene Mutation, Syndromic, Functional		1		13
HIVEP2	ENSG00000010818	6	Rare Single Gene Mutation, Syndromic, Functional	1	1		15
HNRNPD	ENSG00000138668	4	Rare Single Gene Mutation, Syndromic	2	1		5
HNRNPH2	ENSG00000126945	X	Rare Single Gene Mutation, Syndromic	1	0		22
HNRNPK	ENSG00000165119	9	Rare Single Gene Mutation, Syndromic	2	1		12
HNRNPR	ENSG00000125944	1	Rare Single Gene Mutation, Syndromic, Functional	2	1		8
HNRNPU	ENSG00000153187	1	Rare Single Gene Mutation, Syndromic, Functional	1	1	38.8	42
HNRNPUL2	ENSG00000214753	11	Rare Single Gene Mutation, Syndromic	2	1		4
HOXA1	ENSG00000105991	7	Rare Single Gene Mutation, Syndromic, Genetic Association		1		16
HRAS	ENSG00000174775	11	Rare Single Gene Mutation, Syndromic, Genetic Association	1	0		12
HSD11B1	ENSG00000117594	1	Rare Single Gene Mutation, Syndromic	2	0		9
HUWE1	ENSG00000086758	X	Rare Single Gene Mutation, Syndromic		1		29
INTS1	ENSG00000164880	7	Rare Single Gene Mutation, Syndromic		1		12
IQSEC2	ENSG00000124313	X	Rare Single Gene Mutation, Syndromic, Functional	1	1		58
IRF2BPL	ENSG00000119669	14	Rare Single Gene Mutation, Syndromic	1	1	9	19
IRX5	ENSG00000176842	16	Rare Single Gene Mutation, Syndromic	3	1		3
ITSN1	ENSG00000205726	21	Rare Single Gene Mutation, Syndromic	2	0		10
JARID2	ENSG00000008083	6	Rare Single Gene Mutation, Syndromic, Genetic Association	2	0		19
KANSL1	ENSG00000120071	17	Rare Single Gene Mutation, Syndromic, Functional	1	1	1.1	13
KAT6A	ENSG00000083168	8	Rare Single Gene Mutation, Syndromic, Functional	2	1		35
KAT6B	ENSG00000156650	10	Rare Single Gene Mutation, Syndromic, Functional	3	0		14
KCNB1	ENSG00000158445	20	Rare Single Gene Mutation, Syndromic, Genetic Association, Functional	1	1		31
KCND3	ENSG00000171385	1	Rare Single Gene Mutation, Syndromic, Genetic Association	2	0		14
KCNJ10	ENSG00000177807	1	Rare Single Gene Mutation, Syndromic, Genetic Association, Functional	2	0		15
KCNMA1	ENSG00000156113	10	Rare Single Gene Mutation, Syndromic	2	0		33
KCNQ2	ENSG00000075043	20	Rare Single Gene Mutation, Syndromic, Genetic Association, Functional	2	0		66
KDM2B	ENSG00000089094	12	Rare Single Gene Mutation, Syndromic, Functional	1	0		11
KDM3B	ENSG00000120733	5	Rare Single Gene Mutation, Syndromic	1	1	1.5	6
KDM4B	ENSG00000127663	19	Rare Single Gene Mutation, Syndromic, Functional	2	0		6
KDM5B	ENSG00000117139	1	Rare Single Gene Mutation, Syndromic, Functional	1	0	2.8	27
KDM5C	ENSG00000126012	X	Rare Single Gene Mutation, Syndromic, Functional	1	0		49
KDM6A	ENSG00000147050	X	Rare Single Gene Mutation, Syndromic	2	0		17
KDM6B	ENSG00000132510	17	Rare Single Gene Mutation, Syndromic, Functional	1	0	13.75	26
KIF14	ENSG00000118193	1	Rare Single Gene Mutation, Syndromic	2	0		7
KIF1A	ENSG00000130294	2	Rare Single Gene Mutation, Syndromic	2	1		16
KIF5C	ENSG00000168280	2	Rare Single Gene Mutation, Syndromic, Functional	2	1		16
KLHL20	ENSG00000076321	1	Rare Single Gene Mutation, Syndromic, Functional	1	0		4
KMT2A	ENSG00000118058	11	Rare Single Gene Mutation, Syndromic, Functional	1	1		55
KMT2B	ENSG00000272333	19	Rare Single Gene Mutation, Syndromic	3	0		12
KMT2C	ENSG00000055609	7	Rare Single Gene Mutation, Syndromic, Functional	1	1		43
KMT2E	ENSG00000005483	7	Rare Single Gene Mutation, Syndromic, Genetic Association, Functional	1	1		23
KMT5B	ENSG00000110066	11	Rare Single Gene Mutation, Syndromic, Functional	1	0		29
KPTN	ENSG00000118162	19	Rare Single Gene Mutation, Syndromic, Functional		1		9
LAMA1	ENSG00000101680	18	Rare Single Gene Mutation, Syndromic, Genetic Association	2	0		15
LAS1L	ENSG00000001497	X	Rare Single Gene Mutation, Syndromic	3	0		7
LHX2	ENSG00000106689	9	Rare Single Gene Mutation, Syndromic	2	0		5
LNPK	ENSG00000144320	2	Rare Single Gene Mutation, Syndromic, Functional		1		5
LRP2	ENSG00000081479	2	Rare Single Gene Mutation, Syndromic, Genetic Association	2	0		21
LZTR1	ENSG00000099949	22	Rare Single Gene Mutation, Syndromic	1	0		21
MACF1	ENSG00000127603	1	Rare Single Gene Mutation, Syndromic, Functional	3	1		11
MAGEL2	ENSG00000254585	15	Rare Single Gene Mutation, Syndromic, Functional	1	1		27
MAOA	ENSG00000189221	X	Rare Single Gene Mutation, Syndromic, Genetic Association, Functional	2	0		21
MAOB	ENSG00000069535	X	Rare Single Gene Mutation, Syndromic, Genetic Association, Functional	2	0		7
MAP1B	ENSG00000131711	5	Rare Single Gene Mutation, Syndromic, Functional	2	0		14
MAP4K4	ENSG00000071054	2	Rare Single Gene Mutation, Syndromic	2	0		2
MBD5	ENSG00000204406	2	Rare Single Gene Mutation, Syndromic, Functional	1	1	46.6	47
MBOAT7	ENSG00000125505	19	Rare Single Gene Mutation, Syndromic, Functional	1	1	5.25	23
MCM6	ENSG00000076003	2	Rare Single Gene Mutation, Syndromic	2	0		4
MECP2	ENSG00000169057	X	Rare Single Gene Mutation, Syndromic, Functional	1	1	106.65	143
MED12L	ENSG00000144893	3	Rare Single Gene Mutation, Syndromic	2	1		7
MED13	ENSG00000108510	17	Rare Single Gene Mutation, Syndromic, Functional	1	1	9.3	19
MED13L	ENSG00000123066	12	Rare Single Gene Mutation, Syndromic	1	1	35	55
MEF2C	ENSG00000081189	5	Rare Single Gene Mutation, Syndromic, Genetic Association, Functional	1	1	9.85	57
MEIS2	ENSG00000134138	15	Rare Single Gene Mutation, Syndromic	1	1	7.5	14
MIR137		1	Rare Single Gene Mutation, Syndromic, Genetic Association, Functional	2	0		10
MRTFB	ENSG00000186260	16	Rare Single Gene Mutation, Syndromic, Genetic Association	2	0		12
MSL2	ENSG00000174579	3	Rare Single Gene Mutation, Syndromic	3	0		7
MSL3	ENSG00000005302	X	Rare Single Gene Mutation, Syndromic	1	1	13.9	8
MSX2	ENSG00000120149	5	Rare Single Gene Mutation, Syndromic	3	1		2
MTF1	ENSG00000188786	1	Rare Single Gene Mutation, Syndromic, Genetic Association	2	0		6
MTHFR	ENSG00000177000	1	Rare Single Gene Mutation, Syndromic, Genetic Association, Functional	2	0		24
MTOR	ENSG00000198793	1	Rare Single Gene Mutation, Syndromic, Functional	1	1		36
MTSS2	ENSG00000132613	16	Rare Single Gene Mutation, Syndromic		1		6
MYCBP2	ENSG00000005810	13	Rare Single Gene Mutation, Syndromic	1	0		11
MYT1L	ENSG00000186487	2	Rare Single Gene Mutation, Syndromic, Genetic Association, Functional	1	0	20.35	43
NAA10	ENSG00000102030	X	Rare Single Gene Mutation, Syndromic	3	1		13
NAA15	ENSG00000164134	4	Rare Single Gene Mutation, Syndromic	1	1	31.7	28
NACC1	ENSG00000160877	19	Rare Single Gene Mutation, Syndromic	1	1		12
NAV2	ENSG00000166833	11	Rare Single Gene Mutation, Syndromic	2	0		14
NBEA	ENSG00000172915	13	Rare Single Gene Mutation, Syndromic, Functional	1	1		28
NCKAP1	ENSG00000061676	2	Rare Single Gene Mutation, Syndromic	1	0	24.75	15
NEXMIF	ENSG00000050030	X	Rare Single Gene Mutation, Syndromic, Functional	1	0		38
NF1	ENSG00000196712	17	Rare Single Gene Mutation, Syndromic, Genetic Association, Functional	1	1	9.3	45
NFIA	ENSG00000162599	1	Rare Single Gene Mutation, Syndromic	2	0		19
NFIB	ENSG00000147862	9	Rare Single Gene Mutation, Syndromic	2	1		7
NFIX	ENSG00000008441	19	Rare Single Gene Mutation, Syndromic		1		23
NIPBL	ENSG00000164190	5	Rare Single Gene Mutation, Syndromic	1	1	15.3	20
NLGN4X	ENSG00000146938	X	Rare Single Gene Mutation, Syndromic, Genetic Association, Functional	1	0	12	45
NOVA2	ENSG00000104967	19	Rare Single Gene Mutation, Syndromic		1		3
NR2F1	ENSG00000175745	5	Rare Single Gene Mutation, Syndromic, Genetic Association, Functional	2	1		29
NR3C2	ENSG00000151623	4	Rare Single Gene Mutation, Syndromic	1	1		12
NR4A2	ENSG00000153234	2	Rare Single Gene Mutation, Syndromic	1	0	11.5	12
NRXN1	ENSG00000179915	2	Rare Single Gene Mutation, Syndromic, Genetic Association, Functional	1	0	143.75	120
NRXN2	ENSG00000110076	11	Rare Single Gene Mutation, Syndromic, Genetic Association, Functional	1	0	7	19
NSD1	ENSG00000165671	5	Rare Single Gene Mutation, Syndromic, Functional	1	1	22.9	38
NSD2	ENSG00000109685	4	Rare Single Gene Mutation, Syndromic, Functional	2	1		14
NTNG1	ENSG00000162631	1	Rare Single Gene Mutation, Syndromic, Genetic Association	2	1		8
NTNG2	ENSG00000196358	9	Rare Single Gene Mutation, Syndromic		1		6
NTRK1	ENSG00000198400	1	Rare Single Gene Mutation, Syndromic	2	0		9
NTRK2	ENSG00000148053	9	Rare Single Gene Mutation, Syndromic		1		10
NTRK3	ENSG00000140538	15	Rare Single Gene Mutation, Syndromic, Genetic Association	2	0		15
OCRL	ENSG00000122126	X	Rare Single Gene Mutation, Syndromic		1		11
OFD1	ENSG00000046651	X	Rare Single Gene Mutation, Syndromic	2	0	6	7
OPHN1	ENSG00000079482	X	Rare Single Gene Mutation, Syndromic	2	0		22
PABPC1	ENSG00000070756	8	Rare Single Gene Mutation, Syndromic	3	1		6
PACS1	ENSG00000175115	11	Rare Single Gene Mutation, Syndromic, Functional	1	1	1.35	21
PACS2	ENSG00000179364	14	Rare Single Gene Mutation, Syndromic, Functional		1		11
PAH	ENSG00000171759	12	Rare Single Gene Mutation, Syndromic	1	0		12
PAK1	ENSG00000149269	11	Rare Single Gene Mutation, Syndromic		1		8
PAK2	ENSG00000180370	3	Rare Single Gene Mutation, Syndromic	2	0		6
PAX6	ENSG00000007372	11	Rare Single Gene Mutation, Syndromic, Functional		1		9
PCCA	ENSG00000175198	13	Rare Single Gene Mutation, Syndromic		1		13
PCCB	ENSG00000114054	3	Rare Single Gene Mutation, Syndromic	1	1		12
PCDH15	ENSG00000150275	10	Rare Single Gene Mutation, Syndromic, Genetic Association, Functional	2	0		14
PCDH19	ENSG00000165194	X	Rare Single Gene Mutation, Syndromic, Genetic Association, Functional	1	1		69
PCDHA1	ENSG00000204970	5	Rare Single Gene Mutation, Syndromic, Genetic Association	2	0		5
PCLO	ENSG00000186472	7	Rare Single Gene Mutation, Syndromic, Genetic Association, Functional	2	0		12
PDZD8	ENSG00000165650	10	Rare Single Gene Mutation, Syndromic, Functional		1		5
PHF14	ENSG00000106443	7	Rare Single Gene Mutation, Syndromic	3	0		7
PHF21A	ENSG00000135365	11	Rare Single Gene Mutation, Syndromic, Functional	1	1	5.35	20
PHF8	ENSG00000172943	X	Rare Single Gene Mutation, Syndromic		1		17
PHIP	ENSG00000146247	6	Rare Single Gene Mutation, Syndromic	1	1		28
PIK3CA	ENSG00000121879	3	Rare Single Gene Mutation, Syndromic	3	0		9
PIK3R2	ENSG00000105647	19	Rare Single Gene Mutation, Syndromic		1		11
PJA1	ENSG00000181191	X	Syndromic	3	1		1
PLAA	ENSG00000137055	9	Rare Single Gene Mutation, Syndromic, Functional	3	0		8
PLXNA3	ENSG00000130827	X	Rare Single Gene Mutation, Syndromic	2	0		10
POGZ	ENSG00000143442	1	Rare Single Gene Mutation, Syndromic, Genetic Association, Functional	1	1	35.4	67
POLR2A	ENSG00000181222	17	Rare Single Gene Mutation, Syndromic	3	1		13
POLR3A	ENSG00000148606	10	Rare Single Gene Mutation, Syndromic	3	1		14
POMGNT1	ENSG00000085998	1	Rare Single Gene Mutation, Syndromic	1	1	1	10
POU3F3	ENSG00000198914	2	Rare Single Gene Mutation, Syndromic		1		5
PPFIA3	ENSG00000177380	19	Rare Single Gene Mutation, Syndromic, Functional	3	1		8
PPM1D	ENSG00000170836	17	Rare Single Gene Mutation, Syndromic	2	1		11
PPP2CA	ENSG00000113575	5	Rare Single Gene Mutation, Syndromic		1		5
PPP2R5D	ENSG00000112640	6	Rare Single Gene Mutation, Syndromic, Functional	1	1	8.5	39
PPP3CA	ENSG00000138814	4	Rare Single Gene Mutation, Syndromic	3	1		13
PRICKLE1	ENSG00000139174	12	Rare Single Gene Mutation, Syndromic, Functional	2	0		7
PRKAR1B	ENSG00000188191	7	Rare Single Gene Mutation, Syndromic	2	0		7
PRKD1	ENSG00000184304	14	Rare Single Gene Mutation, Syndromic		1		7
PRKDC	ENSG00000253729	8	Rare Single Gene Mutation, Syndromic, Functional	2	0		9
PRODH	ENSG00000100033	22	Rare Single Gene Mutation, Syndromic, Genetic Association	2	1		8
PRPF8	ENSG00000174231	17	Rare Single Gene Mutation, Syndromic	3	1		10
PRR12	ENSG00000126464	19	Rare Single Gene Mutation, Syndromic, Functional	1	1		10
PRUNE2	ENSG00000106772	9	Rare Single Gene Mutation, Syndromic	2	0		12
PSMD11	ENSG00000108671	17	Rare Single Gene Mutation, Syndromic	1	0		3
PSMD12	ENSG00000197170	17	Rare Single Gene Mutation, Syndromic	1	1	6	7
PPP2R5C	ENSG00000078304	14	Rare Single Gene Mutation, Syndromic, Genetic Association	3	1		5
PTDSS1	ENSG00000156471	8	Rare Single Gene Mutation, Syndromic	3	0		6
PTEN	ENSG00000171862	10	Rare Single Gene Mutation, Syndromic, Functional	1	1	63.15	114
PTPN11	ENSG00000179295	12	Rare Single Gene Mutation, Syndromic, Functional	1	1		31
PTPN4	ENSG00000088179	2	Rare Single Gene Mutation, Syndromic		1		5
PUF60	ENSG00000179950	8	Rare Single Gene Mutation, Syndromic	3	1		5
PXDN	ENSG00000130508	2	Rare Single Gene Mutation, Syndromic	2	0		9
QRICH1	ENSG00000198218	3	Rare Single Gene Mutation, Syndromic	2	0		14
RAB39B	ENSG00000155961	X	Rare Single Gene Mutation, Syndromic, Functional	2	0		19
RAC1	ENSG00000136238	7	Rare Single Gene Mutation, Syndromic, Functional		1		10
RAD21	ENSG00000164754	8	Rare Single Gene Mutation, Syndromic		1		7
RAI1	ENSG00000108557	17	Rare Single Gene Mutation, Syndromic, Genetic Association, Functional	1	1	12.25	40
RALA	ENSG00000006451	7	Rare Single Gene Mutation, Syndromic		1		7
RELN	ENSG00000189056	7	Rare Single Gene Mutation, Syndromic, Genetic Association, Functional	1	0	7.2	65
RERE	ENSG00000142599	1	Rare Single Gene Mutation, Syndromic, Genetic Association, Functional	1	1	6.5	20
RFX3	ENSG00000080298	9	Rare Single Gene Mutation, Syndromic, Functional	1	0	15.95	12
RFX4	ENSG00000111783	12	Rare Single Gene Mutation, Syndromic, Functional	3	1		3
RFX7	ENSG00000181827	15	Rare Single Gene Mutation, Syndromic	3	1		4
RHEB	ENSG00000106615	7	Rare Single Gene Mutation, Syndromic, Functional		1		3
RIMS2	ENSG00000176406	8	Rare Single Gene Mutation, Syndromic, Genetic Association	3	1		6
RLIM	ENSG00000131263	X	Rare Single Gene Mutation, Syndromic		1		6
RNF135	ENSG00000181481	17	Rare Single Gene Mutation, Syndromic, Genetic Association	2	1		5
RNU4-2		12	Syndromic	1	1		9
RORA	ENSG00000069667	15	Rare Single Gene Mutation, Syndromic, Genetic Association, Functional		1		26
RORB	ENSG00000198963	9	Rare Single Gene Mutation, Syndromic, Functional	1	1	8.25	16
RPL10	ENSG00000147403	X	Rare Single Gene Mutation, Syndromic	2	0		14
RPS6KA3	ENSG00000177189	X	Rare Single Gene Mutation, Syndromic	2	1		21
RSRC1	ENSG00000174891	3	Syndromic, Genetic Association		1		7
RUNX1T1	ENSG00000079102	8	Rare Single Gene Mutation, Syndromic	1	0		4
SATB1	ENSG00000182568	3	Rare Single Gene Mutation, Syndromic	1	1	2.5	5
SATB2	ENSG00000119042	2	Rare Single Gene Mutation, Syndromic, Genetic Association, Functional	2	1	24.95	50
SCAF4	ENSG00000156304	21	Rare Single Gene Mutation, Syndromic	2	1		8
SCN1A	ENSG00000144285	2	Rare Single Gene Mutation, Syndromic, Genetic Association, Functional	1	1		109
SCN2A	ENSG00000136531	2	Rare Single Gene Mutation, Syndromic, Functional	1	0	109.3	144
SCN8A	ENSG00000196876	12	Rare Single Gene Mutation, Syndromic, Functional	1	0		67
SETBP1	ENSG00000152217	18	Rare Single Gene Mutation, Syndromic, Functional	1	0		37
SETD1A	ENSG00000099381	16	Rare Single Gene Mutation, Syndromic, Genetic Association, Functional	1	1	4.35	14
SETD1B	ENSG00000139718	12	Rare Single Gene Mutation, Syndromic, Functional	2	1		27
SETD2	ENSG00000181555	3	Rare Single Gene Mutation, Syndromic	1	0		28
SETD5	ENSG00000168137	3	Rare Single Gene Mutation, Syndromic, Functional	1	1	28.05	45
SETDB2	ENSG00000136169	13	Rare Single Gene Mutation, Syndromic	2	0		3
SGSH	ENSG00000181523	17	Rare Single Gene Mutation, Syndromic		1		10
SGSM3	ENSG00000100359	22	Rare Single Gene Mutation, Syndromic	2	0		8
SHANK2	ENSG00000162105	11	Rare Single Gene Mutation, Syndromic, Genetic Association, Functional	1	0	18.55	57
SHANK3	ENSG00000251322	22	Rare Single Gene Mutation, Syndromic, Genetic Association, Functional	1	1	74.85	172
SIK1	ENSG00000142178	21	Rare Single Gene Mutation, Syndromic, Functional		1		8
SIN3A	ENSG00000169375	15	Rare Single Gene Mutation, Syndromic, Functional	1	1		18
SIN3B	ENSG00000127511	19	Rare Single Gene Mutation, Syndromic, Functional	2	1		7
SKI	ENSG00000157933	1	Rare Single Gene Mutation, Syndromic	1	0	4.25	9
SLC25A12	ENSG00000115840	2	Rare Single Gene Mutation, Syndromic, Genetic Association, Functional	2	0		26
SLC27A4	ENSG00000167114	9	Rare Single Gene Mutation, Syndromic	2	0		3
SLC45A1	ENSG00000162426	1	Rare Single Gene Mutation, Syndromic		1		6
SLC4A10	ENSG00000144290	2	Rare Single Gene Mutation, Syndromic, Genetic Association	2	0		10
SLC6A1	ENSG00000157103	3	Rare Single Gene Mutation, Syndromic, Genetic Association	1	1	31.15	59
SLC6A3	ENSG00000142319	5	Rare Single Gene Mutation, Syndromic, Genetic Association, Functional	2	0		17
SLC6A8	ENSG00000130821	X	Rare Single Gene Mutation, Syndromic, Functional	2	0		26
SLC9A6	ENSG00000198689	X	Rare Single Gene Mutation, Syndromic, Functional	1	1		23
SLITRK2	ENSG00000185985	X	Rare Single Gene Mutation, Syndromic, Functional		1		8
SMAD4	ENSG00000141646	18	Rare Single Gene Mutation, Syndromic, Functional	2	0		14
SMARCA2	ENSG00000080503	9	Rare Single Gene Mutation, Syndromic, Genetic Association	1	1		31
SMARCA4	ENSG00000127616	19	Rare Single Gene Mutation, Syndromic, Functional	1	0		25
SMARCC2	ENSG00000139613	12	Rare Single Gene Mutation, Syndromic, Functional	1	1	10	20
SMC1A	ENSG00000072501	X	Rare Single Gene Mutation, Syndromic		1		20
SMC3	ENSG00000108055	10	Rare Single Gene Mutation, Syndromic	2	1		16
SNX14	ENSG00000135317	6	Rare Single Gene Mutation, Syndromic		1		11
SON	ENSG00000159140	21	Rare Single Gene Mutation, Syndromic, Functional	1	1	11	26
SORCS3	ENSG00000156395	10	Rare Single Gene Mutation, Syndromic, Genetic Association	2	0		7
SOS2	ENSG00000100485	14	Rare Single Gene Mutation, Syndromic, Genetic Association	1	0		7
SOX5	ENSG00000134532	12	Rare Single Gene Mutation, Syndromic, Genetic Association	1	1	17.6	24
SOX6	ENSG00000110693	11	Rare Single Gene Mutation, Syndromic		1		4
SPAST	ENSG00000021574	2	Rare Single Gene Mutation, Syndromic	1	0	8.1	18
SPEN	ENSG00000065526	1	Rare Single Gene Mutation, Syndromic	2	0		18
SPTBN1	ENSG00000115306	2	Rare Single Gene Mutation, Syndromic	2	1		14
SRCAP	ENSG00000080603	16	Rare Single Gene Mutation, Syndromic, Functional	1	0		18
SRRM2	ENSG00000167978	16	Rare Single Gene Mutation, Syndromic	2	1		14
SRSF1	ENSG00000136450	17	Rare Single Gene Mutation, Syndromic	3	1		4
SSR4	ENSG00000180879	X	Rare Single Gene Mutation, Syndromic	3	0		4
STAG1	ENSG00000118007	3	Rare Single Gene Mutation, Syndromic		1		10
STXBP1	ENSG00000136854	9	Rare Single Gene Mutation, Syndromic, Functional	1	1	19.1	81
SUPT16H	ENSG00000092201	14	Rare Single Gene Mutation, Syndromic	2	1		9
SYNCRIP	ENSG00000135316	6	Rare Single Gene Mutation, Syndromic	2	0		10
SYNGAP1	ENSG00000197283	6	Rare Single Gene Mutation, Syndromic, Functional	1	1	40.75	118
SYT1	ENSG00000067715	12	Rare Single Gene Mutation, Syndromic		1		12
TAF1	ENSG00000147133	X	Rare Single Gene Mutation, Syndromic		1		18
TAF4	ENSG00000130699	20	Rare Single Gene Mutation, Syndromic	2	1		5
TANC2	ENSG00000170921	17	Rare Single Gene Mutation, Syndromic, Functional	1	1	24.95	18
TAOK1	ENSG00000160551	17	Rare Single Gene Mutation, Syndromic, Functional	1	1	8.25	14
TBC1D23	ENSG00000036054	3	Rare Single Gene Mutation, Syndromic		1		6
TBCK	ENSG00000145348	4	Rare Single Gene Mutation, Syndromic	1	1	1	6
TBL1XR1	ENSG00000177565	3	Rare Single Gene Mutation, Syndromic, Functional	1	0	9.15	34
TBR1	ENSG00000136535	2	Rare Single Gene Mutation, Syndromic, Genetic Association, Functional	1	0	10.85	48
TBX1	ENSG00000184058	22	Rare Single Gene Mutation, Syndromic, Functional		1		7
TCEAL1	ENSG00000172465	X	Rare Single Gene Mutation, Syndromic	3	1		4
TCF20	ENSG00000100207	22	Rare Single Gene Mutation, Syndromic, Functional	1	1	38	33
TCF4	ENSG00000196628	18	Rare Single Gene Mutation, Syndromic, Genetic Association, Functional	1	1	13.5	79
TCF7L2	ENSG00000148737	10	Rare Single Gene Mutation, Syndromic, Functional	1	0	2.1	14
TET3	ENSG00000187605	2	Rare Single Gene Mutation, Syndromic		1		7
TFE3	ENSG00000068323	X	Rare Single Gene Mutation, Syndromic		1		6
TLK2	ENSG00000146872	17	Rare Single Gene Mutation, Syndromic	1	1	13.5	25
TM4SF20	ENSG00000168955	2	Rare Single Gene Mutation, Syndromic		1		4
TNRC6B	ENSG00000100354	22	Rare Single Gene Mutation, Syndromic	2	0		21
TRAF7	ENSG00000131653	16	Rare Single Gene Mutation, Syndromic	1	1	3.5	11
TRAPPC2L	ENSG00000167515	16	Rare Single Gene Mutation, Syndromic	3	0		4
TRAPPC6B	ENSG00000182400	14	Rare Single Gene Mutation, Syndromic		1		9
TRAPPC9	ENSG00000167632	8	Rare Single Gene Mutation, Syndromic, Functional	2	0		26
TRIM8	ENSG00000171206	10	Rare Single Gene Mutation, Syndromic	3	1		6
TRIO	ENSG00000038382	5	Rare Single Gene Mutation, Syndromic, Functional	1	0		50
TRIP12	ENSG00000153827	2	Rare Single Gene Mutation, Syndromic	1	1	27	42
TRPM3	ENSG00000083067	9	Rare Single Gene Mutation, Syndromic		1		15
TRRAP	ENSG00000196367	7	Rare Single Gene Mutation, Syndromic, Functional	2	1		18
TSC1	ENSG00000165699	9	Rare Single Gene Mutation, Syndromic, Functional	1	1	17.1	40
TSC2	ENSG00000103197	16	Rare Single Gene Mutation, Syndromic, Genetic Association, Functional	1	1		64
TSHZ1	ENSG00000179981	18	Rare Single Gene Mutation, Syndromic	1	0		6
TTI2	ENSG00000129696	8	Rare Single Gene Mutation, Syndromic		1		3
TTN	ENSG00000155657	2	Rare Single Gene Mutation, Syndromic	2	1		35
U2AF2	ENSG00000063244	19	Rare Single Gene Mutation, Syndromic	3	0		8
UBAP2L	ENSG00000143569	1	Rare Single Gene Mutation, Syndromic	1	0		5
UBE3A	ENSG00000114062	15	Rare Single Gene Mutation, Syndromic, Genetic Association, Functional	1	1		50
UBE3C	ENSG00000009335	7	Rare Single Gene Mutation, Syndromic	2	0		7
UBR5	ENSG00000104517	8	Rare Single Gene Mutation, Syndromic	2	0	18.45	13
UNC13A	ENSG00000130477	19	Rare Single Gene Mutation, Syndromic	2	1		11
UPF3B	ENSG00000125351	X	Rare Single Gene Mutation, Syndromic	1	1		20
USP7	ENSG00000187555	16	Rare Single Gene Mutation, Syndromic, Functional	2	1		17
USP9X	ENSG00000124486	X	Rare Single Gene Mutation, Syndromic, Functional	1	1		21
VAMP2	ENSG00000220205	17	Rare Single Gene Mutation, Syndromic		1		4
VPS13B	ENSG00000132549	8	Rare Single Gene Mutation, Syndromic, Genetic Association, Functional	1	1	6.35	32
WAC	ENSG00000095787	10	Rare Single Gene Mutation, Syndromic	1	1	15	30
WASF1	ENSG00000112290	6	Rare Single Gene Mutation, Syndromic		1		5
WDFY3	ENSG00000163625	4	Rare Single Gene Mutation, Syndromic, Functional	1	0	17.2	25
WDR26	ENSG00000162923	1	Rare Single Gene Mutation, Syndromic		1		11
WDR37	ENSG00000047056	10	Rare Single Gene Mutation, Syndromic	3	0		6
WDR5	ENSG00000196363	9	Rare Single Gene Mutation, Syndromic		1		3
WNT1	ENSG00000125084	12	Rare Single Gene Mutation, Syndromic, Genetic Association	2	0		6
WWOX	ENSG00000186153	16	Rare Single Gene Mutation, Syndromic	2	0		17
XPC	ENSG00000154767	3	Rare Single Gene Mutation, Syndromic		1		12
YWHAG	ENSG00000170027	7	Rare Single Gene Mutation, Syndromic	3	1		15
YWHAZ	ENSG00000164924	8	Rare Single Gene Mutation, Syndromic, Genetic Association, Functional	3	0		16
YY1	ENSG00000100811	14	Rare Single Gene Mutation, Syndromic, Functional	1	1		11
ZBTB18	ENSG00000179456	1	Rare Single Gene Mutation, Syndromic		1		14
ZBTB20	ENSG00000181722	3	Rare Single Gene Mutation, Syndromic	1	1		32
ZBTB7A	ENSG00000178951	19	Rare Single Gene Mutation, Syndromic		1		2
ZFHX3	ENSG00000140836	16	Rare Single Gene Mutation, Syndromic	3	1		13
ZFX	ENSG00000005889	X	Rare Single Gene Mutation, Syndromic	3	1		4
ZMIZ1	ENSG00000108175	10	Rare Single Gene Mutation, Syndromic, Functional	2	1		12
ZMYM2	ENSG00000121741	13	Rare Single Gene Mutation, Syndromic	2	1		10
ZMYM3	ENSG00000147130	X	Rare Single Gene Mutation, Syndromic, Genetic Association		1		9
ZMYND11	ENSG00000015171	10	Rare Single Gene Mutation, Syndromic	2	0		17
ZMYND8	ENSG00000101040	20	Rare Single Gene Mutation, Syndromic	1	1	4.5	9
ZNF292	ENSG00000188994	6	Rare Single Gene Mutation, Syndromic	1	1		14
ZNF462	ENSG00000148143	9	Rare Single Gene Mutation, Syndromic, Functional	1	1	10.6	18
ZSWIM6	ENSG00000130449	5	Rare Single Gene Mutation, Syndromic, Genetic Association, Functional		1		7
