# Supplementary material for: Correction of eIF4E overactivation rescues translatome imbalance and core ASD-like behaviors in valproic acid-induced offspring mice
Source: Mol Psychiatry. 2026 Mar 7;31(7):3987–4005. doi: 10.1038/s41380-026-03517-3 (PMC13269136; doi:10.1038/s41380-026-03517-3)
Supplement: Supplementary file 7 — Supplementary Table S6. List of Genes with XXX 10 supporting reports (n = 472) from SFARI database [file 41380_2026_3517_MOESM7_ESM.xlsx]

## Sheet: Sheet1
Table S6. List of Genes with ≥ 10 supporting reports‌ (n = 472) from SFARI database
gene-symbol	ensembl-id	chromosome	genetic-category	gene-score	syndromic	eagle	number-of-reports
ABCA13	ENSG00000179869	7	Rare Single Gene Mutation, Functional	2	0		14
ABL2	ENSG00000143322	1	Rare Single Gene Mutation, Functional	3	0		10
ACTB	ENSG00000075624	7	Rare Single Gene Mutation, Syndromic	1	1	1	11
ACTL6B	ENSG00000077080	7	Rare Single Gene Mutation, Syndromic, Functional		1		16
ACY1	ENSG00000243989	3	Rare Single Gene Mutation, Syndromic		1		13
ADCY5	ENSG00000173175	3	Rare Single Gene Mutation	2	0		13
ADNP	ENSG00000101126	20	Rare Single Gene Mutation, Syndromic, Functional	1	1	41.5	92
AFF2	ENSG00000155966	X	Rare Single Gene Mutation, Syndromic	1	0	8.7	22
AGAP1	ENSG00000157985	2	Rare Single Gene Mutation	2	0		10
AGO1	ENSG00000092847	1	Rare Single Gene Mutation	2	0		18
AHDC1	ENSG00000126705	1	Rare Single Gene Mutation, Syndromic	1	1	14.25	32
AHI1	ENSG00000135541	6	Rare Single Gene Mutation, Syndromic, Genetic Association		1		23
AKAP9	ENSG00000127914	7	Rare Single Gene Mutation	2	0		10
ALDH5A1	ENSG00000112294	6	Rare Single Gene Mutation, Syndromic, Functional	1	1	2.35	19
ANK2	ENSG00000145362	4	Rare Single Gene Mutation, Functional	1	0	10.8	40
ANK3	ENSG00000151150	10	Rare Single Gene Mutation, Genetic Association, Functional	1	0	7.3	38
ANKRD11	ENSG00000167522	16	Rare Single Gene Mutation, Syndromic, Functional	1	1	22.6	79
AR		X	Rare Single Gene Mutation, Genetic Association, Functional	2	0		10
ADRB2	ENSG00000169252	5	Genetic Association	2	0		10
ARHGAP32	ENSG00000134909	11	Rare Single Gene Mutation, Functional	2	0		10
ARHGEF9	ENSG00000131089	X	Rare Single Gene Mutation, Syndromic	1	1	14.2	20
ARID1B	ENSG00000049618	6	Rare Single Gene Mutation, Syndromic, Functional	1	1	34.75	96
ARID2	ENSG00000189079	12	Rare Single Gene Mutation, Syndromic	2	1		20
ARNT2	ENSG00000172379	15	Rare Single Gene Mutation, Syndromic, Genetic Association, Functional	2	0		15
ARX	ENSG00000004848	X	Rare Single Gene Mutation, Syndromic	1	1	13.8	27
ASH1L	ENSG00000116539	1	Rare Single Gene Mutation, Syndromic, Genetic Association, Functional	1	0	14.15	41
ASMT	ENSG00000196433	X,Y	Rare Single Gene Mutation, Genetic Association	2	0		11
ASPM	ENSG00000066279	1	Rare Single Gene Mutation, Syndromic, Functional	2	0		15
ASTN2	ENSG00000148219	9	Rare Single Gene Mutation, Genetic Association, Functional	2	0	2.5	24
ASXL3	ENSG00000141431	18	Rare Single Gene Mutation, Syndromic	1	1	28.85	56
ATP10A	ENSG00000206190	15	Rare Single Gene Mutation, Genetic Association, Functional	2	0		10
ATP1A3	ENSG00000105409	19	Rare Single Gene Mutation, Syndromic, Functional	2	1		27
ATP2B2	ENSG00000157087	3	Rare Single Gene Mutation, Genetic Association	2	0		16
ATRX	ENSG00000085224	X	Rare Single Gene Mutation, Syndromic, Functional	1	0	9.25	35
AUTS2	ENSG00000158321	7	Rare Single Gene Mutation, Syndromic, Genetic Association, Functional	1	0	35.5	74
AVPR1A	ENSG00000166148	12	Rare Single Gene Mutation, Genetic Association	2	0		24
BCL11A	ENSG00000119866	2	Rare Single Gene Mutation, Syndromic, Genetic Association, Functional	1	1	9.15	32
BCL11B	ENSG00000127152	14	Rare Single Gene Mutation, Syndromic, Functional	3	0		10
BCORL1	ENSG00000085185	X	Rare Single Gene Mutation, Syndromic		1		10
BIRC6	ENSG00000115760	2	Rare Single Gene Mutation	2	0		16
BRAF	ENSG00000157764	7	Rare Single Gene Mutation, Syndromic	1	1	13.05	23
BRCA2	ENSG00000139618	13	Rare Single Gene Mutation	2	0		10
BRD4	ENSG00000141867	19	Rare Single Gene Mutation, Syndromic, Functional	2	0		13
BRSK2	ENSG00000174672	11	Rare Single Gene Mutation, Syndromic, Functional	1	1	7.7	15
BRWD3	ENSG00000165288	X	Rare Single Gene Mutation, Syndromic		1		10
C12orf57	ENSG00000111678	12	Rare Single Gene Mutation, Syndromic		1		17
CACNA1A	ENSG00000141837	19	Rare Single Gene Mutation, Syndromic, Genetic Association, Functional	1	1		48
CACNA1B	ENSG00000148408	9	Rare Single Gene Mutation, Syndromic, Genetic Association	2	0		14
CACNA1C	ENSG00000151067	12	Rare Single Gene Mutation, Syndromic, Genetic Association, Functional	1	1		66
CACNA1D	ENSG00000157388	3	Rare Single Gene Mutation, Syndromic, Genetic Association, Functional	2	0	12.7	33
BSN	ENSG00000164061	3	Rare Single Gene Mutation, Genetic Association, Functional	3	0		11
CACNA1E	ENSG00000198216	1	Rare Single Gene Mutation	1	0	7.5	24
CACNA1F	ENSG00000102001	X	Rare Single Gene Mutation, Genetic Association	2	0		11
CACNA1G	ENSG00000006283	17	Rare Single Gene Mutation, Syndromic, Genetic Association	2	0		31
CACNA1H	ENSG00000196557	16	Rare Single Gene Mutation	2	0		36
CACNA1I	ENSG00000100346	22	Rare Single Gene Mutation, Genetic Association	2	0		11
CACNA2D3	ENSG00000157445	3	Rare Single Gene Mutation, Functional	1	0	3.75	15
CACNB2	ENSG00000165995	10	Rare Single Gene Mutation, Genetic Association, Functional	2	0		12
CADM1	ENSG00000182985	11	Rare Single Gene Mutation	2	0		10
CADPS2	ENSG00000081803	7	Rare Single Gene Mutation, Functional	2	0		13
CAMK2A	ENSG00000070808	5	Rare Single Gene Mutation, Syndromic, Genetic Association, Functional	2	1		13
CAMK2B	ENSG00000058404	7	Rare Single Gene Mutation, Syndromic		1		14
CASK	ENSG00000147044	X	Rare Single Gene Mutation, Syndromic, Functional	1	0		30
CASZ1	ENSG00000130940	1	Rare Single Gene Mutation	1	0	9.55	10
CC2D1A	ENSG00000132024	19	Rare Single Gene Mutation, Functional	2	0		21
CCDC88C	ENSG00000015133	14	Rare Single Gene Mutation	2	0		10
CD38	ENSG00000004468	4	Rare Single Gene Mutation, Genetic Association, Functional	2	0		10
CDC42BPB	ENSG00000198752	14	Rare Single Gene Mutation, Syndromic	2	0		13
CDH10	ENSG00000040731	5	Rare Single Gene Mutation, Genetic Association	2	0		11
CDH8	ENSG00000150394	16	Rare Single Gene Mutation	2	0		13
CDK13	ENSG00000065883	7	Rare Single Gene Mutation, Syndromic		1		23
CDK5RAP2	ENSG00000136861	9	Rare Single Gene Mutation, Syndromic	3	0		14
CDKL5	ENSG00000008086	X	Rare Single Gene Mutation, Syndromic, Functional	1	1		66
CELF4	ENSG00000101489	18	Rare Single Gene Mutation, Functional	1	0	8.5	15
CEP290	ENSG00000198707	12	Rare Single Gene Mutation, Syndromic	2	1		15
CHAMP1	ENSG00000198824	13	Rare Single Gene Mutation, Syndromic, Functional	1	1		20
CHD1	ENSG00000153922	5	Rare Single Gene Mutation, Syndromic	2	1		14
CHD2	ENSG00000173575	15	Rare Single Gene Mutation, Syndromic, Functional	1	1	25	88
CHD3	ENSG00000170004	17	Rare Single Gene Mutation, Syndromic	1	1		25
CHD7	ENSG00000171316	8	Rare Single Gene Mutation, Syndromic, Functional	1	1	8.1	52
CHD8	ENSG00000100888	14	Rare Single Gene Mutation, Syndromic, Functional	1	1	97.65	123
CHKB	ENSG00000100288	22	Rare Single Gene Mutation, Syndromic		1		11
CHRNA7	ENSG00000175344	15	Rare Single Gene Mutation	2	0		16
CIC	ENSG00000079432	19	Rare Single Gene Mutation, Syndromic, Functional	1	0	18.7	17
CLCN4	ENSG00000073464	X	Rare Single Gene Mutation, Syndromic, Functional	2	1		16
CNKSR2	ENSG00000149970	X	Rare Single Gene Mutation, Syndromic, Functional	2	1		18
CNOT1	ENSG00000125107	16	Rare Single Gene Mutation, Syndromic	2	1		11
CNOT3	ENSG00000088038	19	Rare Single Gene Mutation, Syndromic	1	1	5.6	23
CNTN4	ENSG00000144619	3	Rare Single Gene Mutation, Syndromic, Genetic Association, Functional	2	0		29
CNTN5	ENSG00000149972	11	Rare Single Gene Mutation, Genetic Association	2	0		11
CNTN6	ENSG00000134115	3	Rare Single Gene Mutation, Genetic Association	2	0	13.8	17
CNTNAP2	ENSG00000174469	7	Rare Single Gene Mutation, Syndromic, Genetic Association, Functional	2	1		104
CNTNAP4	ENSG00000152910	16	Rare Single Gene Mutation, Functional	2	0		15
CNTNAP5	ENSG00000155052	2	Rare Single Gene Mutation, Genetic Association	2	0		16
CREBBP	ENSG00000005339	16	Rare Single Gene Mutation, Syndromic, Genetic Association	1	1	31.35	44
CSMD1	ENSG00000183117	8	Rare Single Gene Mutation, Genetic Association, Functional	2	0		24
CSMD3	ENSG00000164796	8	Rare Single Gene Mutation, Functional	3	0		11
CSNK2A1	ENSG00000101266	20	Rare Single Gene Mutation, Syndromic, Functional	1	1	6.2	21
CSNK2B	ENSG00000204435	6	Rare Single Gene Mutation, Syndromic		1		12
CTCF	ENSG00000102974	16	Rare Single Gene Mutation, Syndromic, Functional	1	1	10.45	29
CTNNA3	ENSG00000183230	10	Rare Single Gene Mutation, Genetic Association	2	0		21
CTNNB1	ENSG00000168036	3	Rare Single Gene Mutation, Syndromic	1	0	32.75	43
CTNND2	ENSG00000169862	5	Rare Single Gene Mutation, Syndromic, Functional	2	0		17
CTTNBP2	ENSG00000077063	7	Rare Single Gene Mutation, Syndromic, Functional	2	0	24.8	16
CUL3	ENSG00000036257	2	Rare Single Gene Mutation, Syndromic, Genetic Association, Functional	1	0	18.4	39
CUX1	ENSG00000257923	7	Rare Single Gene Mutation, Functional	2	0		14
CUX2	ENSG00000111249	12	Rare Single Gene Mutation, Syndromic	2	1		16
CYFIP1	ENSG00000273749	15	Rare Single Gene Mutation, Genetic Association, Functional	2	0		24
DDX3X	ENSG00000215301	X	Rare Single Gene Mutation, Syndromic, Functional	1	1	78.6	58
DEAF1	ENSG00000177030	11	Rare Single Gene Mutation, Syndromic	1	1	30.9	35
DEPDC5	ENSG00000100150	22	Rare Single Gene Mutation, Syndromic, Functional		1		25
DHCR7	ENSG00000172893	11	Rare Single Gene Mutation, Syndromic, Functional	1	1		21
DHX30	ENSG00000132153	3	Rare Single Gene Mutation, Syndromic		1		12
DIP2A	ENSG00000160305	21	Rare Single Gene Mutation, Functional	1	0	18.2	14
DISC1	ENSG00000162946	1	Rare Single Gene Mutation, Syndromic, Genetic Association, Functional	2	0	4.6	39
DLG2	ENSG00000150672	11	Rare Single Gene Mutation, Functional	2	0		16
DLG4	ENSG00000132535	17	Rare Single Gene Mutation, Syndromic, Functional	1	0	2.45	26
DLGAP1	ENSG00000170579	18	Rare Single Gene Mutation, Functional	2	0		13
DLGAP2	ENSG00000198010	8	Rare Single Gene Mutation	2	0	2.8	19
DLGAP3	ENSG00000116544	1	Rare Single Gene Mutation, Genetic Association, Functional	2	0		12
DLX2	ENSG00000115844	2	Genetic Association	2	0		11
DLX6	ENSG00000006377	7	Rare Single Gene Mutation	2	0		10
DMD	ENSG00000198947	X	Rare Single Gene Mutation, Syndromic, Genetic Association		1	40.95	53
DMPK	ENSG00000104936	19	Rare Single Gene Mutation, Syndromic	1	1	3.75	12
DMXL2	ENSG00000104093	15	Rare Single Gene Mutation	2	0		10
DNAH10	ENSG00000197653	12	Rare Single Gene Mutation	2	0		11
DNAH17	ENSG00000187775	17	Rare Single Gene Mutation	2	0		10
DNAH3	ENSG00000158486	16	Rare Single Gene Mutation	2	0		10
DNM1	ENSG00000106976	9	Rare Single Gene Mutation	3	0		12
DNMT3A	ENSG00000119772	2	Rare Single Gene Mutation, Syndromic, Genetic Association, Functional	1	1	15.9	35
DOCK4	ENSG00000128512	7	Rare Single Gene Mutation, Genetic Association, Functional	2	0		12
DOCK8	ENSG00000107099	9	Rare Single Gene Mutation	2	0		12
DPP10	ENSG00000175497	2	Rare Single Gene Mutation	2	0		13
DPP6	ENSG00000130226	7	Rare Single Gene Mutation, Genetic Association, Functional	2	0		29
DPYD	ENSG00000188641	1	Rare Single Gene Mutation, Syndromic, Genetic Association	2	0		16
DPYSL2	ENSG00000092964	8	Rare Single Gene Mutation, Syndromic, Genetic Association, Functional	1	0	1	17
DSCAM	ENSG00000171587	21	Rare Single Gene Mutation, Genetic Association, Functional	1	0	13.5	20
DST	ENSG00000151914	6	Rare Single Gene Mutation	2	0		12
DYNC1H1	ENSG00000197102	14	Rare Single Gene Mutation, Syndromic, Functional	1	0	13.45	41
DYRK1A	ENSG00000157540	21	Rare Single Gene Mutation, Syndromic, Functional	1	1	20.2	90
EBF3	ENSG00000108001	10	Rare Single Gene Mutation, Syndromic, Functional	1	1	9.75	25
EEF1A2	ENSG00000101210	20	Rare Single Gene Mutation, Syndromic		1		23
EHMT1	ENSG00000181090	9	Rare Single Gene Mutation, Syndromic, Functional	1	1	13.5	44
EIF4E	ENSG00000151247	4	Rare Single Gene Mutation, Genetic Association, Functional	2	0	3.6	15
EN2	ENSG00000164778	7	Rare Single Gene Mutation, Genetic Association, Functional	2	0		27
EP300	ENSG00000100393	22	Rare Single Gene Mutation, Syndromic	1	1	23.6	31
EP400	ENSG00000183495	12	Rare Single Gene Mutation, Functional	2	0		13
EPHB1	ENSG00000154928	3	Rare Single Gene Mutation	3	0		10
EPPK1	ENSG00000261150	8	Rare Single Gene Mutation	2	0		11
FAT1	ENSG00000083857	4	Rare Single Gene Mutation, Functional	2	0		14
FBN1	ENSG00000166147	15	Rare Single Gene Mutation, Syndromic	2	0		17
FBXO11	ENSG00000138081	2	Rare Single Gene Mutation, Syndromic	2	1		15
FEZF2	ENSG00000153266	3	Rare Single Gene Mutation, Genetic Association	2	0		10
FHIT	ENSG00000189283	3	Rare Single Gene Mutation, Genetic Association	2	0		12
FLNA	ENSG00000196924	X	Rare Single Gene Mutation, Syndromic, Functional	3	0		13
FMR1	ENSG00000102081	X	Rare Single Gene Mutation, Syndromic, Genetic Association, Functional	1	1		74
FOXG1	ENSG00000176165	14	Rare Single Gene Mutation, Syndromic, Genetic Association, Functional	1	1	5.7	61
FOXP1	ENSG00000114861	3	Rare Single Gene Mutation, Syndromic, Genetic Association, Functional	1	1	60.45	83
FOXP2	ENSG00000128573	7	Rare Single Gene Mutation, Genetic Association, Functional	1	0		58
FRMPD4	ENSG00000169933	X	Rare Single Gene Mutation, Syndromic		1		11
GABBR2	ENSG00000136928	9	Rare Single Gene Mutation, Syndromic, Functional	2	1		16
GABRA4	ENSG00000109158	4	Rare Single Gene Mutation, Genetic Association, Functional	2	0		10
GABRB3	ENSG00000166206	15	Rare Single Gene Mutation, Genetic Association, Functional	1	0		52
GABRG2	ENSG00000113327	5	Rare Single Gene Mutation, Genetic Association	3	0		11
GABRG3	ENSG00000182256	15	Rare Single Gene Mutation, Genetic Association	2	0		13
GIGYF1	ENSG00000146830	7	Rare Single Gene Mutation	1	0	17.25	21
GLO1	ENSG00000124767	6	Rare Single Gene Mutation, Genetic Association	2	0		10
GLRA2	ENSG00000101958	X	Rare Single Gene Mutation, Functional	2	0		18
GNAS	ENSG00000087460	20	Rare Single Gene Mutation	2	0		10
GPHN	ENSG00000171723	14	Rare Single Gene Mutation	2	0		11
GRB10	ENSG00000106070	7	Rare Single Gene Mutation, Functional	3	0		12
GRIA1	ENSG00000155511	5	Rare Single Gene Mutation, Syndromic	2	0		12
GRIA2	ENSG00000120251	4	Rare Single Gene Mutation	1	0	12	15
GRIA3	ENSG00000125675	X	Rare Single Gene Mutation, Syndromic, Functional		1		16
GRID2	ENSG00000152208	4	Rare Single Gene Mutation, Syndromic, Genetic Association	2	0		11
GRIK2	ENSG00000164418	6	Rare Single Gene Mutation, Genetic Association	2	0		22
GRIK5	ENSG00000105737	19	Rare Single Gene Mutation	2	0		10
GRIN1	ENSG00000176884	9	Rare Single Gene Mutation, Syndromic, Functional	1	0		32
GRIN2A	ENSG00000183454	16	Rare Single Gene Mutation, Syndromic, Genetic Association, Functional	1	0	3.6	69
GRIN2B	ENSG00000273079	12	Rare Single Gene Mutation, Syndromic, Genetic Association, Functional	1	0	29.65	90
GRIP1	ENSG00000155974	12	Rare Single Gene Mutation	2	0		15
GRM5	ENSG00000168959	11	Rare Single Gene Mutation, Genetic Association, Functional	2	0		12
GRM7	ENSG00000196277	3	Rare Single Gene Mutation, Genetic Association, Functional	2	0		18
GTF2I	ENSG00000263001	7	Rare Single Gene Mutation, Syndromic, Genetic Association, Functional	2	0		11
H1-4	ENSG00000168298	6	Rare Single Gene Mutation, Syndromic		1		11
HACE1	ENSG00000085382	6	Rare Single Gene Mutation, Syndromic	3	0		13
HCFC1	ENSG00000172534	X	Rare Single Gene Mutation, Syndromic		1		13
HCN1	ENSG00000164588	5	Rare Single Gene Mutation, Genetic Association	3	0		15
HDAC4	ENSG00000068024	2	Rare Single Gene Mutation, Syndromic, Genetic Association	2	1		18
HDAC8	ENSG00000147099	X	Rare Single Gene Mutation, Syndromic, Genetic Association		1	3.7	13
HECTD4	ENSG00000173064	12	Rare Single Gene Mutation, Syndromic	1	0		11
HECW2	ENSG00000138411	2	Rare Single Gene Mutation, Syndromic	2	0		23
HEPACAM	ENSG00000165478	11	Rare Single Gene Mutation, Syndromic, Functional		1		12
HERC1	ENSG00000103657	15	Rare Single Gene Mutation, Syndromic, Functional	2	1		14
HERC2	ENSG00000128731	15	Rare Single Gene Mutation, Syndromic, Functional		1		13
HIVEP2	ENSG00000010818	6	Rare Single Gene Mutation, Syndromic, Functional	1	1		15
HIVEP3	ENSG00000127124	1	Rare Single Gene Mutation, Genetic Association	2	0		13
HNRNPH2	ENSG00000126945	X	Rare Single Gene Mutation, Syndromic	1	0		22
HNRNPK	ENSG00000165119	9	Rare Single Gene Mutation, Syndromic	2	1		12
HNRNPU	ENSG00000153187	1	Rare Single Gene Mutation, Syndromic, Functional	1	1	38.8	42
HOXA1	ENSG00000105991	7	Rare Single Gene Mutation, Syndromic, Genetic Association		1		16
HRAS	ENSG00000174775	11	Rare Single Gene Mutation, Syndromic, Genetic Association	1	0		12
HUWE1	ENSG00000086758	X	Rare Single Gene Mutation, Syndromic		1		29
ICA1	ENSG00000003147	7	Rare Single Gene Mutation	2	0		10
IL1RAPL1	ENSG00000169306	X	Rare Single Gene Mutation	2	0		31
IMMP2L	ENSG00000184903	7	Rare Single Gene Mutation, Genetic Association, Functional	2	0		17
INTS1	ENSG00000164880	7	Rare Single Gene Mutation, Syndromic		1		12
IQSEC2	ENSG00000124313	X	Rare Single Gene Mutation, Syndromic, Functional	1	1		58
IRF2BPL	ENSG00000119669	14	Rare Single Gene Mutation, Syndromic	1	1	9	19
ITGB3	ENSG00000259207	17	Rare Single Gene Mutation, Genetic Association, Functional	2	0		22
ITPR1	ENSG00000150995	3	Rare Single Gene Mutation	2	0		20
ITSN1	ENSG00000205726	21	Rare Single Gene Mutation, Syndromic	2	0		10
JARID2	ENSG00000008083	6	Rare Single Gene Mutation, Syndromic, Genetic Association	2	0		19
JMJD1C	ENSG00000171988	10	Rare Single Gene Mutation	2	0		10
KANK1	ENSG00000107104	9	Rare Single Gene Mutation	2	0		14
KANSL1	ENSG00000120071	17	Rare Single Gene Mutation, Syndromic, Functional	1	1	1.1	13
KAT6A	ENSG00000083168	8	Rare Single Gene Mutation, Syndromic, Functional	2	1		35
KAT6B	ENSG00000156650	10	Rare Single Gene Mutation, Syndromic, Functional	3	0		14
KATNAL2	ENSG00000167216	18	Rare Single Gene Mutation, Functional	1	0	4.1	18
KCNA2	ENSG00000177301	1	Rare Single Gene Mutation	3	0		12
KCNB1	ENSG00000158445	20	Rare Single Gene Mutation, Syndromic, Genetic Association, Functional	1	1		31
HLA-A	ENSG00000206503	6	Genetic Association	2	0		10
HLA-DRB1	ENSG00000196126	6	Genetic Association	2	0		11
KCNC1	ENSG00000129159	11	Rare Single Gene Mutation, Functional	2	0		10
KCNC2	ENSG00000166006	12	Rare Single Gene Mutation	3	0		14
KCND2	ENSG00000184408	7	Rare Single Gene Mutation, Genetic Association	2	0		10
KCND3	ENSG00000171385	1	Rare Single Gene Mutation, Syndromic, Genetic Association	2	0		14
KCNJ10	ENSG00000177807	1	Rare Single Gene Mutation, Syndromic, Genetic Association, Functional	2	0		15
KCNMA1	ENSG00000156113	10	Rare Single Gene Mutation, Syndromic	2	0		33
KCNQ2	ENSG00000075043	20	Rare Single Gene Mutation, Syndromic, Genetic Association, Functional	2	0		66
KCNQ3	ENSG00000184156	8	Rare Single Gene Mutation, Genetic Association, Functional	1	0	11.1	22
KDM2A	ENSG00000173120	11	Rare Single Gene Mutation	3	0		10
KDM2B	ENSG00000089094	12	Rare Single Gene Mutation, Syndromic, Functional	1	0		11
KDM5B	ENSG00000117139	1	Rare Single Gene Mutation, Syndromic, Functional	1	0	2.8	27
KDM5C	ENSG00000126012	X	Rare Single Gene Mutation, Syndromic, Functional	1	0		49
KDM6A	ENSG00000147050	X	Rare Single Gene Mutation, Syndromic	2	0		17
KDM6B	ENSG00000132510	17	Rare Single Gene Mutation, Syndromic, Functional	1	0	13.75	26
KIF1A	ENSG00000130294	2	Rare Single Gene Mutation, Syndromic	2	1		16
KIF5C	ENSG00000168280	2	Rare Single Gene Mutation, Syndromic, Functional	2	1		16
KIRREL3	ENSG00000149571	11	Rare Single Gene Mutation	2	0		19
KLF7	ENSG00000118263	2	Rare Single Gene Mutation, Functional	3	0		14
KMT2A	ENSG00000118058	11	Rare Single Gene Mutation, Syndromic, Functional	1	1		55
KMT2B	ENSG00000272333	19	Rare Single Gene Mutation, Syndromic	3	0		12
KMT2C	ENSG00000055609	7	Rare Single Gene Mutation, Syndromic, Functional	1	1		43
KMT2E	ENSG00000005483	7	Rare Single Gene Mutation, Syndromic, Genetic Association, Functional	1	1		23
KMT5B	ENSG00000110066	11	Rare Single Gene Mutation, Syndromic, Functional	1	0		29
LAMA1	ENSG00000101680	18	Rare Single Gene Mutation, Syndromic, Genetic Association	2	0		15
LAMB1	ENSG00000091136	7	Rare Single Gene Mutation, Genetic Association	2	0		11
LRBA	ENSG00000198589	4	Rare Single Gene Mutation	2	0		11
LRP1	ENSG00000123384	12	Rare Single Gene Mutation	2	0		12
LRP2	ENSG00000081479	2	Rare Single Gene Mutation, Syndromic, Genetic Association	2	0		21
LZTR1	ENSG00000099949	22	Rare Single Gene Mutation, Syndromic	1	0		21
MACF1	ENSG00000127603	1	Rare Single Gene Mutation, Syndromic, Functional	3	1		11
MACROD2	ENSG00000172264	20	Rare Single Gene Mutation, Genetic Association	2	0		23
MAGEL2	ENSG00000254585	15	Rare Single Gene Mutation, Syndromic, Functional	1	1		27
MAOA	ENSG00000189221	X	Rare Single Gene Mutation, Syndromic, Genetic Association, Functional	2	0		21
MAP1B	ENSG00000131711	5	Rare Single Gene Mutation, Syndromic, Functional	2	0		14
MARK1	ENSG00000116141	1	Rare Single Gene Mutation, Genetic Association	2	0		12
MBD5	ENSG00000204406	2	Rare Single Gene Mutation, Syndromic, Functional	1	1	46.6	47
MBOAT7	ENSG00000125505	19	Rare Single Gene Mutation, Syndromic, Functional	1	1	5.25	23
MCPH1	ENSG00000147316	8	Rare Single Gene Mutation	2	0		20
MECP2	ENSG00000169057	X	Rare Single Gene Mutation, Syndromic, Functional	1	1	106.65	143
MED13	ENSG00000108510	17	Rare Single Gene Mutation, Syndromic, Functional	1	1	9.3	19
MED13L	ENSG00000123066	12	Rare Single Gene Mutation, Syndromic	1	1	35	55
MEF2C	ENSG00000081189	5	Rare Single Gene Mutation, Syndromic, Genetic Association, Functional	1	1	9.85	57
MEIS2	ENSG00000134138	15	Rare Single Gene Mutation, Syndromic	1	1	7.5	14
MET		7	Rare Single Gene Mutation, Genetic Association, Functional	2	0		42
MIB1	ENSG00000101752	18	Rare Single Gene Mutation	2	0	3.6	10
MIR137		1	Rare Single Gene Mutation, Syndromic, Genetic Association, Functional	2	0		10
MRTFB	ENSG00000186260	16	Rare Single Gene Mutation, Syndromic, Genetic Association	2	0		12
MSNP1AS		5	Genetic Association, Functional	2	0		13
MSRA	ENSG00000175806	8	Rare Single Gene Mutation, Genetic Association, Functional	3	0		13
MTHFR	ENSG00000177000	1	Rare Single Gene Mutation, Syndromic, Genetic Association, Functional	2	0		24
MTOR	ENSG00000198793	1	Rare Single Gene Mutation, Syndromic, Functional	1	1		36
MUC4	ENSG00000145113	3	Rare Single Gene Mutation	2	0		10
MYCBP2	ENSG00000005810	13	Rare Single Gene Mutation, Syndromic	1	0		11
MYO16	ENSG00000041515	13	Rare Single Gene Mutation, Genetic Association	2	0		10
MYT1L	ENSG00000186487	2	Rare Single Gene Mutation, Syndromic, Genetic Association, Functional	1	0	20.35	43
NAA10	ENSG00000102030	X	Rare Single Gene Mutation, Syndromic	3	1		13
NAA15	ENSG00000164134	4	Rare Single Gene Mutation, Syndromic	1	1	31.7	28
NACC1	ENSG00000160877	19	Rare Single Gene Mutation, Syndromic	1	1		12
NAV2	ENSG00000166833	11	Rare Single Gene Mutation, Syndromic	2	0		14
NBEA	ENSG00000172915	13	Rare Single Gene Mutation, Syndromic, Functional	1	1		28
NCKAP1	ENSG00000061676	2	Rare Single Gene Mutation, Syndromic	1	0	24.75	15
NCOR1	ENSG00000141027	17	Rare Single Gene Mutation, Functional	2	0		12
NEXMIF	ENSG00000050030	X	Rare Single Gene Mutation, Syndromic, Functional	1	0		38
NF1	ENSG00000196712	17	Rare Single Gene Mutation, Syndromic, Genetic Association, Functional	1	1	9.3	45
NFIA	ENSG00000162599	1	Rare Single Gene Mutation, Syndromic	2	0		19
NFIX	ENSG00000008441	19	Rare Single Gene Mutation, Syndromic		1		23
NINL	ENSG00000101004	20	Rare Single Gene Mutation	2	0		10
NIPBL	ENSG00000164190	5	Rare Single Gene Mutation, Syndromic	1	1	15.3	20
NLGN1	ENSG00000169760	3	Rare Single Gene Mutation, Genetic Association, Functional	2	0		23
NLGN2	ENSG00000169992	17	Rare Single Gene Mutation, Functional	1	0	3	16
NLGN3	ENSG00000196338	X	Rare Single Gene Mutation, Genetic Association, Functional	1	0	6.5	55
NLGN4X	ENSG00000146938	X	Rare Single Gene Mutation, Syndromic, Genetic Association, Functional	1	0	12	45
NOTCH1	ENSG00000148400	9	Rare Single Gene Mutation, Functional	2	0		11
NR2F1	ENSG00000175745	5	Rare Single Gene Mutation, Syndromic, Genetic Association, Functional	2	1		29
NR3C2	ENSG00000151623	4	Rare Single Gene Mutation, Syndromic	1	1		12
NR4A2	ENSG00000153234	2	Rare Single Gene Mutation, Syndromic	1	0	11.5	12
NRP2	ENSG00000118257	2	Rare Single Gene Mutation, Genetic Association, Functional	2	0		11
NRXN1	ENSG00000179915	2	Rare Single Gene Mutation, Syndromic, Genetic Association, Functional	1	0	143.75	120
NRXN2	ENSG00000110076	11	Rare Single Gene Mutation, Syndromic, Genetic Association, Functional	1	0	7	19
NRXN3	ENSG00000021645	14	Rare Single Gene Mutation, Genetic Association, Functional	1	0	11.1	29
NSD1	ENSG00000165671	5	Rare Single Gene Mutation, Syndromic, Functional	1	1	22.9	38
NSD2	ENSG00000109685	4	Rare Single Gene Mutation, Syndromic, Functional	2	1		14
NTRK2	ENSG00000148053	9	Rare Single Gene Mutation, Syndromic		1		10
NTRK3	ENSG00000140538	15	Rare Single Gene Mutation, Syndromic, Genetic Association	2	0		15
OCRL	ENSG00000122126	X	Rare Single Gene Mutation, Syndromic		1		11
OPHN1	ENSG00000079482	X	Rare Single Gene Mutation, Syndromic	2	0		22
OXTR	ENSG00000180914	3	Rare Single Gene Mutation, Genetic Association, Functional	2	0		52
PACS1	ENSG00000175115	11	Rare Single Gene Mutation, Syndromic, Functional	1	1	1.35	21
PACS2	ENSG00000179364	14	Rare Single Gene Mutation, Syndromic, Functional		1		11
PAH	ENSG00000171759	12	Rare Single Gene Mutation, Syndromic	1	0		12
PARD3B	ENSG00000116117	2	Rare Single Gene Mutation, Genetic Association	2	0		10
PAX5	ENSG00000196092	9	Rare Single Gene Mutation	1	0	5.75	10
PCCA	ENSG00000175198	13	Rare Single Gene Mutation, Syndromic		1		13
PCCB	ENSG00000114054	3	Rare Single Gene Mutation, Syndromic	1	1		12
PCDH10	ENSG00000138650	4	Rare Single Gene Mutation, Functional	2	0		12
PCDH15	ENSG00000150275	10	Rare Single Gene Mutation, Syndromic, Genetic Association, Functional	2	0		14
PCDH19	ENSG00000165194	X	Rare Single Gene Mutation, Syndromic, Genetic Association, Functional	1	1		69
PCDH9	ENSG00000184226	13	Rare Single Gene Mutation, Genetic Association, Functional	2	0		13
PCLO	ENSG00000186472	7	Rare Single Gene Mutation, Syndromic, Genetic Association, Functional	2	0		12
PER1	ENSG00000179094	17	Rare Single Gene Mutation, Genetic Association	2	0		10
PHF21A	ENSG00000135365	11	Rare Single Gene Mutation, Syndromic, Functional	1	1	5.35	20
PHF8	ENSG00000172943	X	Rare Single Gene Mutation, Syndromic		1		17
PHIP	ENSG00000146247	6	Rare Single Gene Mutation, Syndromic	1	1		28
PIK3R2	ENSG00000105647	19	Rare Single Gene Mutation, Syndromic		1		11
PLXNA3	ENSG00000130827	X	Rare Single Gene Mutation, Syndromic	2	0		10
POGZ	ENSG00000143442	1	Rare Single Gene Mutation, Syndromic, Genetic Association, Functional	1	1	35.4	67
POLR2A	ENSG00000181222	17	Rare Single Gene Mutation, Syndromic	3	1		13
POLR3A	ENSG00000148606	10	Rare Single Gene Mutation, Syndromic	3	1		14
POMGNT1	ENSG00000085998	1	Rare Single Gene Mutation, Syndromic	1	1	1	10
PPM1D	ENSG00000170836	17	Rare Single Gene Mutation, Syndromic	2	1		11
PPP2R5D	ENSG00000112640	6	Rare Single Gene Mutation, Syndromic, Functional	1	1	8.5	39
PPP3CA	ENSG00000138814	4	Rare Single Gene Mutation, Syndromic	3	1		13
PRKN	ENSG00000185345	6	Rare Single Gene Mutation, Genetic Association, Functional	2	0		20
PRPF8	ENSG00000174231	17	Rare Single Gene Mutation, Syndromic	3	1		10
PRR12	ENSG00000126464	19	Rare Single Gene Mutation, Syndromic, Functional	1	1		10
PRUNE2	ENSG00000106772	9	Rare Single Gene Mutation, Syndromic	2	0		12
PTCHD1	ENSG00000165186	X	Rare Single Gene Mutation, Genetic Association, Functional	1	0	0.8	23
PTEN	ENSG00000171862	10	Rare Single Gene Mutation, Syndromic, Functional	1	1	63.15	114
PTPN11	ENSG00000179295	12	Rare Single Gene Mutation, Syndromic, Functional	1	1		31
PTPRC	ENSG00000081237	1	Rare Single Gene Mutation, Genetic Association	2	0		11
PTPRD	ENSG00000153707	9	Rare Single Gene Mutation, Genetic Association, Functional	2	0		14
PTPRT	ENSG00000196090	20	Rare Single Gene Mutation, Functional	2	0		12
QRICH1	ENSG00000198218	3	Rare Single Gene Mutation, Syndromic	2	0		14
RAB39B	ENSG00000155961	X	Rare Single Gene Mutation, Syndromic, Functional	2	0		19
RAC1	ENSG00000136238	7	Rare Single Gene Mutation, Syndromic, Functional		1		10
RAI1	ENSG00000108557	17	Rare Single Gene Mutation, Syndromic, Genetic Association, Functional	1	1	12.25	40
RANBP17	ENSG00000204764	5	Rare Single Gene Mutation	2	0		10
RAPGEF4	ENSG00000091428	2	Rare Single Gene Mutation	2	0		18
RBFOX1	ENSG00000078328	16	Rare Single Gene Mutation, Genetic Association, Functional	2	0		45
RELN	ENSG00000189056	7	Rare Single Gene Mutation, Syndromic, Genetic Association, Functional	1	0	7.2	65
RERE	ENSG00000142599	1	Rare Single Gene Mutation, Syndromic, Genetic Association, Functional	1	1	6.5	20
RFX3	ENSG00000080298	9	Rare Single Gene Mutation, Syndromic, Functional	1	0	15.95	12
RIMS1	ENSG00000079841	6	Rare Single Gene Mutation, Genetic Association	1	0	11.35	11
ROBO2	ENSG00000185008	3	Rare Single Gene Mutation, Genetic Association, Functional	2	0		11
RORA	ENSG00000069667	15	Rare Single Gene Mutation, Syndromic, Genetic Association, Functional		1		26
RORB	ENSG00000198963	9	Rare Single Gene Mutation, Syndromic, Functional	1	1	8.25	16
RPL10	ENSG00000147403	X	Rare Single Gene Mutation, Syndromic	2	0		14
RPS6KA3	ENSG00000177189	X	Rare Single Gene Mutation, Syndromic	2	1		21
SACS	ENSG00000151835	13	Rare Single Gene Mutation	2	0		10
SATB2	ENSG00000119042	2	Rare Single Gene Mutation, Syndromic, Genetic Association, Functional	2	1	24.95	50
SBF1	ENSG00000100241	22	Rare Single Gene Mutation	2	0		11
SCN1A	ENSG00000144285	2	Rare Single Gene Mutation, Syndromic, Genetic Association, Functional	1	1		109
SCN2A	ENSG00000136531	2	Rare Single Gene Mutation, Syndromic, Functional	1	0	109.3	144
SCN3A	ENSG00000153253	2	Rare Single Gene Mutation	3	0		14
SCN8A	ENSG00000196876	12	Rare Single Gene Mutation, Syndromic, Functional	1	0		67
SCN9A	ENSG00000169432	2	Rare Single Gene Mutation	2	0		12
SEMA5A	ENSG00000112902	5	Rare Single Gene Mutation, Genetic Association, Functional	2	0		21
SETBP1	ENSG00000152217	18	Rare Single Gene Mutation, Syndromic, Functional	1	0		37
SETD1A	ENSG00000099381	16	Rare Single Gene Mutation, Syndromic, Genetic Association, Functional	1	1	4.35	14
SETD1B	ENSG00000139718	12	Rare Single Gene Mutation, Syndromic, Functional	2	1		27
SETD2	ENSG00000181555	3	Rare Single Gene Mutation, Syndromic	1	0		28
SETD5	ENSG00000168137	3	Rare Single Gene Mutation, Syndromic, Functional	1	1	28.05	45
SGSH	ENSG00000181523	17	Rare Single Gene Mutation, Syndromic		1		10
SHANK1	ENSG00000161681	19	Rare Single Gene Mutation, Genetic Association	2	0	14.65	18
SHANK2	ENSG00000162105	11	Rare Single Gene Mutation, Syndromic, Genetic Association, Functional	1	0	18.55	57
SHANK3	ENSG00000251322	22	Rare Single Gene Mutation, Syndromic, Genetic Association, Functional	1	1	74.85	172
SIN3A	ENSG00000169375	15	Rare Single Gene Mutation, Syndromic, Functional	1	1		18
SLC12A5	ENSG00000124140	20	Rare Single Gene Mutation, Functional	2	0		10
SLC1A1	ENSG00000106688	9	Rare Single Gene Mutation, Genetic Association	2	0		16
SLC1A2	ENSG00000110436	11	Rare Single Gene Mutation, Genetic Association, Functional	3	0		10
SLC25A12	ENSG00000115840	2	Rare Single Gene Mutation, Syndromic, Genetic Association, Functional	2	0		26
SLC4A10	ENSG00000144290	2	Rare Single Gene Mutation, Syndromic, Genetic Association	2	0		10
SLC6A1	ENSG00000157103	3	Rare Single Gene Mutation, Syndromic, Genetic Association	1	1	31.15	59
SLC6A3	ENSG00000142319	5	Rare Single Gene Mutation, Syndromic, Genetic Association, Functional	2	0		17
SLC6A4	ENSG00000108576	17	Rare Single Gene Mutation, Genetic Association, Functional	2	0		31
SLC6A8	ENSG00000130821	X	Rare Single Gene Mutation, Syndromic, Functional	2	0		26
SLC9A6	ENSG00000198689	X	Rare Single Gene Mutation, Syndromic, Functional	1	1		23
SLC9A9	ENSG00000181804	3	Rare Single Gene Mutation, Genetic Association, Functional	2	0		17
SLITRK5	ENSG00000165300	13	Rare Single Gene Mutation, Functional	2	0		10
SMAD4	ENSG00000141646	18	Rare Single Gene Mutation, Syndromic, Functional	2	0		14
SMARCA2	ENSG00000080503	9	Rare Single Gene Mutation, Syndromic, Genetic Association	1	1		31
SMARCA4	ENSG00000127616	19	Rare Single Gene Mutation, Syndromic, Functional	1	0		25
SMARCC2	ENSG00000139613	12	Rare Single Gene Mutation, Syndromic, Functional	1	1	10	20
SMC1A	ENSG00000072501	X	Rare Single Gene Mutation, Syndromic		1		20
SMC3	ENSG00000108055	10	Rare Single Gene Mutation, Syndromic	2	1		16
SNAP25	ENSG00000132639	20	Rare Single Gene Mutation, Genetic Association	2	0		10
SND1	ENSG00000197157	7	Rare Single Gene Mutation, Genetic Association	2	0		10
SNX14	ENSG00000135317	6	Rare Single Gene Mutation, Syndromic		1		11
SON	ENSG00000159140	21	Rare Single Gene Mutation, Syndromic, Functional	1	1	11	26
SOX5	ENSG00000134532	12	Rare Single Gene Mutation, Syndromic, Genetic Association	1	1	17.6	24
SPAST	ENSG00000021574	2	Rare Single Gene Mutation, Syndromic	1	0	8.1	18
SPEN	ENSG00000065526	1	Rare Single Gene Mutation, Syndromic	2	0		18
SPTBN1	ENSG00000115306	2	Rare Single Gene Mutation, Syndromic	2	1		14
SRCAP	ENSG00000080603	16	Rare Single Gene Mutation, Syndromic, Functional	1	0		18
SRRM2	ENSG00000167978	16	Rare Single Gene Mutation, Syndromic	2	1		14
ST8SIA2	ENSG00000140557	15	Rare Single Gene Mutation, Genetic Association, Functional	2	0		12
STAG1	ENSG00000118007	3	Rare Single Gene Mutation, Syndromic		1		10
STXBP1	ENSG00000136854	9	Rare Single Gene Mutation, Syndromic, Functional	1	1	19.1	81
SYN1	ENSG00000008056	X	Rare Single Gene Mutation, Functional	1	0	2.35	30
SYNCRIP	ENSG00000135316	6	Rare Single Gene Mutation, Syndromic	2	0		10
SYNE1	ENSG00000131018	6	Rare Single Gene Mutation, Genetic Association	2	0		25
SYNGAP1	ENSG00000197283	6	Rare Single Gene Mutation, Syndromic, Functional	1	1	40.75	118
SYT1	ENSG00000067715	12	Rare Single Gene Mutation, Syndromic		1		12
TAF1	ENSG00000147133	X	Rare Single Gene Mutation, Syndromic		1		18
TANC2	ENSG00000170921	17	Rare Single Gene Mutation, Syndromic, Functional	1	1	24.95	18
TAOK1	ENSG00000160551	17	Rare Single Gene Mutation, Syndromic, Functional	1	1	8.25	14
TAOK2	ENSG00000149930	16	Rare Single Gene Mutation, Functional	2	0		10
TBC1D5	ENSG00000131374	3	Rare Single Gene Mutation, Genetic Association	2	0		10
TBL1XR1	ENSG00000177565	3	Rare Single Gene Mutation, Syndromic, Functional	1	0	9.15	34
TBR1	ENSG00000136535	2	Rare Single Gene Mutation, Syndromic, Genetic Association, Functional	1	0	10.85	48
TCF20	ENSG00000100207	22	Rare Single Gene Mutation, Syndromic, Functional	1	1	38	33
TCF4	ENSG00000196628	18	Rare Single Gene Mutation, Syndromic, Genetic Association, Functional	1	1	13.5	79
TCF7L2	ENSG00000148737	10	Rare Single Gene Mutation, Syndromic, Functional	1	0	2.1	14
TECTA	ENSG00000109927	11	Rare Single Gene Mutation	2	0		10
TLK2	ENSG00000146872	17	Rare Single Gene Mutation, Syndromic	1	1	13.5	25
TMLHE	ENSG00000185973	X	Rare Single Gene Mutation, Genetic Association, Functional	2	0		11
TNRC6B	ENSG00000100354	22	Rare Single Gene Mutation, Syndromic	2	0		21
TRAF7	ENSG00000131653	16	Rare Single Gene Mutation, Syndromic	1	1	3.5	11
TRAPPC9	ENSG00000167632	8	Rare Single Gene Mutation, Syndromic, Functional	2	0		26
TRIO	ENSG00000038382	5	Rare Single Gene Mutation, Syndromic, Functional	1	0		50
TRIP12	ENSG00000153827	2	Rare Single Gene Mutation, Syndromic	1	1	27	42
TRPM3	ENSG00000083067	9	Rare Single Gene Mutation, Syndromic		1		15
TRRAP	ENSG00000196367	7	Rare Single Gene Mutation, Syndromic, Functional	2	1		18
TSC1	ENSG00000165699	9	Rare Single Gene Mutation, Syndromic, Functional	1	1	17.1	40
TSC2	ENSG00000103197	16	Rare Single Gene Mutation, Syndromic, Genetic Association, Functional	1	1		64
TSPAN7	ENSG00000156298	X	Rare Single Gene Mutation, Functional	2	0		10
TTN	ENSG00000155657	2	Rare Single Gene Mutation, Syndromic	2	1		35
UBE3A	ENSG00000114062	15	Rare Single Gene Mutation, Syndromic, Genetic Association, Functional	1	1		50
UBR5	ENSG00000104517	8	Rare Single Gene Mutation, Syndromic	2	0	18.45	13
UNC13A	ENSG00000130477	19	Rare Single Gene Mutation, Syndromic	2	1		11
UNC79	ENSG00000133958	14	Rare Single Gene Mutation, Functional	2	0		10
UNC80	ENSG00000144406	2	Rare Single Gene Mutation	2	0		13
UPF2	ENSG00000151461	10	Rare Single Gene Mutation, Functional	2	0		10
UPF3B	ENSG00000125351	X	Rare Single Gene Mutation, Syndromic	1	1		20
USH2A	ENSG00000042781	1	Rare Single Gene Mutation	2	0		12
USP24	ENSG00000162402	1	Rare Single Gene Mutation, Genetic Association	3	0		12
USP7	ENSG00000187555	16	Rare Single Gene Mutation, Syndromic, Functional	2	1		17
USP9X	ENSG00000124486	X	Rare Single Gene Mutation, Syndromic, Functional	1	1		21
VPS13B	ENSG00000132549	8	Rare Single Gene Mutation, Syndromic, Genetic Association, Functional	1	1	6.35	32
WAC	ENSG00000095787	10	Rare Single Gene Mutation, Syndromic	1	1	15	30
WDFY3	ENSG00000163625	4	Rare Single Gene Mutation, Syndromic, Functional	1	0	17.2	25
VDR	ENSG00000111424	12	Genetic Association, Functional	2	0		10
WDFY4	ENSG00000128815	10	Rare Single Gene Mutation	2	0		13
WDR26	ENSG00000162923	1	Rare Single Gene Mutation, Syndromic		1		11
WWOX	ENSG00000186153	16	Rare Single Gene Mutation, Syndromic	2	0		17
XPC	ENSG00000154767	3	Rare Single Gene Mutation, Syndromic		1		12
YWHAG	ENSG00000170027	7	Rare Single Gene Mutation, Syndromic	3	1		15
YWHAZ	ENSG00000164924	8	Rare Single Gene Mutation, Syndromic, Genetic Association, Functional	3	0		16
YY1	ENSG00000100811	14	Rare Single Gene Mutation, Syndromic, Functional	1	1		11
ZBTB18	ENSG00000179456	1	Rare Single Gene Mutation, Syndromic		1		14
ZBTB20	ENSG00000181722	3	Rare Single Gene Mutation, Syndromic	1	1		32
ZFHX3	ENSG00000140836	16	Rare Single Gene Mutation, Syndromic	3	1		13
ZMIZ1	ENSG00000108175	10	Rare Single Gene Mutation, Syndromic, Functional	2	1		12
ZMYM2	ENSG00000121741	13	Rare Single Gene Mutation, Syndromic	2	1		10
ZMYND11	ENSG00000015171	10	Rare Single Gene Mutation, Syndromic	2	0		17
ZNF292	ENSG00000188994	6	Rare Single Gene Mutation, Syndromic	1	1		14
ZNF462	ENSG00000148143	9	Rare Single Gene Mutation, Syndromic, Functional	1	1	10.6	18
ZNF536	ENSG00000198597	19	Rare Single Gene Mutation, Genetic Association, Functional	3	0		11
ZNF804A	ENSG00000170396	2	Rare Single Gene Mutation, Genetic Association, Functional	2	0		16
