# Supplementary material for: Correction of eIF4E overactivation rescues translatome imbalance and core ASD-like behaviors in valproic acid-induced offspring mice
Source: Mol Psychiatry. 2026 Mar 7;31(7):3987–4005. doi: 10.1038/s41380-026-03517-3 (PMC13269136; doi:10.1038/s41380-026-03517-3)
Supplement: Supplementary file 8 — Supplementary Table S7. Translational DEGs list (VPA-eFT508 vs. VPA-DMSO) [file 41380_2026_3517_MOESM8_ESM.xlsx]

## Sheet: DEGs
Table S7. Translational DEGs list (VPA-eFT508 vs. VPA-DMSO)
Differential gene expression analysis was carried out using Xtail.
Gene Information			Xtail Results
Mouse symbol	EnsemblID	ENTREZID	log2FoldChange	pvalue	padj
Wnt3	ENSMUSG00000000125	22415	0.675986	0.0355359	0.276796
Itgb2	ENSMUSG00000000290	16414	0.539628	0.0492735	0.314047
Clec10a	ENSMUSG00000000318	17312	1.08696	0.00825949	0.162565
Il4	ENSMUSG00000000869	16189	0.595284	0.0239714	0.240235
Dlg3	ENSMUSG00000000881	53310	0.531237	0.000170114	0.0363451
Heatr6	ENSMUSG00000000976	217026	0.569182	0.0158878	0.207976
Tubb6	ENSMUSG00000001473	67951	0.625752	0.0442909	0.297744
Uba1	ENSMUSG00000001924	22201	0.549375	0.000233991	0.0415602
Fam50a	ENSMUSG00000001962	108160	0.746971	2.80148e-05	0.0167563
Taco1	ENSMUSG00000001983	70207	0.727161	0.00628259	0.145794
Psmc3	ENSMUSG00000002102	19182	0.574745	3.32496e-05	0.0175879
Ddb2	ENSMUSG00000002109	107986	0.541109	0.0129697	0.192247
Zim1	ENSMUSG00000002266	22776	0.681057	0.0126059	0.190046
Gmpr2	ENSMUSG00000002326	105446	0.547665	0.00338938	0.118829
Prpf6	ENSMUSG00000002455	68879	0.631167	0.00122103	0.08145
Gtf2f1	ENSMUSG00000002658	98053	0.670437	2.77281e-05	0.0167563
Prkd1	ENSMUSG00000002688	18760	0.543374	0.00636071	0.146286
Il17ra	ENSMUSG00000002897	16172	0.543506	0.00578965	0.143567
Hbp1	ENSMUSG00000002996	73389	0.538348	0.00558245	0.142402
Glg1	ENSMUSG00000003316	20340	0.540529	0.0305932	0.262977
Ccdc65	ENSMUSG00000003354	105833	0.650452	0.00333344	0.118129
Paf1	ENSMUSG00000003437	54624	0.921105	1.37027e-06	0.00450924
Hmox2	ENSMUSG00000004070	15369	0.607365	8.99308e-05	0.0294613
Dlst	ENSMUSG00000004789	78920	0.520608	0.000194458	0.0377198
Wdr1	ENSMUSG00000005103	22388	0.768611	2.29951e-07	0.00169497
Asf1b	ENSMUSG00000005470	66929	1.32555	0.00630652	0.145794
Kbtbd4	ENSMUSG00000005505	67136	1.46567	3.70233e-11	5.45798e-07
Cs	ENSMUSG00000005683	12974	0.51023	8.87524e-05	0.0294613
Nr2c1	ENSMUSG00000005897	22025	0.548283	0.00298763	0.113632
Susd2	ENSMUSG00000006342	71733	0.681484	0.00197546	0.0979653
Pole	ENSMUSG00000007080	18973	1.5284	0.00914428	0.170886
Ubc	ENSMUSG00000008348	22190	0.510764	0.00313529	0.114407
Ewsr1	ENSMUSG00000009079	14030	0.701891	0.000400474	0.0527124
Nuak2	ENSMUSG00000009772	74137	1.1623	0.040083	0.287544
Aldh3a2	ENSMUSG00000010025	11671	0.722733	3.14409e-06	0.00534782
Nprl2	ENSMUSG00000010057	56032	0.538971	0.00310801	0.113976
Rassf1	ENSMUSG00000010067	56289	0.646898	9.93675e-05	0.0298954
Kif11	ENSMUSG00000012443	16551	0.989603	0.00630965	0.145794
Dnajc7	ENSMUSG00000014195	56354	0.705481	1.13017e-05	0.00925606
Fhod1	ENSMUSG00000014778	234686	0.938082	0.019625	0.223062
Galns	ENSMUSG00000015027	50917	0.522685	0.0257917	0.247007
Cybb	ENSMUSG00000015340	13058	1.34345	0.00302826	0.113632
Prpf3	ENSMUSG00000015748	70767	0.577484	0.00208404	0.098266
Celsr1	ENSMUSG00000016028	12614	0.660905	0.0237019	0.239428
Stard13	ENSMUSG00000016128	243362	0.524948	0.0154345	0.20633
Camk1g	ENSMUSG00000016179	215303	0.520306	0.0145242	0.199921
Lonrf3	ENSMUSG00000016239	74365	1.05234	0.020803	0.228183
Pacsin2	ENSMUSG00000016664	23970	0.551881	0.000149249	0.0341699
Nbr1	ENSMUSG00000017119	17966	0.530731	0.000150643	0.0341699
Vps53	ENSMUSG00000017288	68299	0.518004	0.000426139	0.0528875
Rarb	ENSMUSG00000017491	218772	0.619782	0.00262482	0.108569
G3bp1	ENSMUSG00000018583	27041	0.563457	9.7235e-05	0.0298954
Aatf	ENSMUSG00000018697	56321	0.645717	0.00265505	0.109027
Rars	ENSMUSG00000018848	104458	0.53844	0.00124243	0.0817673
Irf1	ENSMUSG00000018899	16362	0.681605	0.00137831	0.0850168
P4ha2	ENSMUSG00000018906	18452	0.768622	0.000771612	0.0650619
Adat2	ENSMUSG00000019808	66757	0.574282	0.0318259	0.266915
Zwint	ENSMUSG00000019923	52696	0.589298	0.000137345	0.0337456
Cfap54	ENSMUSG00000020014	380654	0.508227	0.0377673	0.281179
Pbld2	ENSMUSG00000020072	67307	1.17788	0.00514022	0.139598
Sar1a	ENSMUSG00000020088	20224	0.53092	0.000775789	0.0650619
Npffr1	ENSMUSG00000020090	237362	1.78059	0.00200283	0.0979653
Avpr1a	ENSMUSG00000020123	54140	1.19308	0.023213	0.237808
Mdm1	ENSMUSG00000020212	17245	0.577893	0.0133339	0.193472
Nsg2	ENSMUSG00000020297	18197	0.685744	1.80995e-06	0.00450924
Gfpt2	ENSMUSG00000020363	14584	0.634033	0.00525716	0.140384
Ascc2	ENSMUSG00000020412	75452	0.505781	0.0361836	0.277967
Rnf185	ENSMUSG00000020448	193670	0.582841	5.95768e-05	0.0258318
Myo19	ENSMUSG00000020527	66196	0.695862	0.0365844	0.279629
Atp6v1c2	ENSMUSG00000020566	68775	0.765817	0.0290464	0.258437
Taf15	ENSMUSG00000020680	70439	0.826331	0.000127365	0.0334294
Lig3	ENSMUSG00000020697	16882	0.548304	0.00459903	0.134522
Ftsj3	ENSMUSG00000020706	56095	0.577443	0.0012375	0.0817673
Pecam1	ENSMUSG00000020717	18613	0.640785	0.000827711	0.0677895
Psmd12	ENSMUSG00000020720	66997	0.542654	0.00160526	0.0901797
Nup85	ENSMUSG00000020739	445007	0.503988	0.00493408	0.138533
Acox1	ENSMUSG00000020777	11430	0.506528	0.000452367	0.0532683
Tekt1	ENSMUSG00000020799	21689	0.872021	0.00962881	0.175554
Alox8	ENSMUSG00000020891	11688	0.580707	0.0235166	0.239415
Myh10	ENSMUSG00000020900	77579	0.551149	0.00170773	0.091881
Top2a	ENSMUSG00000020914	21973	1.24497	0.0135412	0.194926
Ahsa1	ENSMUSG00000021037	217737	0.607934	8.85625e-06	0.00815993
Vrk1	ENSMUSG00000021115	22367	0.53869	0.00158825	0.0900539
Exoc2	ENSMUSG00000021357	66482	0.644726	8.68002e-05	0.0294613
Golm1	ENSMUSG00000021556	105348	0.660991	0.000369708	0.0504651
Nkd2	ENSMUSG00000021567	72293	0.740749	0.00121216	0.0812257
Ahrr	ENSMUSG00000021575	11624	1.13368	0.00620279	0.145671
Mccc2	ENSMUSG00000021646	78038	0.578402	0.000619073	0.0616647
Ap3b1	ENSMUSG00000021686	11774	0.597992	0.000355127	0.0500279
Vcl	ENSMUSG00000021823	22330	0.851298	0.0205541	0.227655
Pinx1	ENSMUSG00000021958	72400	0.520371	0.0432658	0.294835
Cacna2d3	ENSMUSG00000021991	12294	0.585164	0.000731793	0.0649696
Ccdc25	ENSMUSG00000022035	67179	0.556176	0.00231797	0.103237
Mettl3	ENSMUSG00000022160	56335	0.581351	0.000758706	0.0649696
Cct5	ENSMUSG00000022234	12465	0.590488	0.000246242	0.0426246
Tars	ENSMUSG00000022241	110960	0.517747	0.00388176	0.123826
Xpnpep3	ENSMUSG00000022401	321003	0.562584	0.00676775	0.148467
Adsl	ENSMUSG00000022407	11564	0.50426	0.0020203	0.0979713
Aco2	ENSMUSG00000022477	11429	0.642476	0.000154511	0.0341699
Prkdc	ENSMUSG00000022672	19090	0.573095	0.00324771	0.115702
Pdxdc1	ENSMUSG00000022680	94184	0.501012	0.00366042	0.11965
Wdr53	ENSMUSG00000022787	68980	0.546257	0.00782345	0.158065
Cfap91	ENSMUSG00000022805	320214	0.695954	0.0461706	0.304928
Ccdc14	ENSMUSG00000022833	239839	0.842436	0.00279958	0.111556
Dgkg	ENSMUSG00000022861	110197	1.06907	9.43656e-06	0.00818316
Lima1	ENSMUSG00000023022	65970	0.657017	0.00158364	0.0900539
Calcoco1	ENSMUSG00000023055	67488	0.909617	0.000211391	0.0404717
Cep89	ENSMUSG00000023072	72140	0.619458	0.000538991	0.0579985
Il15ra	ENSMUSG00000023206	16169	0.50429	0.0301782	0.260931
Smoc2	ENSMUSG00000023886	64074	0.538021	0.000704944	0.0649696
Spats1	ENSMUSG00000023935	71020	1.0435	6.26235e-05	0.0260521
Prepl	ENSMUSG00000024127	213760	0.663724	0.000410418	0.0528189
Thada	ENSMUSG00000024251	240174	0.664138	0.00221132	0.100615
Sting1	ENSMUSG00000024349	72512	0.609233	0.0197624	0.224131
Trim26	ENSMUSG00000024457	22670	0.529015	0.00281229	0.111556
Afg3l2	ENSMUSG00000024527	69597	0.606444	0.000111456	0.0304275
Lmnb1	ENSMUSG00000024590	16906	0.514935	0.0463159	0.305358
Fen1	ENSMUSG00000024742	14156	0.538506	0.00809192	0.160553
Cpt1a	ENSMUSG00000024900	12894	0.544805	0.00226856	0.101651
Ints4	ENSMUSG00000025133	101861	0.611037	0.00116092	0.0796017
Alyref	ENSMUSG00000025134	21681	0.554986	0.000381476	0.0511247
Cwf19l1	ENSMUSG00000025200	72502	0.517154	0.00290392	0.111774
Pfkfb1	ENSMUSG00000025271	18639	1.17109	0.0117326	0.187472
Dgka	ENSMUSG00000025357	13139	0.588268	0.0290483	0.258437
Pa2g4	ENSMUSG00000025364	18813	0.552371	0.000187738	0.0374005
Katnal2	ENSMUSG00000025420	71206	0.508237	0.0415769	0.291005
Phkg1	ENSMUSG00000025537	18682	0.818828	3.30874e-06	0.00534782
Nrp2	ENSMUSG00000025969	18187	0.51287	0.00205547	0.098266
Ikzf2	ENSMUSG00000025997	22779	0.712781	0.0125731	0.190046
Il1rl1	ENSMUSG00000026069	17082	2.09459	0.0023826	0.103918
Psmd1	ENSMUSG00000026229	70247	0.598622	0.000315774	0.0490015
Farsb	ENSMUSG00000026245	23874	0.506446	0.00273987	0.110698
Glul	ENSMUSG00000026473	14645	0.555136	3.1791e-05	0.0175879
Fh1	ENSMUSG00000026526	14194	0.582233	0.000490569	0.0543757
Cfap45	ENSMUSG00000026546	71870	0.764683	0.0022347	0.101366
Copa	ENSMUSG00000026553	12847	0.575101	0.000135096	0.0337456
Eprs	ENSMUSG00000026615	107508	0.519542	0.00831124	0.163349
Traf5	ENSMUSG00000026637	22033	0.808028	0.00560552	0.142402
Stxbp1	ENSMUSG00000026797	20910	0.558634	0.0127073	0.190916
Dnm1	ENSMUSG00000026825	13429	0.678979	0.0101598	0.180453
Col5a1	ENSMUSG00000026837	12831	0.757855	0.0424676	0.292277
Clp1	ENSMUSG00000027079	98985	0.703206	0.000327885	0.0499394
Chrna1	ENSMUSG00000027107	11435	1.26208	0.0119225	0.187909
Rpusd2	ENSMUSG00000027324	271842	0.635951	0.0312018	0.265523
Chgb	ENSMUSG00000027350	12653	0.506278	0.00449425	0.132607
Fermt1	ENSMUSG00000027356	241639	0.978575	0.0124962	0.190046
Vps16	ENSMUSG00000027411	80743	0.574091	0.000867578	0.06944
Nsfl1c	ENSMUSG00000027455	386649	0.575147	4.41253e-05	0.0209837
Ralgapb	ENSMUSG00000027652	228850	0.522189	0.00124967	0.0818781
Actl6a	ENSMUSG00000027671	56456	0.596118	0.00137819	0.0850168
Trpc4	ENSMUSG00000027748	22066	0.553398	0.00286798	0.111556
Gfm1	ENSMUSG00000027774	28030	0.538363	0.00096807	0.0713564
Neurog2	ENSMUSG00000027967	11924	1.37084	0.00476012	0.137326
Ints12	ENSMUSG00000028016	71793	0.523451	0.00875878	0.167258
Arhgef2	ENSMUSG00000028059	16800	0.619923	0.00142905	0.0860915
Nudt17	ENSMUSG00000028100	78373	0.554276	0.0222053	0.232493
Abcd3	ENSMUSG00000028127	19299	0.514142	0.00244466	0.105998
Rpe65	ENSMUSG00000028174	19892	0.664466	0.0169591	0.213685
Ptgr1	ENSMUSG00000028378	67103	1.65992	0.000341978	0.0499394
Unc13b	ENSMUSG00000028456	22249	0.584715	0.000496796	0.054655
Dynlt5	ENSMUSG00000028523	67344	1.95231	0.0172221	0.214667
Cc2d1b	ENSMUSG00000028582	319965	0.544527	0.0194637	0.222257
Cap1	ENSMUSG00000028656	12331	0.567581	0.000361326	0.0500279
Zbtb8a	ENSMUSG00000028807	73680	0.514992	0.0393671	0.285746
Tmem50a	ENSMUSG00000028822	71817	0.503024	0.000510243	0.055372
Maco1	ENSMUSG00000028826	66146	0.514631	0.000416637	0.0528189
Nudc	ENSMUSG00000028851	18221	0.567872	0.000193927	0.0377198
Abcb1b	ENSMUSG00000028970	18669	0.730355	0.00282945	0.111556
Anapc4	ENSMUSG00000029176	52206	0.542492	0.000921621	0.0711855
Zcchc4	ENSMUSG00000029179	78796	0.504921	0.0133508	0.193528
Pdgfra	ENSMUSG00000029231	18595	0.546022	0.00106916	0.0765123
Gpat3	ENSMUSG00000029314	231510	0.559136	0.0191102	0.220273
Fgf5	ENSMUSG00000029337	14176	0.697511	0.0195413	0.222498
Kdm2b	ENSMUSG00000029475	30841	0.524713	0.0172129	0.214667
Pus1	ENSMUSG00000029507	56361	0.627949	0.00253051	0.106378
Mad1l1	ENSMUSG00000029554	17120	0.72361	0.00627285	0.145794
Oasl2	ENSMUSG00000029561	23962	0.964274	0.00188731	0.0962723
Rasl11a	ENSMUSG00000029641	68895	0.625723	0.0264701	0.249604
Pcolce	ENSMUSG00000029718	18542	0.541286	0.0378224	0.281179
Exoc4	ENSMUSG00000029763	20336	0.542629	0.00246277	0.106158
Clec5a	ENSMUSG00000029915	23845	0.603127	0.0400081	0.287544
Cct7	ENSMUSG00000030007	12468	0.508398	0.00567754	0.14283
Adamts9	ENSMUSG00000030022	101401	0.547896	0.037797	0.281179
Arhgap25	ENSMUSG00000030047	232201	0.508925	0.00494878	0.138533
Copg1	ENSMUSG00000030058	54161	0.596493	2.12886e-05	0.0156918
Usp18	ENSMUSG00000030107	24110	0.978532	0.0387	0.284263
Ldhb	ENSMUSG00000030246	16832	0.552803	0.00036046	0.0500279
C2cd5	ENSMUSG00000030279	74741	0.525628	0.0015641	0.0900539
Tamm41	ENSMUSG00000030316	68971	0.80039	0.000129255	0.0334294
Efcab12	ENSMUSG00000030321	212516	1.16608	0.000653382	0.0633695
Vps33b	ENSMUSG00000030534	233405	0.807981	9.54507e-05	0.0298954
Sult1a1	ENSMUSG00000030711	20887	0.563223	0.00253281	0.106378
Pold3	ENSMUSG00000030726	67967	0.566084	0.000175014	0.036858
Dkk3	ENSMUSG00000030772	50781	0.557763	0.00013686	0.0337456
Fus	ENSMUSG00000030795	233908	0.645021	0.00310197	0.113976
Bag3	ENSMUSG00000030847	29810	0.540984	0.00723698	0.151977
Cpxm2	ENSMUSG00000030862	55987	0.633409	0.022045	0.232025
Chp2	ENSMUSG00000030865	70261	1.27495	0.0210917	0.228667
Thumpd1	ENSMUSG00000030942	233802	0.517564	0.00172589	0.0924162
Swap70	ENSMUSG00000031015	20947	0.53831	0.00286724	0.111556
Usp11	ENSMUSG00000031066	236733	0.566139	0.000345531	0.0499394
Magee2	ENSMUSG00000031224	272790	0.598265	0.005349	0.141116
L1cam	ENSMUSG00000031391	16728	0.724934	0.000451393	0.0532683
Dusp4	ENSMUSG00000031530	319520	0.597631	0.0154268	0.20633
Tenm3	ENSMUSG00000031561	23965	0.565375	0.0362547	0.278256
Slc25a4	ENSMUSG00000031633	11739	0.596052	8.39036e-06	0.00815993
Pdlim3	ENSMUSG00000031636	53318	0.688454	0.0367778	0.279966
Tbc1d9	ENSMUSG00000031709	71310	0.65523	7.43738e-06	0.00783156
Phlpp2	ENSMUSG00000031732	244650	0.5733	0.00353467	0.11965
Cog4	ENSMUSG00000031753	102339	0.546147	0.000548973	0.0582227
Terf2	ENSMUSG00000031921	21750	0.549957	0.00018304	0.0374005
Mre11a	ENSMUSG00000031928	17535	0.53562	0.00713069	0.15145
Adat1	ENSMUSG00000031949	30947	0.80796	0.00043506	0.0532683
Ccsap	ENSMUSG00000031971	73420	0.614492	3.5517e-05	0.0180549
Aplp2	ENSMUSG00000031996	11804	0.632152	3.48442e-06	0.00534782
Srpr	ENSMUSG00000032042	67398	0.50321	0.000751465	0.0649696
Rab27a	ENSMUSG00000032202	11891	0.692212	0.00390159	0.123826
Lca5	ENSMUSG00000032258	75782	0.530138	0.00752886	0.154798
Wdr48	ENSMUSG00000032512	67561	0.576416	0.00111802	0.0788603
Slc16a8	ENSMUSG00000032988	57274	1.69604	0.0388749	0.284401
Eif3l	ENSMUSG00000033047	223691	0.506635	0.00137286	0.0850168
Tmprss7	ENSMUSG00000033177	208171	0.764059	0.00417916	0.127713
Rtp4	ENSMUSG00000033355	67775	0.515149	0.0470945	0.307606
Upb1	ENSMUSG00000033427	103149	0.992473	0.0388817	0.284401
Pdpr	ENSMUSG00000033624	319518	0.855813	0.000239863	0.042096
Fkbpl	ENSMUSG00000033739	56299	0.503629	0.0144705	0.199716
Tmem131l	ENSMUSG00000033767	229473	0.544078	0.0261173	0.248781
Rfc3	ENSMUSG00000033970	69263	0.669847	0.00225747	0.101651
Vav1	ENSMUSG00000034116	22324	0.786863	0.0162592	0.210005
Nsf	ENSMUSG00000034187	18195	0.516133	0.000419198	0.0528189
Usp54	ENSMUSG00000034235	78787	0.508663	0.00340347	0.118829
Ina	ENSMUSG00000034336	226180	0.567714	0.00011115	0.0304275
Wdr5b	ENSMUSG00000034379	69544	0.523546	0.00727109	0.152259
Parp14	ENSMUSG00000034422	547253	0.848244	0.0100371	0.178926
Morc2a	ENSMUSG00000034543	74522	0.514411	0.000333146	0.0499394
Tdg	ENSMUSG00000034674	21665	0.506131	0.000183112	0.0374005
Ppp1r21	ENSMUSG00000034709	73825	0.529274	0.000115238	0.0308879
Larp6	ENSMUSG00000034839	67557	0.543024	0.000848004	0.0686883
Oma1	ENSMUSG00000035069	67013	0.594468	0.00684809	0.149166
Dnai4	ENSMUSG00000035126	242584	0.541052	0.00583699	0.143567
Tstd2	ENSMUSG00000035495	272027	0.527768	0.0264967	0.249604
Supt16	ENSMUSG00000035726	114741	0.686944	0.000941798	0.0711855
Rnf113a1	ENSMUSG00000036537	69942	0.545868	0.00515135	0.139598
Ndrg4	ENSMUSG00000036564	234593	0.523683	0.00207322	0.098266
Nop14	ENSMUSG00000036693	75416	0.56216	0.0108458	0.183878
Tubb4b	ENSMUSG00000036752	227613	0.562109	0.00120429	0.0812257
Dna2	ENSMUSG00000036875	327762	1.06741	0.011107	0.185646
Ehmt1	ENSMUSG00000036893	77683	0.703052	0.00720539	0.151746
Syn1	ENSMUSG00000037217	20964	0.702448	0.00117355	0.0800944
Galnt6	ENSMUSG00000037280	207839	0.52512	0.0122146	0.189072
Vash2	ENSMUSG00000037568	226841	0.527243	0.0283891	0.256316
Gch1	ENSMUSG00000037580	14528	0.784927	0.038054	0.281916
Esyt3	ENSMUSG00000037681	272636	0.863374	0.0242012	0.240814
Itprid1	ENSMUSG00000037973	232016	1.13743	0.0034277	0.118897
P3h2	ENSMUSG00000038168	210530	0.876286	0.00530907	0.140514
Nop2	ENSMUSG00000038279	110109	0.551042	0.00502169	0.138633
Ciart	ENSMUSG00000038550	229599	0.555451	0.0182538	0.217716
Susd1	ENSMUSG00000038578	634731	0.644819	0.00200689	0.0979653
Lpar1	ENSMUSG00000038668	14745	0.500895	0.00163401	0.0902193
Pomt1	ENSMUSG00000039254	99011	0.680524	0.00536051	0.141116
Wfs1	ENSMUSG00000039474	22393	0.50002	0.00700767	0.150374
Cdnf	ENSMUSG00000039496	227526	0.820362	0.0233462	0.238675
Odad3	ENSMUSG00000039632	77609	0.64387	0.00791204	0.158477
Dock3	ENSMUSG00000039716	208869	0.501296	0.00511412	0.139598
Slx4	ENSMUSG00000039738	52864	0.623119	0.0332567	0.271468
Alg2	ENSMUSG00000039740	56737	0.589769	7.47633e-05	0.0282605
Cep131	ENSMUSG00000039781	12009	0.688393	0.0184133	0.218734
Gsap	ENSMUSG00000039934	212167	0.565723	0.024492	0.241642
Tdrd6	ENSMUSG00000040140	210510	1.21221	0.0229167	0.236911
Mars1	ENSMUSG00000040354	216443	0.689752	0.00132021	0.0842533
Cacng5	ENSMUSG00000040373	140723	0.562418	0.00325017	0.115702
Dhx33	ENSMUSG00000040620	216877	0.517826	0.000792517	0.0660073
Cyp2s1	ENSMUSG00000040703	74134	0.63685	0.0173997	0.215039
Trim62	ENSMUSG00000041000	67525	0.577216	0.000728518	0.0649696
Tspyl2	ENSMUSG00000041096	52808	0.533906	0.000572994	0.0594864
Ccdc8	ENSMUSG00000041117	434130	0.782798	0.014648	0.200689
Pde9a	ENSMUSG00000041119	18585	0.584689	9.78221e-05	0.0298954
Smc1a	ENSMUSG00000041133	24061	0.55184	0.00130645	0.0837377
Atg2b	ENSMUSG00000041341	76559	0.57212	0.00226498	0.101651
Pum3	ENSMUSG00000041360	52874	0.592352	0.000614478	0.0616234
Mettl18	ENSMUSG00000041396	69962	0.667229	0.0130536	0.192427
Ddx24	ENSMUSG00000041645	27225	0.544596	0.000455285	0.0532683
Pcca	ENSMUSG00000041650	110821	0.569535	0.000762346	0.0649696
Trpc5	ENSMUSG00000041710	22067	0.853996	0.0356949	0.277101
Pi4ka	ENSMUSG00000041720	224020	0.503262	0.00200465	0.0979653
Enc1	ENSMUSG00000041773	13803	0.520215	0.000891728	0.0702987
Leo1	ENSMUSG00000042487	235497	0.524838	0.0110483	0.185085
Safb2	ENSMUSG00000042625	224902	0.569175	0.0238362	0.239428
Naa25	ENSMUSG00000042719	231713	0.861254	2.84159e-05	0.0167563
Flt3	ENSMUSG00000042817	14255	0.754286	0.00173022	0.0924162
Klhl6	ENSMUSG00000043008	239743	0.628652	0.0275433	0.253302
Tmem130	ENSMUSG00000043388	243339	0.503254	0.000267189	0.0431666
Npsr1	ENSMUSG00000043659	319239	0.717699	0.00637967	0.146494
Eml6	ENSMUSG00000044072	237711	0.51475	0.0347652	0.275187
Zbtb7c	ENSMUSG00000044646	207259	0.64907	0.0318495	0.266915
Palb2	ENSMUSG00000044702	233826	1.07719	0.00689948	0.149176
Ucn3	ENSMUSG00000044988	83428	2.05211	0.00393097	0.123826
Adrb2	ENSMUSG00000045730	11555	0.598619	0.0412426	0.290252
Sprn	ENSMUSG00000045733	212518	0.527745	0.000311134	0.0487951
Togaram2	ENSMUSG00000045761	320159	0.938239	0.0213098	0.229571
Cradd	ENSMUSG00000045867	12905	0.573278	0.00658215	0.146605
Lrrc8d	ENSMUSG00000046079	231549	0.504374	0.00514679	0.139598
Chrm3	ENSMUSG00000046159	12671	0.546199	0.00072916	0.0649696
Tafa4	ENSMUSG00000046500	320701	0.794871	0.0398189	0.286766
B3gntl1	ENSMUSG00000046605	210004	0.50105	0.0350436	0.275564
Selenov	ENSMUSG00000046750	280621	0.897456	0.0419219	0.291219
Pcdhb15	ENSMUSG00000047033	93886	1.07939	0.004193	0.127713
Gap43	ENSMUSG00000047261	14432	0.746948	4.46267e-06	0.00534782
B4gat1	ENSMUSG00000047379	108902	0.753761	0.00165072	0.0904644
Champ1	ENSMUSG00000047710	101994	0.566356	0.000153079	0.0341699
Hs3st3a1	ENSMUSG00000047759	15478	0.863512	0.0104617	0.181872
Ankfn1	ENSMUSG00000047773	382543	1.5503	0.00562892	0.142402
Fndc9	ENSMUSG00000048721	320116	0.591406	0.0192217	0.220273
Proser1	ENSMUSG00000049504	212127	0.5101	0.00542321	0.141804
Glp2r	ENSMUSG00000049928	93896	0.867636	0.00115127	0.0796017
Rpp38	ENSMUSG00000049950	227522	0.578746	0.00570966	0.143149
Mchr1	ENSMUSG00000050164	207911	0.534373	0.000684511	0.0649696
Gen1	ENSMUSG00000051235	209334	1.36043	0.000750485	0.0649696
Fhad1	ENSMUSG00000051435	329977	0.673379	0.00054698	0.0582227
Cbr1	ENSMUSG00000051483	12408	0.541872	0.000221857	0.0408133
Mical3	ENSMUSG00000051586	194401	0.563243	0.0032229	0.115393
Pard3b	ENSMUSG00000052062	72823	0.72788	0.0117638	0.187472
Gnpda1	ENSMUSG00000052102	26384	0.538136	0.000602183	0.0610675
Tbc1d30	ENSMUSG00000052302	74694	0.514012	0.00143077	0.0860915
Rexo4	ENSMUSG00000052406	227656	0.548454	0.000248658	0.0426246
Pkdrej	ENSMUSG00000052496	18766	1.13566	0.000604793	0.0610675
Supt7l	ENSMUSG00000053134	72195	0.551897	0.00101095	0.0730558
Aldh7a1	ENSMUSG00000053644	110695	0.536757	0.000106482	0.0304275
Nudcd3	ENSMUSG00000053838	209586	0.51809	0.00137627	0.0850168
Lipg	ENSMUSG00000053846	16891	0.598717	0.0383516	0.282972
Snupn	ENSMUSG00000055334	66069	0.543054	0.00303093	0.113632
Fto	ENSMUSG00000055932	26383	0.675262	0.000220856	0.0408133
Nod2	ENSMUSG00000055994	257632	1.71094	0.00920446	0.171545
Cnot10	ENSMUSG00000056167	78893	0.569409	0.00128841	0.0836726
Pou3f4	ENSMUSG00000056854	18994	0.625842	0.0457282	0.303386
Pus7	ENSMUSG00000057541	78697	0.624039	0.000728972	0.0649696
Nrf1	ENSMUSG00000058440	18181	0.829374	1.83526e-06	0.00450924
Tubb2a	ENSMUSG00000058672	22151	0.517643	0.013848	0.197225
Kbtbd2	ENSMUSG00000059486	210973	0.552407	0.000453978	0.0532683
Alyref2	ENSMUSG00000060244	56009	0.780412	0.00396532	0.124395
Plekhh1	ENSMUSG00000060716	211945	0.671543	0.000461267	0.0535433
Tdrd5	ENSMUSG00000060985	214575	0.960084	0.0153802	0.20633
Maml3	ENSMUSG00000061143	433586	0.662971	0.00742124	0.153984
C1qtnf7	ENSMUSG00000061535	109323	1.18399	0.0011984	0.0812257
Dpp6	ENSMUSG00000061576	13483	0.586693	6.53866e-05	0.0260521
Ifit3b	ENSMUSG00000062488	667370	0.742449	0.00623399	0.145794
Nsl1	ENSMUSG00000062510	381318	1.11705	0.0165269	0.211126
Mppe1	ENSMUSG00000062526	225651	0.520212	0.0108727	0.183878
Armc9	ENSMUSG00000062590	78795	0.535861	0.00206929	0.098266
Tubb4a	ENSMUSG00000062591	22153	0.54056	0.0157593	0.207482
Ano6	ENSMUSG00000064210	105722	0.706989	0.00683389	0.149166
Rnasel	ENSMUSG00000066800	24014	0.510345	0.0112832	0.187472
Capn6	ENSMUSG00000067276	12338	1.37642	0.000559927	0.0585422
S1pr3	ENSMUSG00000067586	13610	0.719581	0.000359833	0.0500279
Tcp1	ENSMUSG00000068039	21454	0.50329	0.00140242	0.0854319
Myadm	ENSMUSG00000068566	50918	0.655075	1.53488e-06	0.00450924
Cgn	ENSMUSG00000068876	70737	1.06674	0.00121032	0.0812257
Insyn2b	ENSMUSG00000069911	574403	0.679365	0.035078	0.275564
Vmn2r84	ENSMUSG00000070601	625068	0.773978	0.0107597	0.183878
Bves	ENSMUSG00000071317	23828	0.693934	0.0465077	0.305533
Rimbp3	ENSMUSG00000071636	239731	1.21345	0.0274885	0.253297
Taf1a	ENSMUSG00000072258	21339	0.6189	0.00160138	0.0901797
H2-Q6	ENSMUSG00000073409	110557	1.3465	0.0121034	0.188988
Pappa2	ENSMUSG00000073530	23850	0.534048	0.0356181	0.276796
Fam122a	ENSMUSG00000074922	68034	0.572423	0.0494629	0.314912
Zbtb2	ENSMUSG00000075327	381990	0.528936	0.00357245	0.11965
Erich3	ENSMUSG00000078161	209601	0.594963	0.00971257	0.175554
Klhdc7a	ENSMUSG00000078234	242721	0.548598	0.00484819	0.138512
Leng1	ENSMUSG00000078813	69757	0.551066	0.00544287	0.141804
Prkcg	ENSMUSG00000078816	18752	0.933706	7.11876e-05	0.0276171
Slc8a3	ENSMUSG00000079055	110893	0.562517	0.00784056	0.15812
Rnf138rt1	ENSMUSG00000083695	74264	1.25487	0.0249157	0.242668
Wipf3	ENSMUSG00000086040	330319	0.509509	0.000415692	0.0528189
Susd5	ENSMUSG00000086596	382111	0.6432	0.000221952	0.0408133
Zfp882	ENSMUSG00000089857	382019	0.554374	0.0333501	0.271612
Hspa1b	ENSMUSG00000090877	15511	0.502349	0.0454222	0.302126
Siah3	ENSMUSG00000091722	380918	0.7029	0.0049393	0.138533
Fam177a	ENSMUSG00000095595	73385	0.519426	0.0403942	0.288793
Pcdha12	ENSMUSG00000103310	192164	0.735294	0.0341707	0.273774
Pcdhga4	ENSMUSG00000103677	93712	0.978252	0.0284491	0.256316
Pcdhgb7	ENSMUSG00000104063	93704	0.773462	0.0157905	0.207647
Gpr52	ENSMUSG00000118401	620246	0.557533	0.0187006	0.218863
Mrps24	ENSMUSG00000020477	64660	-0.535803	0.00769152	0.156398
Tom1l2	ENSMUSG00000000538	216810	-0.578386	0.0176685	0.215898
Dnmt3l	ENSMUSG00000000730	54427	-1.64044	0.0201196	0.225201
Gnb1l	ENSMUSG00000000884	13972	-0.706631	0.0023367	0.103479
S100a4	ENSMUSG00000001020	20198	-0.674592	0.0128143	0.19101
N4bp3	ENSMUSG00000001053	212706	-0.527724	0.0367857	0.279966
Akt1	ENSMUSG00000001729	11651	-0.55739	0.0359035	0.277551
Nacc1	ENSMUSG00000001910	66830	-0.520069	0.0339756	0.273698
Pdzd4	ENSMUSG00000002006	245469	-0.583164	0.00348098	0.11965
Trappc6a	ENSMUSG00000002043	67091	-0.770882	0.00409777	0.126116
Bbc3	ENSMUSG00000002083	170770	-0.751394	0.0184374	0.21874
Metrn	ENSMUSG00000002274	70083	-0.563192	0.0131842	0.192819
Tmem161a	ENSMUSG00000002342	234371	-0.531516	0.00482233	0.13804
Nr2f6	ENSMUSG00000002393	13864	-0.680559	0.0114883	0.187472
Uck1	ENSMUSG00000002550	22245	-0.525451	0.0186959	0.218863
Atg4d	ENSMUSG00000002820	235040	-0.641295	0.006675	0.148025
Stk11	ENSMUSG00000003068	20869	-0.650417	0.00426742	0.128388
Csnk1g2	ENSMUSG00000003345	103236	-0.60874	0.0137867	0.196941
Abhd17a	ENSMUSG00000003346	216169	-0.740025	0.0054772	0.141804
Grik5	ENSMUSG00000003378	14809	-0.735888	0.00690008	0.149176
Inmt	ENSMUSG00000003477	21743	-0.832481	0.0151611	0.20544
Homer3	ENSMUSG00000003573	26558	-0.729775	0.0061455	0.145671
Ppfia3	ENSMUSG00000003863	76787	-0.539166	0.0471679	0.307805
Bax	ENSMUSG00000003873	12028	-0.572744	0.00216083	0.100042
Map3k11	ENSMUSG00000004054	26403	-0.826041	0.00356967	0.11965
Akt2	ENSMUSG00000004056	11652	-0.586718	0.00954037	0.17493
Cd33	ENSMUSG00000004609	12489	-0.515266	0.00953148	0.17493
Pgf	ENSMUSG00000004791	18654	-0.552811	0.0331401	0.27129
Apba3	ENSMUSG00000004931	57267	-0.719798	0.0225681	0.234915
Matk	ENSMUSG00000004933	17179	-0.581795	0.0114251	0.187472
Sh2b2	ENSMUSG00000005057	23921	-0.522265	0.029174	0.25898
Tomm40l	ENSMUSG00000005674	641376	-0.533966	0.00358553	0.11965
Apoa2	ENSMUSG00000005681	11807	-2.29627	0.0455033	0.302302
Pard6a	ENSMUSG00000005699	56513	-0.608911	0.00469136	0.13641
Tfap4	ENSMUSG00000005718	83383	-0.672219	0.0279204	0.254037
Fam131c	ENSMUSG00000006218	277743	-0.807868	0.00974854	0.175903
Crip1	ENSMUSG00000006360	12925	-0.685079	0.000749027	0.0649696
Neurl1a	ENSMUSG00000006435	18011	-0.72464	0.00303698	0.113632
Nsmf	ENSMUSG00000006476	56876	-0.726892	0.00357004	0.11965
Chrd	ENSMUSG00000006958	12667	-0.730459	0.0111778	0.186617
Fance	ENSMUSG00000007570	72775	-0.578146	0.014027	0.197882
Aldh16a1	ENSMUSG00000007833	69748	-0.636478	0.0216464	0.23155
Id3	ENSMUSG00000007872	15903	-0.670942	0.000871415	0.06944
Rplp1	ENSMUSG00000007892	56040	-0.614512	0.00187331	0.0958899
Ttc9b	ENSMUSG00000007944	73032	-0.694519	0.0157295	0.20741
Abhd8	ENSMUSG00000007950	64296	-0.75716	0.00620166	0.145671
Brme1	ENSMUSG00000008129	74666	-0.586667	0.01181	0.187472
Fbxw9	ENSMUSG00000008167	68628	-0.550131	0.0206455	0.227998
Cd163	ENSMUSG00000008845	93671	-0.634017	0.0431981	0.294691
Hdac5	ENSMUSG00000008855	15184	-0.774127	0.00234446	0.103479
Rarres2	ENSMUSG00000009281	71660	-0.50017	0.0153797	0.20633
Elk1	ENSMUSG00000009406	13712	-0.570083	0.00170105	0.091881
Fpgs	ENSMUSG00000009566	14287	-0.756713	0.025442	0.24494
Ifrd2	ENSMUSG00000010048	15983	-0.721334	0.0106459	0.182703
Tusc2	ENSMUSG00000010054	80385	-0.530015	0.00635069	0.146284
Spire2	ENSMUSG00000010154	234857	-0.551687	0.0346745	0.275187
Tsacc	ENSMUSG00000010538	76927	-0.938083	0.00197659	0.0979653
Akt1s1	ENSMUSG00000011096	67605	-0.50906	0.0357691	0.27726
Zfp296	ENSMUSG00000011267	63872	-0.910582	0.00497062	0.138533
Fuz	ENSMUSG00000011658	70300	-0.557376	0.0211645	0.228871
Git1	ENSMUSG00000011877	216963	-0.571825	0.0375747	0.281179
Ubxn11	ENSMUSG00000012126	67586	-0.567431	0.038746	0.284317
Tjap1	ENSMUSG00000012296	74094	-0.674259	0.0317416	0.266915
Iglon5	ENSMUSG00000013367	210094	-0.605954	0.0201336	0.225201
Zfp651	ENSMUSG00000013419	270210	-0.685007	0.00480684	0.137865
Tmem259	ENSMUSG00000013858	216157	-0.615912	0.0184743	0.21874
Ndufa2	ENSMUSG00000014294	17991	-0.546202	0.0013522	0.0850168
Rnf166	ENSMUSG00000014470	68718	-0.668228	0.0038675	0.123826
Aph1a	ENSMUSG00000015750	226548	-0.589352	0.0187868	0.219284
Castor2	ENSMUSG00000015944	80909	-0.587532	0.0123866	0.189619
Atp5e	ENSMUSG00000016252	67126	-0.578059	0.000807554	0.0668818
Traf4	ENSMUSG00000017386	22032	-0.581902	0.0390291	0.284553
Stac2	ENSMUSG00000017400	217154	-0.588147	0.0435945	0.295255
Cd40	ENSMUSG00000017652	21939	-1.22804	0.0173363	0.215039
Slc35c2	ENSMUSG00000017664	228875	-0.577541	0.0125488	0.190046
Jph2	ENSMUSG00000017817	59091	-0.772156	0.0446628	0.299145
Rac3	ENSMUSG00000018012	170758	-0.582245	0.0103412	0.181487
Mfng	ENSMUSG00000018169	17305	-0.759286	0.0313139	0.26561
Gpx3	ENSMUSG00000018339	14778	-0.598191	0.0140067	0.197785
Mief2	ENSMUSG00000018599	237781	-0.55586	0.0148914	0.202892
Mpdu1	ENSMUSG00000018761	24070	-0.523975	0.0115942	0.187472
Cxcl16	ENSMUSG00000018920	66102	-0.688498	0.0119562	0.187909
Rab3d	ENSMUSG00000019066	19340	-0.649357	0.00902643	0.169946
Calm3	ENSMUSG00000019370	12315	-0.557829	0.00849236	0.165538
Arid3a	ENSMUSG00000019564	13496	-0.716146	0.0422471	0.291423
Fmc1	ENSMUSG00000019689	66117	-0.571904	0.000363111	0.0500279
Epyc	ENSMUSG00000019936	13516	-2.10901	0.000472655	0.0535991
Pcsk4	ENSMUSG00000020131	18551	-0.801329	0.0408661	0.289916
Apc2	ENSMUSG00000020135	23805	-0.584809	0.0452533	0.302003
Mknk2	ENSMUSG00000020190	17347	-0.616167	0.0171594	0.214376
Hcn2	ENSMUSG00000020331	15166	-0.664153	0.0200979	0.225201
Mgat1	ENSMUSG00000020346	17308	-0.600694	0.0227404	0.235751
Arf5	ENSMUSG00000020440	11844	-0.552899	0.0166114	0.211254
Rps27a	ENSMUSG00000020460	78294	-0.547348	0.000559838	0.0585422
Dynll2	ENSMUSG00000020483	68097	-0.52584	0.00427889	0.128471
Efcab10	ENSMUSG00000020562	75040	-0.723735	0.00432647	0.129399
Rasl10b	ENSMUSG00000020684	276952	-0.769526	0.00317386	0.115015
Rab37	ENSMUSG00000020732	58222	-0.65241	0.0247238	0.242668
Grin2c	ENSMUSG00000020734	14813	-0.505903	0.0337351	0.272955
Galk1	ENSMUSG00000020766	14635	-0.50573	0.0346082	0.275187
Tsen54	ENSMUSG00000020781	76265	-0.606254	0.0127692	0.190916
Kif1c	ENSMUSG00000020821	16562	-0.736377	0.00281676	0.111556
Snx11	ENSMUSG00000020876	74479	-0.580882	0.0271054	0.251947
Dlg4	ENSMUSG00000020886	13385	-0.610251	0.0122255	0.189072
Vamp2	ENSMUSG00000020894	22318	-0.51815	0.00641878	0.146575
Plcd3	ENSMUSG00000020937	72469	-0.758548	0.00718959	0.151629
Rab15	ENSMUSG00000021062	104886	-0.504001	0.032763	0.269868
Vash1	ENSMUSG00000021256	238328	-0.689637	0.0384022	0.283204
Slc25a29	ENSMUSG00000021265	214663	-0.560706	0.0499519	0.316455
Amn	ENSMUSG00000021278	93835	-0.898084	0.00280369	0.111556
Exoc3l4	ENSMUSG00000021280	74190	-0.811778	0.0332183	0.27146
Tnfaip2	ENSMUSG00000021281	21928	-1.14921	0.00787855	0.158411
Atp5mpl	ENSMUSG00000021290	70257	-0.619715	0.00137755	0.0850168
Cenpp	ENSMUSG00000021391	66336	-1.02328	0.0384613	0.283498
Rasa1	ENSMUSG00000021549	218397	-0.525814	0.00303095	0.113632
Serf1	ENSMUSG00000021643	20365	-0.538359	0.00591031	0.143616
Ddx4	ENSMUSG00000021758	13206	-0.522006	0.0337211	0.272955
Efs	ENSMUSG00000022203	13644	-0.547927	0.0400776	0.287544
Wnt7b	ENSMUSG00000022382	22422	-0.562635	0.0226629	0.235279
Slc38a4	ENSMUSG00000022464	69354	-0.568133	0.0415809	0.291005
Fbxl6	ENSMUSG00000022559	30840	-0.737405	0.00361243	0.11965
Oplah	ENSMUSG00000022562	75475	-0.6305	0.0142945	0.198852
Scrib	ENSMUSG00000022568	105782	-0.669926	0.020314	0.226356
Naprt	ENSMUSG00000022574	223646	-0.615972	0.0295664	0.259289
Rhpn1	ENSMUSG00000022580	14787	-0.682208	0.0195401	0.222498
Tnk2	ENSMUSG00000022791	51789	-0.724406	0.00639564	0.146575
Cela1	ENSMUSG00000023031	109901	-0.600424	0.0285137	0.256467
Frs3	ENSMUSG00000023266	107971	-0.695685	0.00980677	0.176341
Nfatc4	ENSMUSG00000023411	73181	-0.824219	0.0476827	0.308646
Pcbp4	ENSMUSG00000023495	59092	-0.622871	0.0192451	0.220273
Pkmyt1	ENSMUSG00000023908	268930	-0.533594	0.0369875	0.280518
Crip3	ENSMUSG00000023968	114570	-1.53532	0.0095576	0.175029
Phf1	ENSMUSG00000024193	21652	-0.511417	0.03801	0.281863
Mllt1	ENSMUSG00000024212	64144	-0.694557	0.00715796	0.15145
Nudt3	ENSMUSG00000024213	56409	-0.514446	0.00437264	0.130187
Zfp523	ENSMUSG00000024220	224656	-0.598287	0.0312136	0.265523
Pkdcc	ENSMUSG00000024247	106522	-0.890738	0.000934273	0.0711855
Rps14	ENSMUSG00000024608	20044	-0.610292	0.000414413	0.0528189
Lipo3	ENSMUSG00000024766	381236	-0.562773	0.00416062	0.127517
Sac3d1	ENSMUSG00000024790	66406	-0.558449	0.00562289	0.142402
Pitpnm1	ENSMUSG00000024851	18739	-0.54988	0.0424186	0.292076
Cdk2ap2	ENSMUSG00000024856	52004	-0.681841	0.00788091	0.158411
Grk2	ENSMUSG00000024858	110355	-0.535524	0.044292	0.297744
Doc2g	ENSMUSG00000024871	60425	-0.599759	0.0158038	0.207647
Rce1	ENSMUSG00000024889	19671	-0.641233	0.00262598	0.108569
Esrra	ENSMUSG00000024955	26379	-0.563677	0.0336164	0.272292
Gpr137	ENSMUSG00000024958	107173	-0.707754	0.00490799	0.138533
Bad	ENSMUSG00000024959	12015	-0.562261	0.00500187	0.138533
Slc18a2	ENSMUSG00000025094	214084	-0.503807	0.00668734	0.148025
Ubtd1	ENSMUSG00000025171	226122	-0.591645	0.0272504	0.252394
Poll	ENSMUSG00000025218	56626	-0.574872	0.0263435	0.249604
Jph3	ENSMUSG00000025318	57340	-0.713526	0.00847762	0.165533
Aatk	ENSMUSG00000025375	11302	-0.579061	0.0328044	0.269868
Gli1	ENSMUSG00000025407	14632	-1.14703	0.00401611	0.124446
Mbd6	ENSMUSG00000025409	110962	-0.930149	0.00181824	0.0940508
Sirt3	ENSMUSG00000025486	64384	-0.613916	0.00765565	0.156315
Rplp2	ENSMUSG00000025508	67186	-0.622443	4.98427e-05	0.0222661
Tk1	ENSMUSG00000025574	21877	-1.62512	0.00201982	0.0979713
Map3k7cl	ENSMUSG00000025610	224419	-1.22158	0.0438116	0.295864
Rhot2	ENSMUSG00000025733	214952	-0.56186	0.0174746	0.215573
Rhbdl1	ENSMUSG00000025735	214951	-0.563237	0.0357719	0.27726
Gng13	ENSMUSG00000025739	64337	-0.621027	0.00165798	0.0905257
Sdc3	ENSMUSG00000025743	20970	-0.58812	0.017024	0.213772
Slc25a10	ENSMUSG00000025792	27376	-0.669669	0.0153634	0.20633
Ptpn18	ENSMUSG00000026126	19253	-0.594221	0.0140583	0.197944
Sdhaf4	ENSMUSG00000026154	68002	-0.518869	0.0103904	0.181686
Ctdsp1	ENSMUSG00000026176	227292	-0.826273	0.000328739	0.0499394
Rnpepl1	ENSMUSG00000026269	108657	-0.706835	0.00488255	0.138533
Bok	ENSMUSG00000026278	51800	-0.614064	0.00648974	0.146605
Tnni1	ENSMUSG00000026418	21952	-0.607182	0.0257371	0.246695
Batf3	ENSMUSG00000026630	381319	-1.1192	0.0254543	0.24494
Dpm2	ENSMUSG00000026810	13481	-0.504358	0.0147679	0.201396
St6galnac6	ENSMUSG00000026811	50935	-0.724668	0.00342364	0.118897
Fibcd1	ENSMUSG00000026841	98970	-0.59384	0.0338415	0.273394
Dolpp1	ENSMUSG00000026856	57170	-0.658546	0.00511254	0.139598
Gca	ENSMUSG00000026893	227960	-0.519716	0.00582515	0.143567
Arrdc1	ENSMUSG00000026972	215705	-0.743801	0.0190627	0.220273
Kif18a	ENSMUSG00000027115	228421	-1.02065	0.0105033	0.182163
Mapk8ip1	ENSMUSG00000027223	19099	-0.717643	0.00717083	0.15145
Ltk	ENSMUSG00000027297	17005	-0.556348	0.0325027	0.269468
Spef1	ENSMUSG00000027329	70997	-0.586647	0.0154767	0.20633
Usp50	ENSMUSG00000027364	75083	-0.726929	0.0277008	0.25336
Rbck1	ENSMUSG00000027466	24105	-0.679058	0.00383968	0.123591
E2f1	ENSMUSG00000027490	13555	-0.663968	0.00488654	0.138533
Pkia	ENSMUSG00000027499	18767	-0.553676	0.00228511	0.102082
Map1lc3a	ENSMUSG00000027602	66734	-0.513655	0.0423883	0.292004
Mmp24	ENSMUSG00000027612	17391	-0.505738	0.0394051	0.285881
Src	ENSMUSG00000027646	20779	-0.600715	0.0207963	0.228183
Ect2	ENSMUSG00000027699	13605	-1.98455	3.34052e-05	0.0175879
Il12a	ENSMUSG00000027776	16159	-0.63019	0.01414	0.198483
Slc27a3	ENSMUSG00000027932	26568	-0.58717	0.0472674	0.308189
Zbtb7b	ENSMUSG00000028042	22724	-0.674575	0.031287	0.26561
Iqgap3	ENSMUSG00000028068	404710	-1.46716	0.0293166	0.259212
Oaz3	ENSMUSG00000028141	53814	-2.48309	0.000344531	0.0499394
Rps20	ENSMUSG00000028234	67427	-0.593383	7.80793e-05	0.0287761
Enho	ENSMUSG00000028445	69638	-0.514811	0.0218403	0.231967
Pigo	ENSMUSG00000028454	56703	-0.521999	0.0372109	0.281179
Tesk1	ENSMUSG00000028458	21754	-0.525182	0.0256669	0.246367
Rgp1	ENSMUSG00000028468	242406	-0.540069	0.0466137	0.306093
Hint2	ENSMUSG00000028470	68917	-0.519882	0.00580424	0.143567
St3gal3	ENSMUSG00000028538	20441	-0.548447	0.00915839	0.170903
B4galt2	ENSMUSG00000028541	53418	-0.723823	0.0041119	0.126287
Rnf11	ENSMUSG00000028557	29864	-0.55078	0.000187611	0.0374005
Tm2d1	ENSMUSG00000028563	94043	-0.525777	0.000630492	0.0623806
Tnfrsf1b	ENSMUSG00000028599	21938	-0.625748	0.0410958	0.290151
Dmrtb1	ENSMUSG00000028610	56296	-0.994639	0.0464603	0.305358
Cyb5rl	ENSMUSG00000028621	230582	-1.10371	0.000271139	0.0431666
Epha8	ENSMUSG00000028661	13842	-0.836268	0.0155224	0.20634
Gale	ENSMUSG00000028671	74246	-0.593502	0.0220059	0.232025
Rnf220	ENSMUSG00000028677	66743	-0.543041	0.0216723	0.23155
Pomgnt1	ENSMUSG00000028700	68273	-0.554271	0.0099582	0.178524
Phc2	ENSMUSG00000028796	54383	-0.640125	0.00420871	0.127843
Plekhm2	ENSMUSG00000028917	69582	-0.593134	0.0177174	0.215898
Espn	ENSMUSG00000028943	56226	-0.617066	0.0367286	0.279942
Tmub1	ENSMUSG00000028958	64295	-0.500502	0.0443816	0.29821
Fastk	ENSMUSG00000028959	66587	-0.596822	0.00527537	0.140384
Cort	ENSMUSG00000028971	12854	-0.509259	0.0208398	0.228247
Miip	ENSMUSG00000029022	28010	-0.641218	0.0198845	0.22441
Wrap73	ENSMUSG00000029029	59002	-0.573757	0.00514511	0.139598
Dvl1	ENSMUSG00000029071	13542	-0.646688	0.0056113	0.142402
Stap1	ENSMUSG00000029254	56792	-0.667588	0.00452788	0.133234
Dr1	ENSMUSG00000029265	13486	-0.505285	0.00361195	0.11965
Asphd2	ENSMUSG00000029348	72898	-0.582478	0.0186688	0.218863
Mthfd2l	ENSMUSG00000029376	665563	-0.588862	0.00273168	0.110698
Cabp1	ENSMUSG00000029544	29867	-0.582322	0.020142	0.225201
Snx8	ENSMUSG00000029560	231834	-0.549829	0.0345404	0.275187
Glcci1	ENSMUSG00000029638	170772	-0.818764	0.00154568	0.0900539
Tsc22d4	ENSMUSG00000029723	78829	-0.56916	0.0426779	0.293072
Nat8	ENSMUSG00000030004	68396	-0.835968	0.0178941	0.216048
Gxylt2	ENSMUSG00000030074	232313	-0.595347	0.0260459	0.248781
Abtb1	ENSMUSG00000030083	80283	-0.606604	0.0129323	0.192014
Il17rc	ENSMUSG00000030281	171095	-0.858607	0.00946505	0.174417
Tnfrsf1a	ENSMUSG00000030341	21937	-0.523109	0.0260587	0.248781
Ercc2	ENSMUSG00000030400	13871	-0.52308	0.031158	0.265523
Rtn2	ENSMUSG00000030401	20167	-0.606661	0.00994264	0.178524
Dmpk	ENSMUSG00000030409	13400	-0.693098	0.0419817	0.291219
Cib1	ENSMUSG00000030538	23991	-0.505375	0.00598875	0.143789
Rhcg	ENSMUSG00000030549	56315	-0.891648	0.0156994	0.207305
Lrfn1	ENSMUSG00000030600	80749	-0.597574	0.0411589	0.290252
Ddias	ENSMUSG00000030641	74041	-1.80587	0.00075473	0.0649696
Maz	ENSMUSG00000030678	17188	-0.671123	0.00305658	0.113935
Sh2b1	ENSMUSG00000030733	20399	-0.524301	0.0128632	0.191351
Spns1	ENSMUSG00000030741	73658	-0.574893	0.0253964	0.24494
Slc5a11	ENSMUSG00000030769	233836	-1.68281	0.0341582	0.273774
Fbxl19	ENSMUSG00000030811	233902	-0.743897	0.00510044	0.139598
Lamtor1	ENSMUSG00000030842	66508	-0.583221	0.00208809	0.098266
Stim1	ENSMUSG00000030987	20866	-0.506227	0.00268685	0.110027
Dock11	ENSMUSG00000031093	75974	-0.562087	0.00618686	0.145671
Prickle3	ENSMUSG00000031145	54630	-1.63855	0.00401508	0.124446
Efnb1	ENSMUSG00000031217	13641	-0.581779	0.021478	0.230779
Coprs	ENSMUSG00000031458	66423	-0.600938	0.000776754	0.0650619
Il15	ENSMUSG00000031712	16168	-0.779752	0.0251132	0.243998
Mt3	ENSMUSG00000031760	17751	-0.555845	0.000951265	0.0711855
Pgls	ENSMUSG00000031807	66171	-0.525519	0.0198072	0.224131
Zdhhc7	ENSMUSG00000031823	102193	-0.652333	0.00740567	0.153984
Tradd	ENSMUSG00000031887	71609	-0.630579	0.00927793	0.172226
Fdx1	ENSMUSG00000032051	14148	-0.658098	0.000230315	0.0414061
Apoc3	ENSMUSG00000032081	11814	-1.58011	0.00968485	0.175554
Pin1	ENSMUSG00000032171	23988	-0.570018	0.00359652	0.11965
Stra6	ENSMUSG00000032327	20897	-0.751668	0.0139357	0.197318
Plscr1	ENSMUSG00000032369	22038	-0.689675	0.0229647	0.236911
Nradd	ENSMUSG00000032491	67169	-0.911324	0.0290087	0.258437
Slc25a38	ENSMUSG00000032519	208638	-0.593125	0.00613997	0.145671
Mon1a	ENSMUSG00000032583	72825	-0.544639	0.0222545	0.232555
Klhdc8b	ENSMUSG00000032609	78267	-0.646253	0.00357313	0.11965
Ankrd54	ENSMUSG00000033055	223690	-0.835222	0.00116029	0.0796017
Podxl2	ENSMUSG00000033152	319655	-0.50492	0.0453394	0.302126
AA467197	ENSMUSG00000033213	433470	-0.963812	0.0474524	0.308617
Kctd17	ENSMUSG00000033287	72844	-0.51949	0.0213189	0.229571
Gtpbp6	ENSMUSG00000033434	107999	-0.521999	0.0421614	0.291423
Crlf2	ENSMUSG00000033467	57914	-0.761494	0.00299789	0.113632
BC034090	ENSMUSG00000033722	207792	-0.743431	0.00241601	0.105064
St18	ENSMUSG00000033740	240690	-0.623361	0.014431	0.199383
Ppp1r16a	ENSMUSG00000033819	73062	-0.707288	0.00862217	0.166651
Slc66a2	ENSMUSG00000034006	66943	-0.52181	0.0374946	0.281179
Tspoap1	ENSMUSG00000034156	207777	-0.633906	0.0266651	0.250221
Emid1	ENSMUSG00000034164	140703	-0.682439	0.0226331	0.235279
Rhbdd3	ENSMUSG00000034175	279766	-0.619946	0.00368446	0.119904
Lsm3	ENSMUSG00000034192	67678	-0.520577	0.0173778	0.215039
Gas2l1	ENSMUSG00000034201	78926	-0.62387	0.0137553	0.196816
Rasl10a	ENSMUSG00000034209	75668	-0.511913	0.0461657	0.304928
Gpc1	ENSMUSG00000034220	14733	-0.510179	0.0294887	0.259212
Agpat1	ENSMUSG00000034254	55979	-0.551517	0.017992	0.216824
Fam151b	ENSMUSG00000034334	73942	-0.545244	0.00277302	0.111556
Smc4	ENSMUSG00000034349	70099	-0.600163	0.0180831	0.216824
Prr7	ENSMUSG00000034686	432763	-0.669432	0.0178569	0.215898
Neurod1	ENSMUSG00000034701	18012	-0.563061	0.00379743	0.122634
Gpsm3	ENSMUSG00000034786	106512	-0.981527	0.00407496	0.125869
Plvap	ENSMUSG00000034845	84094	-0.681323	0.0245215	0.241642
Mfsd12	ENSMUSG00000034854	73822	-0.800429	0.00152763	0.0900539
Rps29	ENSMUSG00000034892	20090	-0.646395	0.000155297	0.0341699
Eef2	ENSMUSG00000034994	13629	-0.52606	0.013821	0.19712
Plekhh3	ENSMUSG00000035172	217198	-0.704992	0.0255305	0.245353
Ccdc106	ENSMUSG00000035228	232821	-0.541108	0.0146864	0.200891
Lzts2	ENSMUSG00000035342	226154	-0.575999	0.0314447	0.265938
Kcnh4	ENSMUSG00000035355	380728	-0.580819	0.0323522	0.26891
Klf16	ENSMUSG00000035397	118445	-0.540772	0.0266148	0.249907
Sbno2	ENSMUSG00000035673	216161	-0.651742	0.0395144	0.28591
Ndufa3	ENSMUSG00000035674	66091	-0.633002	0.000392351	0.0521084
Tnfsf9	ENSMUSG00000035678	21950	-2.0929	0.0115462	0.187472
Pim3	ENSMUSG00000035828	223775	-0.510234	0.021412	0.230237
Lysmd3	ENSMUSG00000035840	80289	-0.547726	0.00400607	0.124446
Palm	ENSMUSG00000035863	18483	-0.66734	0.0172895	0.214909
Pawr	ENSMUSG00000035873	114774	-0.832443	0.00655463	0.146605
Fam122b	ENSMUSG00000036022	78755	-0.505918	0.0310162	0.265025
Dipk1b	ENSMUSG00000036186	56279	-0.558431	0.0127207	0.190916
Lum	ENSMUSG00000036446	17022	-0.568708	0.0164227	0.210707
Ttyh3	ENSMUSG00000036565	78339	-0.577846	0.0293733	0.259212
Rps27l	ENSMUSG00000036781	67941	-0.830011	2.69652e-05	0.0167563
Lrfn3	ENSMUSG00000036957	233067	-0.649732	0.0177475	0.215898
Taf6	ENSMUSG00000036980	21343	-0.603762	0.0049692	0.138533
Ndufc1	ENSMUSG00000037152	66377	-0.722869	8.22813e-05	0.0291629
Mxd4	ENSMUSG00000037235	17122	-0.6178	0.0155004	0.20633
Ldlrap1	ENSMUSG00000037295	100017	-0.693153	0.0273761	0.253056
Kcnh3	ENSMUSG00000037579	16512	-0.649388	0.0230749	0.237196
Wdtc1	ENSMUSG00000037622	230796	-0.741743	0.00645798	0.146603
Ankrd13b	ENSMUSG00000037907	268445	-0.755579	0.00344501	0.119217
Ninj1	ENSMUSG00000037966	18081	-0.545606	0.0406184	0.289417
Rilp	ENSMUSG00000038195	280408	-1.18615	0.000989912	0.072244
Kash5	ENSMUSG00000038292	384619	-0.760968	0.0233948	0.238837
Cd160	ENSMUSG00000038304	54215	-0.565547	0.0270296	0.251762
Polr2l	ENSMUSG00000038489	66491	-0.623545	0.000949087	0.0711855
Tbkbp1	ENSMUSG00000038517	73174	-0.731175	0.00609247	0.145568
Fchsd1	ENSMUSG00000038524	319262	-0.604243	0.024225	0.240814
Atf5	ENSMUSG00000038539	107503	-0.81533	0.00307311	0.113935
Fndc4	ENSMUSG00000038552	64339	-0.561183	0.00237956	0.103918
Rad9b	ENSMUSG00000038569	231724	-0.724617	0.00962703	0.175554
Saxo2	ENSMUSG00000038570	330577	-0.551755	0.0149201	0.203096
Gng10	ENSMUSG00000038607	14700	-0.510316	0.0018567	0.0953711
Atp5j2	ENSMUSG00000038690	57423	-0.561823	0.00197213	0.0979653
Josd2	ENSMUSG00000038695	66124	-0.66134	0.0125689	0.190046
Mvb12b	ENSMUSG00000038740	72543	-0.622111	0.0291318	0.258867
Sema6c	ENSMUSG00000038777	20360	-0.620715	0.0318144	0.266915
Gngt2	ENSMUSG00000038811	14710	-0.595069	0.0313503	0.265612
Ppp1r9b	ENSMUSG00000038976	217124	-0.614061	0.023106	0.237196
Rps21	ENSMUSG00000039001	66481	-0.714891	4.6094e-06	0.00534782
Siglecf	ENSMUSG00000039013	233186	-1.45792	0.0302498	0.261128
Timm8b	ENSMUSG00000039016	30057	-0.558278	0.00214244	0.0996336
Gipc2	ENSMUSG00000039131	54120	-0.586869	0.0428302	0.293407
Shd	ENSMUSG00000039154	20420	-0.669587	0.0156875	0.207305
Zdhhc1	ENSMUSG00000039199	70796	-0.517335	0.0457562	0.303436
Rpl22l1	ENSMUSG00000039221	68028	-0.530398	0.00493967	0.138533
Npepl1	ENSMUSG00000039263	228961	-0.540137	0.0256778	0.246367
Prrx2	ENSMUSG00000039476	20204	-1.11405	0.0300164	0.259925
Nrtn	ENSMUSG00000039481	18188	-0.7906	0.0118043	0.187472
Ptpa	ENSMUSG00000039515	110854	-0.588454	0.0169803	0.213769
Ppp1r3f	ENSMUSG00000039556	54646	-0.582101	0.00283312	0.111556
Tbc1d13	ENSMUSG00000039678	70296	-0.600728	0.0116551	0.187472
Alkbh4	ENSMUSG00000039754	72041	-0.616658	0.0323772	0.26891
Myl6b	ENSMUSG00000039824	216459	-0.629418	0.0120183	0.188684
Zfp800	ENSMUSG00000039841	627049	-0.500087	0.0264963	0.249604
Rgl3	ENSMUSG00000040146	71746	-0.988248	0.0176197	0.215898
Tbc1d10c	ENSMUSG00000040247	108995	-1.20218	0.0211762	0.228871
Gpr63	ENSMUSG00000040372	81006	-1.43685	0.0399794	0.287544
Map3k10	ENSMUSG00000040390	269881	-0.743192	0.0105875	0.182225
Plekha4	ENSMUSG00000040428	69217	-0.871231	0.0221463	0.232208
Dgkz	ENSMUSG00000040479	104418	-0.557665	0.0218237	0.231957
Ltbp4	ENSMUSG00000040488	108075	-0.60082	0.0378136	0.281179
Marchf9	ENSMUSG00000040502	216438	-0.612166	0.00971729	0.175554
Kremen2	ENSMUSG00000040680	73016	-1.43783	0.0289377	0.258389
Slc25a34	ENSMUSG00000040740	384071	-0.737125	0.00181225	0.0940508
Six5	ENSMUSG00000040841	20475	-1.08495	0.0135114	0.194897
Szrd1	ENSMUSG00000040842	213491	-0.762489	0.00362704	0.11965
Erf	ENSMUSG00000040857	13875	-0.562457	0.0209727	0.22831
Slc16a11	ENSMUSG00000040938	216867	-1.02657	0.00128639	0.0836726
Arhgef10l	ENSMUSG00000040964	72754	-0.664174	0.00914593	0.170886
Igsf21	ENSMUSG00000040972	230868	-0.563155	0.028427	0.256316
Rgl2	ENSMUSG00000041354	19732	-0.615835	0.0347286	0.275187
Gk5	ENSMUSG00000041440	235533	-0.546419	0.0478444	0.308646
Selenow	ENSMUSG00000041571	20364	-0.713813	0.0114115	0.187472
Zic5	ENSMUSG00000041703	65100	-0.565441	0.0304563	0.262258
Lad1	ENSMUSG00000041782	16763	-0.871751	0.0322341	0.268624
Macc1	ENSMUSG00000041886	238455	-1.43827	0.0248606	0.242668
Csgalnact2	ENSMUSG00000042042	78752	-0.567629	0.000374605	0.0506644
Tmcc2	ENSMUSG00000042066	68875	-0.87545	0.000340231	0.0499394
Dmgdh	ENSMUSG00000042102	74129	-0.973869	0.0442336	0.297734
Tbc1d22b	ENSMUSG00000042203	381085	-0.511119	0.0324916	0.269468
Cibar2	ENSMUSG00000042269	436062	-1.42494	0.00620547	0.145671
Smim12	ENSMUSG00000042380	80284	-0.556211	0.0178327	0.215898
Dlgap3	ENSMUSG00000042388	242667	-0.71291	0.00998032	0.178556
Mfap4	ENSMUSG00000042436	76293	-0.80966	0.0199731	0.224937
Pwwp3b	ENSMUSG00000042515	245631	-0.593425	0.0143418	0.198852
Sbk1	ENSMUSG00000042978	104175	-0.777163	0.000927869	0.0711855
Niban3	ENSMUSG00000043243	100037278	-1.28555	0.0166969	0.211829
Epop	ENSMUSG00000043439	103551	-0.581824	0.00819962	0.162036
Diras1	ENSMUSG00000043670	208666	-0.556146	0.0236498	0.239415
Rell2	ENSMUSG00000044024	225392	-0.59228	0.0370249	0.280518
Pheta1	ENSMUSG00000044134	231717	-0.551538	0.022919	0.236911
Lsm8	ENSMUSG00000044155	76522	-0.508287	0.00252007	0.106378
Bhlha9	ENSMUSG00000044243	320522	-0.629083	0.0308945	0.264641
Ctla2a	ENSMUSG00000044258	13024	-0.504087	0.0198626	0.224403
Gpr4	ENSMUSG00000044317	319197	-0.87779	0.0124649	0.190046
Trp53i13	ENSMUSG00000044328	216964	-0.603162	0.0454016	0.302126
Hs3st5	ENSMUSG00000044499	319415	-0.639725	0.00110313	0.0781845
Lemd2	ENSMUSG00000044857	224640	-0.519433	0.0275617	0.253314
Tst	ENSMUSG00000044986	22117	-0.510202	0.021794	0.231957
Lrfn4	ENSMUSG00000045045	225875	-0.806466	0.00176638	0.0931273
Nyap1	ENSMUSG00000045348	243300	-0.628173	0.0222585	0.232555
Sys1	ENSMUSG00000045503	66460	-0.598396	0.0222878	0.232696
Zfp560	ENSMUSG00000045519	434377	-0.646282	0.000926357	0.0711855
Sh3tc2	ENSMUSG00000045629	225608	-0.715469	0.0361394	0.27783
Col27a1	ENSMUSG00000045672	373864	-1.09556	0.0154101	0.20633
Polr2k	ENSMUSG00000045996	17749	-0.505701	0.0102321	0.180517
Mosmo	ENSMUSG00000046096	233812	-0.552035	0.000224249	0.0408133
Hmga1	ENSMUSG00000046711	15361	-0.624776	0.00760659	0.155529
Dusp28	ENSMUSG00000047067	67446	-0.533675	0.00800343	0.159044
Samd14	ENSMUSG00000047181	217125	-0.861223	0.00210637	0.098266
Dlk2	ENSMUSG00000047428	106565	-0.744021	0.00696186	0.150046
Erfe	ENSMUSG00000047443	227358	-0.958253	0.0249218	0.242668
Gjb1	ENSMUSG00000047797	14618	-0.628086	0.00321504	0.115393
Bri3	ENSMUSG00000047843	55950	-0.589905	0.0184487	0.21874
Hes5	ENSMUSG00000048001	15208	-0.522301	0.041381	0.290381
Nat8l	ENSMUSG00000048142	269642	-0.543292	0.0297053	0.259289
Pskh1	ENSMUSG00000048310	244631	-0.726905	0.0180815	0.216824
Scrt1	ENSMUSG00000048385	170729	-0.73738	0.00596363	0.143616
Mlf1	ENSMUSG00000048416	17349	-0.906461	0.0436588	0.295255
Mypop	ENSMUSG00000048481	232934	-0.582391	0.00996646	0.178524
Igf2	ENSMUSG00000048583	16002	-0.661538	0.0216244	0.23155
Mex3d	ENSMUSG00000048696	237400	-0.7592	0.0006648	0.0640555
Ggnbp1	ENSMUSG00000048731	70772	-1.61762	1.38746e-05	0.0107652
Kcnk3	ENSMUSG00000049265	16527	-0.643289	0.0206165	0.227998
Olfr509	ENSMUSG00000049280	258369	-1.28886	0.00726301	0.152259
Mblac1	ENSMUSG00000049285	330216	-0.719783	0.0106057	0.182225
Zfp219	ENSMUSG00000049295	69890	-0.663861	0.0116877	0.187472
Ctu2	ENSMUSG00000049482	66965	-0.561355	0.0180699	0.216824
Zfpm1	ENSMUSG00000049577	22761	-0.734846	0.0331891	0.27146
Tmsb4x	ENSMUSG00000049775	19241	-0.756286	3.68373e-05	0.0181019
Otop2	ENSMUSG00000050201	237987	-0.954469	0.0341041	0.273774
Il17d	ENSMUSG00000050222	239114	-0.539875	0.0366086	0.279629
Fbxl22	ENSMUSG00000050503	74165	-0.86071	0.0433812	0.294835
Rps27rt	ENSMUSG00000050621	100043813	-0.801234	0.039495	0.28591
Atp5k	ENSMUSG00000050856	11958	-0.614769	0.000859824	0.0692652
Fam71e1	ENSMUSG00000051113	75538	-0.666793	0.0219261	0.232025
Camk2n2	ENSMUSG00000051146	73047	-0.55574	0.0335148	0.271918
Fam174a	ENSMUSG00000051185	67698	-0.514666	0.0174205	0.215086
Pcdh1	ENSMUSG00000051375	75599	-0.736952	0.00870142	0.167085
Zbtb22	ENSMUSG00000051390	81630	-0.582872	0.0114741	0.187472
Mafg	ENSMUSG00000051510	17134	-0.690352	0.00456529	0.1338
Pusl1	ENSMUSG00000051557	433813	-0.549716	0.0216685	0.23155
Nlgn2	ENSMUSG00000051790	216856	-0.533365	0.0281203	0.254951
Slc39a1	ENSMUSG00000052310	30791	-0.50416	0.00438903	0.130187
Spdya	ENSMUSG00000052525	70891	-0.534483	0.0377287	0.281179
Socs3	ENSMUSG00000053113	12702	-0.850019	0.0105234	0.182163
Prx	ENSMUSG00000053198	19153	-2.11341	0.00142737	0.0860915
Cbx7	ENSMUSG00000053411	52609	-0.52452	0.0107986	0.183878
Ptrh1	ENSMUSG00000053746	329384	-0.608248	0.0392279	0.285505
Iigp1	ENSMUSG00000054072	60440	-0.841727	0.0220976	0.232025
Msi1	ENSMUSG00000054256	17690	-0.581776	0.0451292	0.301584
Dnaaf3	ENSMUSG00000055809	436022	-1.43318	0.00879022	0.167512
Pgpep1	ENSMUSG00000056204	66522	-0.539015	0.00154081	0.0900539
Npm3	ENSMUSG00000056209	18150	-0.551688	0.0237974	0.239428
Adap1	ENSMUSG00000056413	231821	-0.640977	0.0152268	0.20575
Zar1l	ENSMUSG00000056586	545824	-0.724465	0.0420919	0.291423
Ppp1r14b	ENSMUSG00000056612	18938	-0.51862	0.0125931	0.190046
Ilrun	ENSMUSG00000056692	224647	-0.808444	0.00272609	0.110698
Acbd4	ENSMUSG00000056938	67131	-0.557595	0.0315781	0.266476
Fxyd3	ENSMUSG00000057092	17178	-0.718104	0.000752738	0.0649696
Rpgrip1	ENSMUSG00000057132	77945	-1.45457	0.00564122	0.142402
Rpl38	ENSMUSG00000057322	67671	-0.741927	0.00026607	0.0431666
Antkmt	ENSMUSG00000057411	214917	-0.545216	0.00606622	0.145412
Megf6	ENSMUSG00000057751	230971	-1.14571	0.00160882	0.0901797
Bak1	ENSMUSG00000057789	12018	-0.657861	0.00607763	0.145449
Egln2	ENSMUSG00000058709	112406	-0.572035	0.0249297	0.242668
Thra	ENSMUSG00000058756	21833	-0.568714	0.0360066	0.27762
Tlcd3b	ENSMUSG00000058966	68952	-0.768657	0.00629098	0.145794
Ddn	ENSMUSG00000059213	13199	-0.638772	0.0136032	0.195456
Fxn	ENSMUSG00000059363	14297	-0.54635	0.00524284	0.140272
Ptp4a3	ENSMUSG00000059895	19245	-0.580967	0.0283342	0.256316
Fcrl1	ENSMUSG00000059994	229499	-1.66315	0.00398137	0.124435
Eno3	ENSMUSG00000060600	13808	-0.574029	0.0454562	0.302126
Stk19	ENSMUSG00000061207	54402	-0.505915	0.0340583	0.273774
Ccdc62	ENSMUSG00000061882	208908	-0.814385	0.00301575	0.113632
Rpl34	ENSMUSG00000062006	68436	-0.65935	4.80971e-05	0.0221577
Ncs1	ENSMUSG00000062661	14299	-0.586847	0.0126041	0.190046
Atp5g2	ENSMUSG00000062683	67942	-0.636881	0.0245972	0.242064
Ppox	ENSMUSG00000062729	19044	-0.656057	0.0035237	0.11965
AI413582	ENSMUSG00000062753	106672	-0.522424	0.00905103	0.17014
Tnfrsf11b	ENSMUSG00000063727	18383	-0.528062	0.0264197	0.249604
Gpx1	ENSMUSG00000063856	14775	-0.540393	0.0109037	0.183878
Uqcrh	ENSMUSG00000063882	66576	-0.570346	0.00365063	0.11965
mt-Nd1	ENSMUSG00000064341	17716	-0.531283	0.0339007	0.273394
mt-Nd2	ENSMUSG00000064345	17717	-0.521918	0.0352666	0.276409
mt-Co2	ENSMUSG00000064354	17709	-0.722601	0.0122867	0.189072
mt-Co3	ENSMUSG00000064358	17710	-0.833969	0.000469717	0.0535991
mt-Nd3	ENSMUSG00000064360	17718	-0.862488	0.00310689	0.113976
mt-Nd4l	ENSMUSG00000065947	17720	-0.508693	0.0320722	0.26788
Vps37b	ENSMUSG00000066278	330192	-0.500244	0.0347236	0.275187
Insyn1	ENSMUSG00000066607	319477	-0.825489	0.00365893	0.11965
Zfp575	ENSMUSG00000066721	101544	-0.592359	0.0118163	0.187472
Suds3	ENSMUSG00000066900	71954	-0.543473	0.00652062	0.146605
Cryba4	ENSMUSG00000066975	12959	-1.09306	0.0132357	0.193342
Hes6	ENSMUSG00000067071	55927	-0.527942	0.0192081	0.220273
Rps28	ENSMUSG00000067288	54127	-0.525456	0.000648712	0.0633332
Cenpb	ENSMUSG00000068267	12616	-0.6613	0.00496085	0.138533
Gmnc	ENSMUSG00000068428	239789	-0.953675	0.0243027	0.241097
Gng5	ENSMUSG00000068523	14707	-0.819489	2.34122e-05	0.0164354
Nxph2	ENSMUSG00000069132	18232	-0.651573	0.0019815	0.0979653
Cacng7	ENSMUSG00000069806	81904	-0.745563	0.00348031	0.11965
Hba-a2	ENSMUSG00000069917	110257	-0.557257	0.0278422	0.254037
Hba-a1	ENSMUSG00000069919	15122	-0.567934	0.0273792	0.253056
Ssbp4	ENSMUSG00000070003	76900	-0.63919	0.0177417	0.215898
Rgma	ENSMUSG00000070509	244058	-0.715871	0.0426318	0.293072
Sox13	ENSMUSG00000070643	20668	-0.698265	0.0323554	0.26891
Etnk2	ENSMUSG00000070644	214253	-0.567503	0.038844	0.284401
Tmem35b	ENSMUSG00000070737	100039968	-0.5396	0.020469	0.227655
Lrrc73	ENSMUSG00000071073	224813	-0.617667	0.0122745	0.189072
Nr2c2ap	ENSMUSG00000071078	75692	-0.533562	0.0234537	0.239111
Syndig1l	ENSMUSG00000071234	627191	-0.70873	0.00620278	0.145671
Psmg4	ENSMUSG00000071451	69666	-0.505684	0.00584359	0.143567
Atp5md	ENSMUSG00000071528	66477	-0.607285	0.00170771	0.091881
Rom1	ENSMUSG00000071648	19881	-0.76123	0.00288907	0.111774
Tmem28	ENSMUSG00000071719	620592	-0.808712	0.00130321	0.0837377
Smim10l1	ENSMUSG00000072704	381820	-0.513357	0.00655879	0.146605
Tmsb15l	ENSMUSG00000072955	399591	-0.521266	0.0450139	0.30095
Ly6g6d	ENSMUSG00000073413	114654	-1.18256	0.0355883	0.276796
Cops9	ENSMUSG00000073616	66915	-0.786457	6.38065e-05	0.0260521
Hbb-bt	ENSMUSG00000073940	101488143	-0.703285	8.30852e-05	0.0291629
Omp	ENSMUSG00000074006	18378	-2.81897	0.00191722	0.0974608
Zfp628	ENSMUSG00000074406	232816	-0.857877	0.00500869	0.138533
S100a16	ENSMUSG00000074457	67860	-0.521757	0.00264321	0.108844
Zfp971	ENSMUSG00000074519	626848	-0.609126	0.00170737	0.091881
Ctxn2	ENSMUSG00000074872	381418	-0.591995	0.000825432	0.0677895
Prdm11	ENSMUSG00000075028	100042784	-0.533976	0.0406634	0.289417
Cenpw	ENSMUSG00000075266	66311	-0.583721	0.00308371	0.113935
Selenoh	ENSMUSG00000076437	72657	-0.547596	0.00251435	0.106378
Foxd1	ENSMUSG00000078302	15229	-0.733806	0.0393064	0.285586
Ctdsp2	ENSMUSG00000078429	52468	-0.505302	0.036607	0.279629
Dohh	ENSMUSG00000078440	102115	-0.556583	0.0221623	0.232208
Zfp984	ENSMUSG00000078495	100041677	-0.561033	0.0353097	0.276455
Dact3	ENSMUSG00000078794	629378	-0.662511	0.00252411	0.106378
Zfp931	ENSMUSG00000078861	353208	-0.666118	0.000584462	0.0602527
Zfp965	ENSMUSG00000078896	100503949	-0.779051	0.00014989	0.0341699
Zfp968	ENSMUSG00000078898	100043914	-0.556645	0.0054255	0.141804
Ccdc13	ENSMUSG00000079235	100502861	-0.728563	0.00863448	0.166651
Ms4a6c	ENSMUSG00000079419	73656	-1.11475	0.00591595	0.143616
Tceal7	ENSMUSG00000079428	100040972	-0.59505	0.0350858	0.275564
Mroh2a	ENSMUSG00000079429	100040766	-0.923394	0.0284621	0.256316
Cldn34c1	ENSMUSG00000079450	73061	-0.645553	0.00563643	0.142402
Colca2	ENSMUSG00000079559	100502940	-0.903635	0.0268414	0.251131
Rpl39	ENSMUSG00000079641	67248	-0.886756	4.71589e-06	0.00534782
Fdx2	ENSMUSG00000079677	68165	-0.535731	0.00716995	0.15145
H3c15	ENSMUSG00000081058	97114	-0.819724	0.0212057	0.228929
Tmem240	ENSMUSG00000084845	381582	-0.543583	0.0151311	0.205398
Ccdc85c	ENSMUSG00000084883	668158	-0.808451	0.00544764	0.141804
Rtl1	ENSMUSG00000085925	353326	-0.96575	0.0171483	0.214376
Rad51ap2	ENSMUSG00000086022	209550	-0.63465	0.017867	0.215898
Tmem250-ps	ENSMUSG00000087679	109299	-0.655742	0.00590809	0.143616
Tnfsf13	ENSMUSG00000089669	69583	-1.00104	0.0010837	0.0771782
Shkbp1	ENSMUSG00000089832	192192	-0.725961	0.0245045	0.241642
Tmsb15b2	ENSMUSG00000089996	100034363	-0.88127	0.000270336	0.0431666
Olfr287	ENSMUSG00000090129	634104	-0.511765	0.0294713	0.259212
Mettl23	ENSMUSG00000090266	74319	-0.502197	0.00097314	0.0713733
Vgll3	ENSMUSG00000091243	73569	-0.560977	0.013905	0.197318
H4c14	ENSMUSG00000091405	97122	-1.70209	0.0442501	0.297734
Tma7	ENSMUSG00000091537	66167	-0.517469	0.00650663	0.146605
Lsm5	ENSMUSG00000091625	66373	-0.68754	0.000841371	0.0685276
Fancf	ENSMUSG00000092118	100040608	-0.502175	0.0395455	0.285914
Rpl41	ENSMUSG00000093674	67945	-0.581734	0.000695456	0.0649696
Ccdc85b	ENSMUSG00000095098	240514	-0.526874	0.0123861	0.189619
Nupr1l	ENSMUSG00000095789	69034	-0.927662	0.0431852	0.294691
Tmem151b	ENSMUSG00000096847	210573	-0.701572	0.00339484	0.118829
Tnfsf12	ENSMUSG00000097328	21944	-0.727346	0.0294432	0.259212
Tigd5	ENSMUSG00000103906	105734	-0.58423	0.00712207	0.15145
Nudt8	ENSMUSG00000110949	66387	-0.517417	0.0236141	0.239415
Ndufb1	ENSMUSG00000113902	102631912	-0.692077	0.000439515	0.0532683
RPS6KA4	ENSMUSG00000118668	56613	-0.703519	0.0181749	0.217302
