# Supplementary material for: Correction of eIF4E overactivation rescues translatome imbalance and core ASD-like behaviors in valproic acid-induced offspring mice
Source: Mol Psychiatry. 2026 Mar 7;31(7):3987–4005. doi: 10.1038/s41380-026-03517-3 (PMC13269136; doi:10.1038/s41380-026-03517-3)
Supplement: Supplementary file 9 — Supplementary Table S8. eFT508 reversed translational DEGs list (changed in VPA vs. CTL but reversed in VPA-eFT508 vs. VPA-DMSO) [file 41380_2026_3517_MOESM9_ESM.xlsx]

## Sheet: DEGs
Table S8. eFT508 reversed translational DEGs list (changed in VPA vs. CTL but reversed in VPA-eFT508 vs. VPA-DMSO)
Differential gene expression analysis was carried out using Xtail.
Gene Information			VPA vs. CTL			VPA-eFT508 vs. VPA-DMSO
Mouse symbol	EnsemblID	ENTREZID	log2FoldChange	pvalue	padj	log2FoldChange	pvalue	padj
Trappc6a	ENSMUSG00000002043	67091	0.783739	0.000358855	0.0351782	-0.770882	0.00409777	0.126116
Bbc3	ENSMUSG00000002083	170770	0.673822	0.00378935	0.0948514	-0.751394	0.0184374	0.21874
Metrn	ENSMUSG00000002274	70083	0.846811	2.28279e-06	0.00463173	-0.563192	0.0131842	0.192819
Atg4d	ENSMUSG00000002820	235040	0.660889	0.00121386	0.05997	-0.641295	0.006675	0.148025
Csnk1g2	ENSMUSG00000003345	103236	0.742179	3.89953e-05	0.0139224	-0.60874	0.0137867	0.196941
Abhd17a	ENSMUSG00000003346	216169	0.851899	2.69116e-05	0.0120867	-0.740025	0.0054772	0.141804
Bax	ENSMUSG00000003873	12028	0.629098	0.000863256	0.0525369	-0.572744	0.00216083	0.100042
Pgf	ENSMUSG00000004791	18654	0.709839	0.0163371	0.181151	-0.552811	0.0331401	0.27129
Matk	ENSMUSG00000004933	17179	0.654981	0.00033261	0.0342387	-0.581795	0.0114251	0.187472
Tomm40l	ENSMUSG00000005674	641376	0.772755	3.92651e-05	0.0139224	-0.533966	0.00358553	0.11965
Pard6a	ENSMUSG00000005699	56513	0.567732	0.00192062	0.0722427	-0.608911	0.00469136	0.13641
Fance	ENSMUSG00000007570	72775	0.508788	0.00278561	0.0818427	-0.578146	0.014027	0.197882
Id3	ENSMUSG00000007872	15903	0.576818	0.00163411	0.0688724	-0.670942	0.000871415	0.06944
Rplp1	ENSMUSG00000007892	56040	0.713201	0.000266599	0.0307799	-0.614512	0.00187331	0.0958899
Ttc9b	ENSMUSG00000007944	73032	0.762348	0.000444146	0.0382231	-0.694519	0.0157295	0.20741
Abhd8	ENSMUSG00000007950	64296	0.567728	0.00268511	0.0814145	-0.75716	0.00620166	0.145671
Fbxw9	ENSMUSG00000008167	68628	0.606611	0.00101531	0.0566028	-0.550131	0.0206455	0.227998
Ifrd2	ENSMUSG00000010048	15983	0.591032	0.014715	0.172847	-0.721334	0.0106459	0.182703
Tusc2	ENSMUSG00000010054	80385	0.670155	9.04017e-05	0.020218	-0.530015	0.00635069	0.146284
Akt1s1	ENSMUSG00000011096	67605	0.556776	0.00117146	0.0590746	-0.50906	0.0357691	0.27726
Ubxn11	ENSMUSG00000012126	67586	0.578479	0.00534987	0.110155	-0.567431	0.038746	0.284317
Ndufa2	ENSMUSG00000014294	17991	0.513744	0.00273083	0.0816262	-0.546202	0.0013522	0.0850168
Atp5e	ENSMUSG00000016252	67126	0.530439	0.00491768	0.106281	-0.578059	0.000807554	0.0668818
Rac3	ENSMUSG00000018012	170758	0.67658	0.000518675	0.040294	-0.582245	0.0103412	0.181487
Gpx3	ENSMUSG00000018339	14778	0.57849	0.00546432	0.110923	-0.598191	0.0140067	0.197785
Pcsk4	ENSMUSG00000020131	18551	0.560137	0.0395387	0.270853	-0.801329	0.0408661	0.289916
Arf5	ENSMUSG00000020440	11844	0.677891	0.000333525	0.0342387	-0.552899	0.0166114	0.211254
Mrps24	ENSMUSG00000020477	64660	0.665929	0.00158327	0.0675214	-0.535803	0.00769152	0.156398
Rasl10b	ENSMUSG00000020684	276952	0.619414	0.00268017	0.0814145	-0.769526	0.00317386	0.115015
Amn	ENSMUSG00000021278	93835	0.55315	0.00600997	0.11563	-0.898084	0.00280369	0.111556
Atp5mpl	ENSMUSG00000021290	70257	0.534644	0.00416427	0.0988128	-0.619715	0.00137755	0.0850168
Cela1	ENSMUSG00000023031	109901	0.664917	0.0124182	0.161552	-0.600424	0.0285137	0.256467
Nudt3	ENSMUSG00000024213	56409	0.538247	0.000768333	0.0501931	-0.514446	0.00437264	0.130187
Rps14	ENSMUSG00000024608	20044	0.514003	0.00467411	0.104259	-0.610292	0.000414413	0.0528189
Sac3d1	ENSMUSG00000024790	66406	0.589435	0.00476662	0.105394	-0.558449	0.00562289	0.142402
Cdk2ap2	ENSMUSG00000024856	52004	0.595257	0.00649063	0.120143	-0.681841	0.00788091	0.158411
Rce1	ENSMUSG00000024889	19671	0.583828	0.00238249	0.0791337	-0.641233	0.00262598	0.108569
Mbd6	ENSMUSG00000025409	110962	0.75133	0.000364963	0.0351782	-0.930149	0.00181824	0.0940508
Sirt3	ENSMUSG00000025486	64384	0.533825	0.00647136	0.120143	-0.613916	0.00765565	0.156315
Rplp2	ENSMUSG00000025508	67186	0.569619	0.00175375	0.0708002	-0.622443	4.98427e-05	0.0222661
Rhbdl1	ENSMUSG00000025735	214951	0.522015	0.00674809	0.121381	-0.563237	0.0357719	0.27726
Gng13	ENSMUSG00000025739	64337	0.619577	0.00200822	0.0727262	-0.621027	0.00165798	0.0905257
Ctdsp1	ENSMUSG00000026176	227292	0.640188	0.00186902	0.0721825	-0.826273	0.000328739	0.0499394
Bok	ENSMUSG00000026278	51800	0.772474	4.0686e-05	0.0139224	-0.614064	0.00648974	0.146605
Tnni1	ENSMUSG00000026418	21952	0.709986	0.00464788	0.104181	-0.607182	0.0257371	0.246695
Batf3	ENSMUSG00000026630	381319	1.05454	0.0253	0.222121	-1.1192	0.0254543	0.24494
Dpm2	ENSMUSG00000026810	13481	0.719641	0.000433948	0.0382231	-0.504358	0.0147679	0.201396
St6galnac6	ENSMUSG00000026811	50935	0.746538	0.000112807	0.021909	-0.724668	0.00342364	0.118897
Usp50	ENSMUSG00000027364	75083	0.833188	0.000782264	0.0506428	-0.726929	0.0277008	0.25336
E2f1	ENSMUSG00000027490	13555	0.56355	0.00262127	0.0811226	-0.663968	0.00488654	0.138533
Map1lc3a	ENSMUSG00000027602	66734	0.787735	9.80047e-05	0.0210227	-0.513655	0.0423883	0.292004
Enho	ENSMUSG00000028445	69638	0.582909	0.00133868	0.0625977	-0.514811	0.0218403	0.231967
B4galt2	ENSMUSG00000028541	53418	0.563933	0.002348	0.0791337	-0.723823	0.0041119	0.126287
Tm2d1	ENSMUSG00000028563	94043	0.504504	0.00337343	0.0897975	-0.525777	0.000630492	0.0623806
Tnfrsf1b	ENSMUSG00000028599	21938	0.727395	0.00780404	0.130875	-0.625748	0.0410958	0.290151
Gale	ENSMUSG00000028671	74246	0.530346	0.00731584	0.126414	-0.593502	0.0220059	0.232025
Rnf220	ENSMUSG00000028677	66743	0.555312	0.00103974	0.0566028	-0.543041	0.0216723	0.23155
Pomgnt1	ENSMUSG00000028700	68273	0.530159	0.00338022	0.0897975	-0.554271	0.0099582	0.178524
Tmub1	ENSMUSG00000028958	64295	0.619085	0.00168139	0.0700432	-0.500502	0.0443816	0.29821
Fastk	ENSMUSG00000028959	66587	0.596019	0.00182116	0.0721484	-0.596822	0.00527537	0.140384
Cabp1	ENSMUSG00000029544	29867	0.547832	0.0014798	0.065842	-0.582322	0.020142	0.225201
Tsc22d4	ENSMUSG00000029723	78829	0.558463	0.00501185	0.107992	-0.56916	0.0426779	0.293072
Rtn2	ENSMUSG00000030401	20167	0.780902	0.000104463	0.0215802	-0.606661	0.00994264	0.178524
Cib1	ENSMUSG00000030538	23991	0.571952	0.0015962	0.0678716	-0.505375	0.00598875	0.143789
Ddias	ENSMUSG00000030641	74041	1.23915	0.032028	0.248642	-1.80587	0.00075473	0.0649696
Lamtor1	ENSMUSG00000030842	66508	0.614722	0.00121764	0.05997	-0.583221	0.00208809	0.098266
Coprs	ENSMUSG00000031458	66423	0.512786	0.00183186	0.0721484	-0.600938	0.000776754	0.0650619
Mt3	ENSMUSG00000031760	17751	0.712988	0.000151008	0.0246029	-0.555845	0.000951265	0.0711855
Pin1	ENSMUSG00000032171	23988	0.508845	0.00485191	0.106179	-0.570018	0.00359652	0.11965
Klhdc8b	ENSMUSG00000032609	78267	0.572517	0.00127592	0.0611249	-0.646253	0.00357313	0.11965
Podxl2	ENSMUSG00000033152	319655	0.538958	0.00355333	0.0915206	-0.50492	0.0453394	0.302126
Kctd17	ENSMUSG00000033287	72844	0.521951	0.00106982	0.0568256	-0.51949	0.0213189	0.229571
Gtpbp6	ENSMUSG00000033434	107999	0.643855	0.000694545	0.0480507	-0.521999	0.0421614	0.291423
Crlf2	ENSMUSG00000033467	57914	0.545812	0.00684088	0.12174	-0.761494	0.00299789	0.113632
Ppp1r16a	ENSMUSG00000033819	73062	0.692296	0.000577916	0.0430019	-0.707288	0.00862217	0.166651
Emid1	ENSMUSG00000034164	140703	0.598447	0.00276109	0.0818427	-0.682439	0.0226331	0.235279
Rhbdd3	ENSMUSG00000034175	279766	0.690034	0.000554647	0.0422584	-0.619946	0.00368446	0.119904
Rasl10a	ENSMUSG00000034209	75668	0.598982	0.00314544	0.0869352	-0.511913	0.0461657	0.304928
Prr7	ENSMUSG00000034686	432763	0.68253	0.000178835	0.0259972	-0.669432	0.0178569	0.215898
Neurod1	ENSMUSG00000034701	18012	0.557465	0.00233368	0.0791029	-0.563061	0.00379743	0.122634
Gpsm3	ENSMUSG00000034786	106512	0.935084	0.0071345	0.125198	-0.981527	0.00407496	0.125869
Plvap	ENSMUSG00000034845	84094	0.587492	0.0213706	0.207106	-0.681323	0.0245215	0.241642
Rps29	ENSMUSG00000034892	20090	0.793676	8.88149e-05	0.020218	-0.646395	0.000155297	0.0341699
Ndufa3	ENSMUSG00000035674	66091	0.721898	0.000154068	0.0246029	-0.633002	0.000392351	0.0521084
Ndufc1	ENSMUSG00000037152	66377	0.606611	0.000356327	0.0351782	-0.722869	8.22813e-05	0.0291629
Wdtc1	ENSMUSG00000037622	230796	0.526656	0.00380588	0.0948514	-0.741743	0.00645798	0.146603
Kash5	ENSMUSG00000038292	384619	0.625562	0.0378042	0.267361	-0.760968	0.0233948	0.238837
Polr2l	ENSMUSG00000038489	66491	0.68703	0.000706609	0.0483589	-0.623545	0.000949087	0.0711855
Atf5	ENSMUSG00000038539	107503	0.67884	0.00212433	0.0751211	-0.81533	0.00307311	0.113935
Fndc4	ENSMUSG00000038552	64339	0.563579	0.00195825	0.0725358	-0.561183	0.00237956	0.103918
Gngt2	ENSMUSG00000038811	14710	0.608359	0.0285315	0.234669	-0.595069	0.0313503	0.265612
Rps21	ENSMUSG00000039001	66481	0.714233	5.12958e-05	0.0167551	-0.714891	4.6094e-06	0.00534782
Nrtn	ENSMUSG00000039481	18188	0.807628	0.000976685	0.0560103	-0.7906	0.0118043	0.187472
Myl6b	ENSMUSG00000039824	216459	0.589161	0.00851405	0.137488	-0.629418	0.0120183	0.188684
Map3k10	ENSMUSG00000040390	269881	0.573954	0.00315802	0.0871153	-0.743192	0.0105875	0.182225
Kremen2	ENSMUSG00000040680	73016	1.85159	0.00435283	0.100535	-1.43783	0.0289377	0.258389
Six5	ENSMUSG00000040841	20475	1.11209	0.00900266	0.141912	-1.08495	0.0135114	0.194897
Szrd1	ENSMUSG00000040842	213491	0.674504	5.32969e-05	0.0170218	-0.762489	0.00362704	0.11965
Selenow	ENSMUSG00000041571	20364	1.03532	0.0060479	0.116016	-0.713813	0.0114115	0.187472
Cibar2	ENSMUSG00000042269	436062	1.26517	0.0261885	0.226244	-1.42494	0.00620547	0.145671
Smim12	ENSMUSG00000042380	80284	0.535598	0.0111543	0.155912	-0.556211	0.0178327	0.215898
Rell2	ENSMUSG00000044024	225392	0.577294	0.00364452	0.093229	-0.59228	0.0370249	0.280518
Bhlha9	ENSMUSG00000044243	320522	0.621593	0.0304631	0.24202	-0.629083	0.0308945	0.264641
Trp53i13	ENSMUSG00000044328	216964	0.734513	0.00214398	0.0753962	-0.603162	0.0454016	0.302126
Sys1	ENSMUSG00000045503	66460	0.639641	0.00172761	0.0706891	-0.598396	0.0222878	0.232696
Dusp28	ENSMUSG00000047067	67446	0.696963	0.000202801	0.0279332	-0.533675	0.00800343	0.159044
Dlk2	ENSMUSG00000047428	106565	0.577252	0.00161881	0.0685769	-0.744021	0.00696186	0.150046
Bri3	ENSMUSG00000047843	55950	0.895763	0.000108028	0.0215802	-0.589905	0.0184487	0.21874
Hes5	ENSMUSG00000048001	15208	0.821895	0.000811271	0.0514575	-0.522301	0.041381	0.290381
Ctu2	ENSMUSG00000049482	66965	0.609912	0.000580459	0.0430019	-0.561355	0.0180699	0.216824
Il17d	ENSMUSG00000050222	239114	0.557024	0.00693088	0.122222	-0.539875	0.0366086	0.279629
Rps27rt	ENSMUSG00000050621	100043813	0.846358	0.00022256	0.0286551	-0.801234	0.039495	0.28591
Atp5k	ENSMUSG00000050856	11958	0.667621	0.000394027	0.0360057	-0.614769	0.000859824	0.0692652
Fam71e1	ENSMUSG00000051113	75538	0.661274	0.00340706	0.0901774	-0.666793	0.0219261	0.232025
Camk2n2	ENSMUSG00000051146	73047	0.712501	9.28464e-05	0.020218	-0.55574	0.0335148	0.271918
Fam174a	ENSMUSG00000051185	67698	0.741757	2.83747e-05	0.0121872	-0.514666	0.0174205	0.215086
Pusl1	ENSMUSG00000051557	433813	0.540792	0.0103638	0.151833	-0.549716	0.0216685	0.23155
Socs3	ENSMUSG00000053113	12702	0.93782	0.00445487	0.101628	-0.850019	0.0105234	0.182163
Adap1	ENSMUSG00000056413	231821	0.58098	0.00132272	0.0625977	-0.640977	0.0152268	0.20575
Ppp1r14b	ENSMUSG00000056612	18938	0.829193	1.68591e-05	0.0105347	-0.51862	0.0125931	0.190046
Ilrun	ENSMUSG00000056692	224647	0.521855	0.00234797	0.0791337	-0.808444	0.00272609	0.110698
Fxyd3	ENSMUSG00000057092	17178	0.645212	0.0270728	0.228513	-0.718104	0.000752738	0.0649696
Rpgrip1	ENSMUSG00000057132	77945	1.1965	0.00117067	0.0590746	-1.45457	0.00564122	0.142402
Rpl38	ENSMUSG00000057322	67671	0.664079	0.000374749	0.0356682	-0.741927	0.00026607	0.0431666
Megf6	ENSMUSG00000057751	230971	0.608894	0.0187138	0.193897	-1.14571	0.00160882	0.0901797
Bak1	ENSMUSG00000057789	12018	0.600378	0.00426354	0.0996351	-0.657861	0.00607763	0.145449
Egln2	ENSMUSG00000058709	112406	0.596998	0.000695418	0.0480507	-0.572035	0.0249297	0.242668
Tlcd3b	ENSMUSG00000058966	68952	0.538737	0.00307889	0.0854384	-0.768657	0.00629098	0.145794
Ptp4a3	ENSMUSG00000059895	19245	0.534658	0.00382236	0.0948514	-0.580967	0.0283342	0.256316
Eno3	ENSMUSG00000060600	13808	0.534078	0.0443306	0.286089	-0.574029	0.0454562	0.302126
Stk19	ENSMUSG00000061207	54402	0.767846	0.000177844	0.0259972	-0.505915	0.0340583	0.273774
Atp5g2	ENSMUSG00000062683	67942	0.706463	0.000777283	0.050548	-0.636881	0.0245972	0.242064
AI413582	ENSMUSG00000062753	106672	0.56779	0.00285528	0.083121	-0.522424	0.00905103	0.17014
Gpx1	ENSMUSG00000063856	14775	0.791189	0.000267707	0.0307799	-0.540393	0.0109037	0.183878
mt-Nd1	ENSMUSG00000064341	17716	1.85388	1.58415e-05	0.0105347	-0.531283	0.0339007	0.273394
mt-Nd2	ENSMUSG00000064345	17717	1.88709	3.06056e-06	0.00488737	-0.521918	0.0352666	0.276409
mt-Co2	ENSMUSG00000064354	17709	0.902967	3.01841e-09	2.16903e-05	-0.722601	0.0122867	0.189072
mt-Co3	ENSMUSG00000064358	17710	1.64347	1.65764e-05	0.0105347	-0.833969	0.000469717	0.0535991
mt-Nd3	ENSMUSG00000064360	17718	1.62822	0.000177827	0.0259972	-0.862488	0.00310689	0.113976
mt-Nd4l	ENSMUSG00000065947	17720	1.29752	0.000384683	0.0360057	-0.508693	0.0320722	0.26788
Suds3	ENSMUSG00000066900	71954	0.63309	0.000849311	0.052251	-0.543473	0.00652062	0.146605
Rps28	ENSMUSG00000067288	54127	0.611565	0.000231939	0.0289863	-0.525456	0.000648712	0.0633332
Cenpb	ENSMUSG00000068267	12616	0.587923	0.0027673	0.0818427	-0.6613	0.00496085	0.138533
Hba-a2	ENSMUSG00000069917	110257	0.544652	0.00549112	0.111153	-0.557257	0.0278422	0.254037
Hba-a1	ENSMUSG00000069919	15122	0.657638	0.00254102	0.0811226	-0.567934	0.0273792	0.253056
Ssbp4	ENSMUSG00000070003	76900	0.834721	1.48563e-05	0.0105347	-0.63919	0.0177417	0.215898
Nr2c2ap	ENSMUSG00000071078	75692	0.530439	0.0125063	0.161552	-0.533562	0.0234537	0.239111
Psmg4	ENSMUSG00000071451	69666	0.593892	0.0113501	0.156135	-0.505684	0.00584359	0.143567
Atp5md	ENSMUSG00000071528	66477	0.605295	0.00205557	0.0736725	-0.607285	0.00170771	0.091881
Rom1	ENSMUSG00000071648	19881	0.556041	0.0207068	0.203695	-0.76123	0.00288907	0.111774
Smim10l1	ENSMUSG00000072704	381820	0.594992	1.45957e-05	0.0105347	-0.513357	0.00655879	0.146605
Ctxn2	ENSMUSG00000074872	381418	0.508875	0.00980657	0.146608	-0.591995	0.000825432	0.0677895
Cenpw	ENSMUSG00000075266	66311	0.578918	0.00431649	0.10034	-0.583721	0.00308371	0.113935
Selenoh	ENSMUSG00000076437	72657	0.573244	0.00344656	0.0908131	-0.547596	0.00251435	0.106378
Rpl39	ENSMUSG00000079641	67248	0.582037	0.00294264	0.0839119	-0.886756	4.71589e-06	0.00534782
Fdx2	ENSMUSG00000079677	68165	0.851874	2.47874e-05	0.0118331	-0.535731	0.00716995	0.15145
Tmem240	ENSMUSG00000084845	381582	0.551932	0.0015767	0.0674793	-0.543583	0.0151311	0.205398
Tmem250-ps	ENSMUSG00000087679	109299	0.573289	0.00402578	0.0977341	-0.655742	0.00590809	0.143616
Shkbp1	ENSMUSG00000089832	192192	0.546048	0.0110268	0.155625	-0.725961	0.0245045	0.241642
Tmsb15b2	ENSMUSG00000089996	100034363	0.508462	0.0373272	0.2658	-0.88127	0.000270336	0.0431666
Mettl23	ENSMUSG00000090266	74319	0.50554	0.00505676	0.108221	-0.502197	0.00097314	0.0713733
Rpl41	ENSMUSG00000093674	67945	0.699866	0.000180888	0.0259972	-0.581734	0.000695456	0.0649696
Ccdc85b	ENSMUSG00000095098	240514	0.632948	0.000726437	0.0490158	-0.526874	0.0123861	0.189619
Tmem151b	ENSMUSG00000096847	210573	0.537702	0.00135061	0.0628187	-0.701572	0.00339484	0.118829
Tnfsf12	ENSMUSG00000097328	21944	0.8073	0.00256925	0.0811226	-0.727346	0.0294432	0.259212
Nudt8	ENSMUSG00000110949	66387	0.568132	0.00552257	0.111336	-0.517417	0.0236141	0.239415
Nuak2	ENSMUSG00000009772	74137	-1.15352	0.0161589	0.180409	1.1623	0.040083	0.287544
Lonrf3	ENSMUSG00000016239	74365	-1.0446	0.0251415	0.221469	1.05234	0.020803	0.228183
Mdm1	ENSMUSG00000020212	17245	-0.572586	0.0380402	0.267775	0.577893	0.0133339	0.193472
Ascc2	ENSMUSG00000020412	75452	-0.504203	0.00716235	0.125256	0.505781	0.0361836	0.277967
Nkd2	ENSMUSG00000021567	72293	-0.664512	0.0114087	0.156135	0.740749	0.00121216	0.0812257
Vcl	ENSMUSG00000021823	22330	-0.825126	0.00769288	0.129464	0.851298	0.0205541	0.227655
Dgkg	ENSMUSG00000022861	110197	-0.543804	0.032702	0.250797	1.06907	9.43656e-06	0.00818316
Prepl	ENSMUSG00000024127	213760	-0.580945	0.000363308	0.0351782	0.663724	0.000410418	0.0528189
Stxbp1	ENSMUSG00000026797	20910	-0.533126	0.000275001	0.0312262	0.558634	0.0127073	0.190916
Pdpr	ENSMUSG00000033624	319518	-0.569637	0.0468439	0.292731	0.855813	0.000239863	0.042096
Dhx33	ENSMUSG00000040620	216877	-0.521755	0.000873947	0.0525369	0.517826	0.000792517	0.0660073
Trpc5	ENSMUSG00000041710	22067	-0.984152	0.02623	0.226277	0.853996	0.0356949	0.277101
Naa25	ENSMUSG00000042719	231713	-0.535607	0.0013789	0.0632609	0.861254	2.84159e-05	0.0167563
Pou3f4	ENSMUSG00000056854	18994	-0.705027	0.0171226	0.184749	0.625842	0.0457282	0.303386
Pappa2	ENSMUSG00000073530	23850	-0.73523	0.0196469	0.197458	0.534048	0.0356181	0.276796
Siah3	ENSMUSG00000091722	380918	-0.522296	0.0150973	0.175265	0.7029	0.0049393	0.138533
Pcdhgb7	ENSMUSG00000104063	93704	-1.03873	0.000442054	0.0382231	0.773462	0.0157905	0.207647
