# Supplementary material for: Correction of eIF4E overactivation rescues translatome imbalance and core ASD-like behaviors in valproic acid-induced offspring mice
Source: Mol Psychiatry. 2026 Mar 7;31(7):3987–4005. doi: 10.1038/s41380-026-03517-3 (PMC13269136; doi:10.1038/s41380-026-03517-3)
Supplement: Supplementary file 10 — Supplementary Table S9. GO analysis of eFT508 reversed translational DEGs (changed in VPA vs. CTL but reversed in VPA-eFT508 vs. VPA-DMSO) [file 41380_2026_3517_MOESM10_ESM.xlsx]

## Sheet: reverse DEGs
Table S9. GO analysis of eFT508 reversed translational DEGs (changed in VPA vs. CTL but reversed in VPA-eFT508 vs. VPA-DMSO)
ID	ONTOLOGY	Description	GeneRatio	BgRatio	pvalue	p.adjust	qvalue	geneID	Count
GO:0015986	BP	proton motive force-driven ATP synthesis	10/173	70/28943	1.30414e-11	2.71652e-08	2.38726e-08	Ndufa2/Atp5e/Ndufa3/Ndufc1/Atp5k/Atp5g2/ND1/ND2/ND3/ND4L	10
GO:0006754	BP	ATP biosynthetic process	11/173	106/28943	4.29712e-11	4.47545e-08	3.933e-08	Ndufa2/Atp5e/Ndufa3/Ndufc1/Atp5k/Atp5g2/ND1/ND2/COX2/ND3/ND4L	11
GO:0009206	BP	purine ribonucleoside triphosphate biosynthetic process	11/173	117/28943	1.26739e-10	6.93563e-08	6.09498e-08	Ndufa2/Atp5e/Ndufa3/Ndufc1/Atp5k/Atp5g2/ND1/ND2/COX2/ND3/ND4L	11
GO:0009145	BP	purine nucleoside triphosphate biosynthetic process	11/173	118/28943	1.39051e-10	6.93563e-08	6.09498e-08	Ndufa2/Atp5e/Ndufa3/Ndufc1/Atp5k/Atp5g2/ND1/ND2/COX2/ND3/ND4L	11
GO:0042776	BP	proton motive force-driven mitochondrial ATP synthesis	9/173	65/28943	1.89479e-10	6.93563e-08	6.09498e-08	Ndufa2/Atp5e/Ndufa3/Ndufc1/Atp5k/ND1/ND2/ND3/ND4L	9
GO:0009201	BP	ribonucleoside triphosphate biosynthetic process	11/173	122/28943	1.99778e-10	6.93563e-08	6.09498e-08	Ndufa2/Atp5e/Ndufa3/Ndufc1/Atp5k/Atp5g2/ND1/ND2/COX2/ND3/ND4L	11
GO:0009142	BP	nucleoside triphosphate biosynthetic process	11/173	132/28943	4.68031e-10	1.39273e-07	1.22392e-07	Ndufa2/Atp5e/Ndufa3/Ndufc1/Atp5k/Atp5g2/ND1/ND2/COX2/ND3/ND4L	11
GO:0006119	BP	oxidative phosphorylation	11/173	140/28943	8.79854e-10	2.29092e-07	2.01325e-07	Ndufa2/Atp5e/Ndufa3/Ndufc1/Atp5k/ND1/ND2/COX2/COX3/ND3/ND4L	11
GO:0046034	BP	ATP metabolic process	13/173	224/28943	1.06608e-09	2.46738e-07	2.16832e-07	Ndufa2/Atp5e/Gale/Ndufa3/Ndufc1/Atp5k/Eno3/Atp5g2/ND1/ND2/COX2/ND3/ND4L	13
GO:0009060	BP	aerobic respiration	12/173	187/28943	1.52532e-09	3.17724e-07	2.79214e-07	Ndufa2/Atp5e/Sirt3/Ndufa3/Ndufc1/Atp5k/ND1/ND2/COX2/COX3/ND3/ND4L	12
GO:0045333	BP	cellular respiration	13/173	245/28943	3.16353e-09	5.74615e-07	5.04968e-07	Bax/Ndufa2/Atp5e/Sirt3/Ndufa3/Ndufc1/Atp5k/ND1/ND2/COX2/COX3/ND3/ND4L	13
GO:0006091	BP	generation of precursor metabolites and energy	17/173	465/28943	3.31031e-09	5.74615e-07	5.04968e-07	Bax/Ndufa2/Atp5e/Sirt3/Gale/Mt3/Ndufa3/Ndufc1/Atp5k/Eno3/ND1/ND2/COX2/COX3/ND3/ND4L/Fdx2	17
GO:0009205	BP	purine ribonucleoside triphosphate metabolic process	13/173	251/28943	4.23413e-09	6.78438e-07	5.96207e-07	Ndufa2/Atp5e/Gale/Ndufa3/Ndufc1/Atp5k/Eno3/Atp5g2/ND1/ND2/COX2/ND3/ND4L	13
GO:0009144	BP	purine nucleoside triphosphate metabolic process	13/173	257/28943	5.62299e-09	7.80846e-07	6.86202e-07	Ndufa2/Atp5e/Gale/Ndufa3/Ndufc1/Atp5k/Eno3/Atp5g2/ND1/ND2/COX2/ND3/ND4L	13
GO:0009199	BP	ribonucleoside triphosphate metabolic process	13/173	257/28943	5.62299e-09	7.80846e-07	6.86202e-07	Ndufa2/Atp5e/Gale/Ndufa3/Ndufc1/Atp5k/Eno3/Atp5g2/ND1/ND2/COX2/ND3/ND4L	13
GO:0009141	BP	nucleoside triphosphate metabolic process	13/173	275/28943	1.26121e-08	1.64194e-06	1.44292e-06	Ndufa2/Atp5e/Gale/Ndufa3/Ndufc1/Atp5k/Eno3/Atp5g2/ND1/ND2/COX2/ND3/ND4L	13
GO:0015980	BP	energy derivation by oxidation of organic compounds	14/173	337/28943	1.74976e-08	2.14397e-06	1.8841e-06	Bax/Ndufa2/Atp5e/Sirt3/Mt3/Ndufa3/Ndufc1/Atp5k/ND1/ND2/COX2/COX3/ND3/ND4L	14
GO:0009152	BP	purine ribonucleotide biosynthetic process	11/173	200/28943	3.69702e-08	4.27828e-06	3.75972e-06	Ndufa2/Atp5e/Ndufa3/Ndufc1/Atp5k/Atp5g2/ND1/ND2/COX2/ND3/ND4L	11
GO:0009260	BP	ribonucleotide biosynthetic process	11/173	212/28943	6.70556e-08	7.35141e-06	6.46037e-06	Ndufa2/Atp5e/Ndufa3/Ndufc1/Atp5k/Atp5g2/ND1/ND2/COX2/ND3/ND4L	11
GO:0006164	BP	purine nucleotide biosynthetic process	11/173	217/28943	8.49814e-08	8.85081e-06	7.77804e-06	Ndufa2/Atp5e/Ndufa3/Ndufc1/Atp5k/Atp5g2/ND1/ND2/COX2/ND3/ND4L	11
GO:0046390	BP	ribose phosphate biosynthetic process	11/173	221/28943	1.02262e-07	1.01434e-05	8.91397e-06	Ndufa2/Atp5e/Ndufa3/Ndufc1/Atp5k/Atp5g2/ND1/ND2/COX2/ND3/ND4L	11
GO:0072522	BP	purine-containing compound biosynthetic process	11/173	225/28943	1.22593e-07	1.16073e-05	1.02004e-05	Ndufa2/Atp5e/Ndufa3/Ndufc1/Atp5k/Atp5g2/ND1/ND2/COX2/ND3/ND4L	11
GO:0002181	BP	cytoplasmic translation	9/173	146/28943	2.5324e-07	2.29347e-05	2.01549e-05	Rplp1/Rps14/Rplp2/Rps29/Rps21/Rpl38/Rps28/Rpl39/Rpl41	9
GO:0009150	BP	purine ribonucleotide metabolic process	14/173	425/28943	3.03025e-07	2.63e-05	2.31123e-05	Ndufa2/Atp5e/Nudt3/Gale/Ndufa3/Ndufc1/Atp5k/Eno3/Atp5g2/ND1/ND2/COX2/ND3/ND4L	14
GO:0009259	BP	ribonucleotide metabolic process	14/173	445/28943	5.25486e-07	4.37835e-05	3.84766e-05	Ndufa2/Atp5e/Nudt3/Gale/Ndufa3/Ndufc1/Atp5k/Eno3/Atp5g2/ND1/ND2/COX2/ND3/ND4L	14
GO:0006163	BP	purine nucleotide metabolic process	14/173	449/28943	5.84549e-07	4.66204e-05	4.09697e-05	Ndufa2/Atp5e/Nudt3/Gale/Ndufa3/Ndufc1/Atp5k/Eno3/Atp5g2/ND1/ND2/COX2/ND3/ND4L	14
GO:0009165	BP	nucleotide biosynthetic process	11/173	264/28943	6.04297e-07	4.66204e-05	4.09697e-05	Ndufa2/Atp5e/Ndufa3/Ndufc1/Atp5k/Atp5g2/ND1/ND2/COX2/ND3/ND4L	11
GO:0019693	BP	ribose phosphate metabolic process	14/173	456/28943	7.02402e-07	5.22095e-05	4.58814e-05	Ndufa2/Atp5e/Nudt3/Gale/Ndufa3/Ndufc1/Atp5k/Eno3/Atp5g2/ND1/ND2/COX2/ND3/ND4L	14
GO:1901293	BP	nucleoside phosphate biosynthetic process	11/173	269/28943	7.26873e-07	5.22095e-05	4.58814e-05	Ndufa2/Atp5e/Ndufa3/Ndufc1/Atp5k/Atp5g2/ND1/ND2/COX2/ND3/ND4L	11
GO:0072521	BP	purine-containing compound metabolic process	14/173	483/28943	1.383e-06	9.60263e-05	8.43873e-05	Ndufa2/Atp5e/Nudt3/Gale/Ndufa3/Ndufc1/Atp5k/Eno3/Atp5g2/ND1/ND2/COX2/ND3/ND4L	14
GO:0022900	BP	electron transport chain	7/173	107/28943	3.80799e-06	0.000255872	0.000224859	ND1/ND2/COX2/COX3/ND3/ND4L/Fdx2	7
GO:0042773	BP	ATP synthesis coupled electron transport	6/173	73/28943	5.10838e-06	0.000332524	0.00029222	ND1/ND2/COX2/COX3/ND3/ND4L	6
GO:0008630	BP	intrinsic apoptotic signaling pathway in response to DNA damage	7/173	113/28943	5.47306e-06	0.000345466	0.000303593	Bbc3/Bax/Bok/E2f1/Tnfrsf1b/Ddias/Bak1	7
GO:0032469	BP	endoplasmic reticulum calcium ion homeostasis	4/173	28/28943	2.25655e-05	0.00138247	0.0012149	Bbc3/Bax/Kctd17/Bak1	4
GO:1900103	BP	positive regulation of endoplasmic reticulum unfolded protein response	3/173	10/28943	2.44205e-05	0.00139961	0.00122997	Bax/Bok/Bak1	3
GO:0022904	BP	respiratory electron transport chain	6/173	96/28943	2.48379e-05	0.00139961	0.00122997	ND1/ND2/COX2/COX3/ND3/ND4L	6
GO:0010257	BP	NADH dehydrogenase complex assembly	5/173	58/28943	2.5533e-05	0.00139961	0.00122997	Ndufa2/Ndufa3/Ndufc1/ND1/ND2	5
GO:0032981	BP	mitochondrial respiratory chain complex I assembly	5/173	58/28943	2.5533e-05	0.00139961	0.00122997	Ndufa2/Ndufa3/Ndufc1/ND1/ND2	5
GO:0042743	BP	hydrogen peroxide metabolic process	5/173	59/28943	2.77631e-05	0.00148283	0.0013031	Gpx3/Mt3/Gpx1/COX2/Hba-a1	5
GO:0042744	BP	hydrogen peroxide catabolic process	4/173	30/28943	2.99226e-05	0.00155822	0.00136935	Gpx3/Mt3/Gpx1/Hba-a1	4
GO:0051402	BP	neuron apoptotic process	10/173	329/28943	3.11317e-05	0.00158164	0.00138994	Bbc3/Bax/Akt1s1/Bok/Stxbp1/Mt3/Pin1/Trpc5/Egln2/Gpx1	10
GO:1901030	BP	positive regulation of mitochondrial outer membrane permeabilization involved in apoptotic signaling pathway	3/173	12/28943	4.4378e-05	0.00215567	0.00189439	Bbc3/Bok/Bak1	3
GO:0001836	BP	release of cytochrome c from mitochondria	5/173	65/28943	4.45002e-05	0.00215567	0.00189439	Bbc3/Bax/Bok/Bak1/Gpx1	5
GO:0097345	BP	mitochondrial outer membrane permeabilization	4/173	35/28943	5.58534e-05	0.00264415	0.00232366	Bbc3/Bax/Bok/Bak1	4
GO:1905710	BP	positive regulation of membrane permeability	5/173	70/28943	6.36538e-05	0.00294647	0.00258933	Bbc3/Bax/Bok/Mt3/Bak1	5
GO:1902110	BP	positive regulation of mitochondrial membrane permeability involved in apoptotic process	4/173	38/28943	7.76474e-05	0.00351607	0.0030899	Bbc3/Bax/Bok/Bak1	4
GO:0070997	BP	neuron death	11/173	450/28943	8.97202e-05	0.00397632	0.00349437	Bbc3/Bax/Akt1s1/Bok/Stxbp1/Tnfrsf1b/Mt3/Pin1/Trpc5/Egln2/Gpx1	11
GO:1902686	BP	mitochondrial outer membrane permeabilization involved in programmed cell death	4/173	40/28943	9.52439e-05	0.00413319	0.00363222	Bbc3/Bax/Bok/Bak1	4
GO:2000116	BP	regulation of cysteine-type endopeptidase activity	8/173	243/28943	0.000113117	0.00480862	0.00422578	Bbc3/Bax/Bok/Usp50/Mt3/Prr7/Bak1/Gpx1	8
GO:0035794	BP	positive regulation of mitochondrial membrane permeability	4/173	43/28943	0.000126831	0.00528379	0.00464336	Bbc3/Bax/Bok/Bak1	4
GO:0033194	BP	response to hydroperoxide	3/173	17/28943	0.000134182	0.00548042	0.00481616	Ddias/Gpx1/ND1	3
GO:1902108	BP	regulation of mitochondrial membrane permeability involved in apoptotic process	4/173	44/28943	0.000138867	0.00556269	0.00488845	Bbc3/Bax/Bok/Bak1	4
GO:0010332	BP	response to gamma radiation	4/173	49/28943	0.000211759	0.00832254	0.00731379	Bax/Ddias/Bak1/Gpx1	4
GO:0000028	BP	ribosomal small subunit assembly	3/173	20/28943	0.000222004	0.00856361	0.00752564	Rps14/Rpl38/Rps28	3
GO:0033108	BP	mitochondrial respiratory chain complex assembly	5/173	94/28943	0.000257236	0.00974221	0.00856139	Ndufa2/Ndufa3/Ndufc1/ND1/ND2	5
GO:2001056	BP	positive regulation of cysteine-type endopeptidase activity	6/173	149/28943	0.000283431	0.0104287	0.00916468	Bbc3/Bax/Bok/Usp50/Prr7/Bak1	6
GO:0090199	BP	regulation of release of cytochrome c from mitochondria	4/173	53/28943	0.000287276	0.0104287	0.00916468	Bbc3/Bax/Bak1/Gpx1	4
GO:0043281	BP	regulation of cysteine-type endopeptidase activity involved in apoptotic process	7/173	211/28943	0.000290382	0.0104287	0.00916468	Bbc3/Bax/Bok/Mt3/Prr7/Bak1/Gpx1	7
GO:0090559	BP	regulation of membrane permeability	5/173	98/28943	0.0003122	0.0110223	0.00968628	Bbc3/Bax/Bok/Mt3/Bak1	5
GO:0006839	BP	mitochondrial transport	6/173	154/28943	0.000338274	0.0114353	0.0100493	Bbc3/Bax/Tomm40l/Bok/Bak1/Siah3	6
GO:0046426	BP	negative regulation of receptor signaling pathway via JAK-STAT	3/173	23/28943	0.000340369	0.0114353	0.0100493	Sac3d1/Neurod1/Socs3	3
GO:1900101	BP	regulation of endoplasmic reticulum unfolded protein response	3/173	23/28943	0.000340369	0.0114353	0.0100493	Bax/Bok/Bak1	3
GO:0043523	BP	regulation of neuron apoptotic process	8/173	290/28943	0.000374545	0.0123807	0.0108801	Bbc3/Bax/Akt1s1/Bok/Stxbp1/Mt3/Pin1/Egln2	8
GO:0019646	BP	aerobic electron transport chain	4/173	57/28943	0.000380395	0.0123807	0.0108801	ND1/ND2/COX3/ND3	4
GO:0070242	BP	thymocyte apoptotic process	3/173	25/28943	0.000438173	0.013829	0.0121528	Bbc3/Bax/Bak1	3
GO:1901028	BP	regulation of mitochondrial outer membrane permeabilization involved in apoptotic signaling pathway	3/173	25/28943	0.000438173	0.013829	0.0121528	Bbc3/Bok/Bak1	3
GO:0046902	BP	regulation of mitochondrial membrane permeability	4/173	60/28943	0.000463103	0.0143977	0.0126526	Bbc3/Bax/Bok/Bak1	4
GO:1904893	BP	negative regulation of receptor signaling pathway via STAT	3/173	26/28943	0.000493157	0.0151066	0.0132755	Sac3d1/Neurod1/Socs3	3
GO:0010950	BP	positive regulation of endopeptidase activity	6/173	170/28943	0.000571342	0.0172479	0.0151573	Bbc3/Bax/Bok/Usp50/Prr7/Bak1	6
GO:0097193	BP	intrinsic apoptotic signaling pathway	8/173	310/28943	0.000581262	0.0172967	0.0152002	Bbc3/Bax/Bok/E2f1/Tnfrsf1b/Ddias/Bak1/Gpx1	8
GO:0070059	BP	intrinsic apoptotic signaling pathway in response to endoplasmic reticulum stress	4/173	64/28943	0.000592325	0.0173776	0.0152714	Bbc3/Bax/Bok/Bak1	4
GO:0070265	BP	necrotic cell death	4/173	66/28943	0.000665688	0.0192587	0.0169244	Bax/Bok/Mt3/COX2	4
GO:0006120	BP	mitochondrial electron transport, NADH to ubiquinone	3/173	29/28943	0.000684014	0.0195178	0.0171521	ND1/ND2/ND3	3
GO:1901214	BP	regulation of neuron death	9/173	399/28943	0.000699889	0.0196589	0.0172761	Bbc3/Bax/Akt1s1/Bok/Stxbp1/Tnfrsf1b/Mt3/Pin1/Egln2	9
GO:0072593	BP	reactive oxygen species metabolic process	7/173	245/28943	0.000707834	0.0196589	0.0172761	Tusc2/Gpx3/Mt3/Gpx1/ND2/COX2/Hba-a1	7
GO:0090200	BP	positive regulation of release of cytochrome c from mitochondria	3/173	30/28943	0.000756691	0.0205394	0.0180499	Bbc3/Bax/Bak1	3
GO:0008637	BP	apoptotic mitochondrial changes	5/173	119/28943	0.000759259	0.0205394	0.0180499	Bbc3/Bax/Bok/Bak1/Gpx1	5
GO:0010952	BP	positive regulation of peptidase activity	6/173	180/28943	0.000770509	0.0205766	0.0180825	Bbc3/Bax/Bok/Usp50/Prr7/Bak1	6
GO:0060561	BP	apoptotic process involved in morphogenesis	3/173	31/28943	0.000834101	0.0219928	0.0193271	Bax/Tnfrsf1b/Bak1	3
GO:0042775	BP	mitochondrial ATP synthesis coupled electron transport	4/173	71/28943	0.000876905	0.0225505	0.0198172	ND1/ND2/COX3/ND3	4
GO:0097194	BP	execution phase of apoptosis	4/173	71/28943	0.000876905	0.0225505	0.0198172	Bbc3/Bax/Bok/Trpc5	4
GO:1905898	BP	positive regulation of response to endoplasmic reticulum stress	3/173	32/28943	0.000916363	0.0232779	0.0204564	Bax/Bok/Bak1	3
GO:0042274	BP	ribosomal small subunit biogenesis	4/173	73/28943	0.000973263	0.0244254	0.0214649	Rps14/Rps21/Rpl38/Rps28	4
GO:0044346	BP	fibroblast apoptotic process	3/173	33/28943	0.00100359	0.0248867	0.0218703	Bbc3/Ddias/Bak1	3
GO:0043280	BP	positive regulation of cysteine-type endopeptidase activity involved in apoptotic process	5/173	127/28943	0.00101722	0.024928	0.0219065	Bbc3/Bax/Bok/Prr7/Bak1	5
GO:0001933	BP	negative regulation of protein phosphorylation	8/173	346/28943	0.00118001	0.0284414	0.0249941	Bax/Pard6a/Akt1s1/Ctdsp1/Cib1/Camk2n2/Socs3/Bak1	8
GO:0010822	BP	positive regulation of mitochondrion organization	4/173	77/28943	0.0011879	0.0284414	0.0249941	Bbc3/Bax/Bok/Bak1	4
GO:0006919	BP	activation of cysteine-type endopeptidase activity involved in apoptotic process	4/173	78/28943	0.00124634	0.0295014	0.0259257	Bbc3/Bax/Bok/Bak1	4
GO:0010212	BP	response to ionizing radiation	5/173	134/28943	0.0012919	0.0302362	0.0265713	Bbc3/Bax/Ddias/Bak1/Gpx1	5
GO:0045862	BP	positive regulation of proteolysis	8/173	357/28943	0.00143819	0.033286	0.0292515	Bbc3/Bax/Nkd2/Bok/Usp50/Tnfrsf1b/Prr7/Bak1	8
GO:0052548	BP	regulation of endopeptidase activity	8/173	361/28943	0.00154248	0.0350692	0.0308186	Bbc3/Bax/Bok/Usp50/Mt3/Prr7/Bak1/Gpx1	8
GO:2001269	BP	positive regulation of cysteine-type endopeptidase activity involved in apoptotic signaling pathway	2/173	10/28943	0.00154891	0.0350692	0.0308186	Bax/Prr7	2
GO:1904892	BP	regulation of receptor signaling pathway via STAT	5/173	140/28943	0.00156793	0.0351182	0.0308617	Sac3d1/Crlf2/Neurod1/Hes5/Socs3	5
GO:0072332	BP	intrinsic apoptotic signaling pathway by p53 class mediator	4/173	84/28943	0.00163981	0.0363376	0.0319332	Bbc3/Bax/Bok/E2f1	4
GO:0001835	BP	blastocyst hatching	3/173	40/28943	0.00176254	0.0378491	0.0332616	Ndufa2/Coprs/Suds3	3
GO:0035188	BP	hatching	3/173	40/28943	0.00176254	0.0378491	0.0332616	Ndufa2/Coprs/Suds3	3
GO:0071684	BP	organism emergence from protective structure	3/173	40/28943	0.00176254	0.0378491	0.0332616	Ndufa2/Coprs/Suds3	3
GO:0010821	BP	regulation of mitochondrion organization	5/173	146/28943	0.00188506	0.038666	0.0339795	Bbc3/Bax/Bok/Bak1/Gpx1	5
GO:0031077	BP	post-embryonic camera-type eye development	2/173	11/28943	0.00188568	0.038666	0.0339795	Bax/Bak1	2
GO:0048563	BP	post-embryonic animal organ morphogenesis	2/173	11/28943	0.00188568	0.038666	0.0339795	Bax/Bak1	2
GO:0060068	BP	vagina development	2/173	11/28943	0.00188568	0.038666	0.0339795	Bax/Bak1	2
GO:0010939	BP	regulation of necrotic cell death	3/173	41/28943	0.00189339	0.038666	0.0339795	Bok/Mt3/COX2	3
GO:0051881	BP	regulation of mitochondrial membrane potential	4/173	88/28943	0.00194554	0.0393452	0.0345763	Bax/Tusc2/Bok/Bak1	4
GO:0043010	BP	camera-type eye development	8/173	376/28943	0.0019882	0.0398213	0.0349947	Bax/Mdm1/Neurod1/Six5/Hes5/Rpgrip1/Bak1/Rom1	8
GO:0043001	BP	Golgi to plasma membrane protein transport	3/173	42/28943	0.00203015	0.0402743	0.0353928	Amn/Prepl/Sys1	3
GO:0034969	BP	histone arginine methylation	2/173	12/28943	0.00225394	0.0438781	0.0385597	Coprs/Mettl23	2
GO:1900227	BP	positive regulation of NLRP3 inflammasome complex assembly	2/173	12/28943	0.00225394	0.0438781	0.0385597	Usp50/Dhx33	2
GO:1902742	BP	apoptotic process involved in development	3/173	45/28943	0.00247673	0.0477688	0.0419789	Bax/Tnfrsf1b/Bak1	3
GO:0072655	BP	establishment of protein localization to mitochondrion	4/173	95/28943	0.00257173	0.049146	0.0431892	Bbc3/Bax/Tomm40l/Siah3	4
GO:0042326	BP	negative regulation of phosphorylation	8/173	394/28943	0.00265083	0.0501971	0.0441129	Bax/Pard6a/Akt1s1/Ctdsp1/Cib1/Camk2n2/Socs3/Bak1	8
GO:0010940	BP	positive regulation of necrotic cell death	2/173	14/28943	0.00308339	0.0578621	0.0508488	Mt3/COX2	2
GO:0097191	BP	extrinsic apoptotic signaling pathway	6/173	238/28943	0.00316838	0.0589262	0.0517839	Bax/Bok/Tnfrsf1b/Bak1/Gpx1/Tnfsf12	6
GO:0070585	BP	protein localization to mitochondrion	4/173	101/28943	0.00320838	0.0590661	0.0519069	Bbc3/Bax/Tomm40l/Siah3	4
GO:0072503	BP	cellular divalent inorganic cation homeostasis	7/173	320/28943	0.00323261	0.0590661	0.0519069	Bbc3/Bax/Bok/Mt3/Kctd17/Trpc5/Bak1	7
GO:0030490	BP	maturation of SSU-rRNA	3/173	50/28943	0.00334719	0.0606278	0.0532793	Rps14/Rps21/Rps28	3
GO:0050768	BP	negative regulation of neurogenesis	5/173	168/28943	0.00345619	0.0620625	0.0545401	Ctdsp1/Mt3/Atf5/Trpc5/Hes5	5
GO:1902337	BP	regulation of apoptotic process involved in morphogenesis	2/173	15/28943	0.00354382	0.0630921	0.0554449	Bax/Tnfrsf1b	2
GO:0051961	BP	negative regulation of nervous system development	5/173	172/28943	0.0038199	0.0674309	0.0592578	Ctdsp1/Mt3/Atf5/Trpc5/Hes5	5
GO:0099527	BP	postsynapse to nucleus signaling pathway	2/173	16/28943	0.00403422	0.0700274	0.0615396	Cabp1/Prr7	2
GO:1904748	BP	regulation of apoptotic process involved in development	2/173	16/28943	0.00403422	0.0700274	0.0615396	Bax/Tnfrsf1b	2
GO:0007006	BP	mitochondrial membrane organization	4/173	108/28943	0.00407779	0.0701986	0.0616901	Bbc3/Bax/Bok/Bak1	4
GO:0001654	BP	eye development	8/173	424/28943	0.00412647	0.0704544	0.0619149	Bax/Mdm1/Neurod1/Six5/Hes5/Rpgrip1/Bak1/Rom1	8
GO:0150063	BP	visual system development	8/173	427/28943	0.00430317	0.0724365	0.0636567	Bax/Mdm1/Neurod1/Six5/Hes5/Rpgrip1/Bak1/Rom1	8
GO:2001242	BP	regulation of intrinsic apoptotic signaling pathway	5/173	177/28943	0.00431211	0.0724365	0.0636567	Bbc3/Bax/Bok/Ddias/Gpx1	5
GO:0048880	BP	sensory system development	8/173	431/28943	0.00454778	0.074113	0.06513	Bax/Mdm1/Neurod1/Six5/Hes5/Rpgrip1/Bak1/Rom1	8
GO:0010524	BP	positive regulation of calcium ion transport into cytosol	2/173	17/28943	0.00455423	0.074113	0.06513	Bax/Bak1	2
GO:0018216	BP	peptidyl-arginine methylation	2/173	17/28943	0.00455423	0.074113	0.06513	Coprs/Mettl23	2
GO:0030540	BP	female genitalia development	2/173	17/28943	0.00455423	0.074113	0.06513	Bax/Bak1	2
GO:0090150	BP	establishment of protein localization to membrane	6/173	259/28943	0.00477708	0.0771369	0.0677874	Bbc3/Bax/Amn/Prepl/Cib1/Sys1	6
GO:0060041	BP	retina development in camera-type eye	5/173	183/28943	0.00496059	0.0794839	0.0698499	Bax/Mdm1/Neurod1/Rpgrip1/Rom1	5
GO:0009886	BP	post-embryonic animal morphogenesis	2/173	18/28943	0.00510347	0.0799288	0.0702409	Bax/Bak1	2
GO:0060019	BP	radial glial cell differentiation	2/173	18/28943	0.00510347	0.0799288	0.0702409	Metrn/Hes5	2
GO:2001267	BP	regulation of cysteine-type endopeptidase activity involved in apoptotic signaling pathway	2/173	18/28943	0.00510347	0.0799288	0.0702409	Bax/Prr7	2
GO:0007219	BP	Notch signaling pathway	5/173	185/28943	0.00519132	0.080698	0.0709168	Akt1s1/Enho/Dlk2/Hes5/Ptp4a3	5
GO:0045444	BP	fat cell differentiation	6/173	265/28943	0.00533075	0.0817642	0.0718538	E2f1/Atf5/Dlk2/Tlcd3b/Gpx1/Ccdc85b	6
GO:0045599	BP	negative regulation of fat cell differentiation	3/173	59/28943	0.00533842	0.0817642	0.0718538	E2f1/Tlcd3b/Ccdc85b	3
GO:0052547	BP	regulation of peptidase activity	8/173	445/28943	0.00548904	0.0831931	0.0731096	Bbc3/Bax/Bok/Usp50/Mt3/Prr7/Bak1/Gpx1	8
GO:1901215	BP	negative regulation of neuron death	6/173	267/28943	0.00552535	0.0831931	0.0731096	Bax/Bok/Stxbp1/Tnfrsf1b/Mt3/Pin1	6
GO:0006643	BP	membrane lipid metabolic process	5/173	188/28943	0.00555153	0.0831931	0.0731096	Bax/Sirt3/Dpm2/St6galnac6/Tlcd3b	5
GO:0042176	BP	regulation of protein catabolic process	7/173	355/28943	0.00566348	0.0833432	0.0732414	Nkd2/Tnfrsf1b/Pin1/Rhbdd3/Egln2/Gpx1/Tnfsf12	7
GO:1900225	BP	regulation of NLRP3 inflammasome complex assembly	2/173	19/28943	0.00568158	0.0833432	0.0732414	Usp50/Dhx33	2
GO:1902430	BP	negative regulation of amyloid-beta formation	2/173	19/28943	0.00568158	0.0833432	0.0732414	Rtn2/Pin1	2
GO:0072507	BP	divalent inorganic cation homeostasis	7/173	359/28943	0.00601026	0.0873221	0.0767381	Bbc3/Bax/Bok/Mt3/Kctd17/Trpc5/Bak1	7
GO:0010563	BP	negative regulation of phosphorus metabolic process	8/173	453/28943	0.00608989	0.0873221	0.0767381	Bax/Pard6a/Akt1s1/Ctdsp1/Cib1/Camk2n2/Socs3/Bak1	8
GO:0045936	BP	negative regulation of phosphate metabolic process	8/173	453/28943	0.00608989	0.0873221	0.0767381	Bax/Pard6a/Akt1s1/Ctdsp1/Cib1/Camk2n2/Socs3/Bak1	8
GO:0042255	BP	ribosome assembly	3/173	62/28943	0.00613012	0.0873221	0.0767381	Rps14/Rpl38/Rps28	3
GO:0009636	BP	response to toxic substance	4/173	122/28943	0.00626742	0.0873221	0.0767381	Bax/Mt3/Bak1/Gpx1	4
GO:0033599	BP	regulation of mammary gland epithelial cell proliferation	2/173	20/28943	0.0062882	0.0873221	0.0767381	Bax/Gpx1	2
GO:0048712	BP	negative regulation of astrocyte differentiation	2/173	20/28943	0.0062882	0.0873221	0.0767381	Atf5/Hes5	2
GO:0061620	BP	glycolytic process through glucose-6-phosphate	2/173	20/28943	0.0062882	0.0873221	0.0767381	Gale/Eno3	2
GO:0006893	BP	Golgi to plasma membrane transport	3/173	63/28943	0.00640873	0.0884065	0.0776911	Amn/Prepl/Sys1	3
GO:0043524	BP	negative regulation of neuron apoptotic process	5/173	195/28943	0.00646008	0.0885287	0.0777984	Bax/Bok/Stxbp1/Mt3/Pin1	5
GO:0048193	BP	Golgi vesicle transport	6/173	278/28943	0.00668981	0.0910776	0.0800384	Trappc6a/Arf5/Amn/Nkd2/Prepl/Sys1	6
GO:0050767	BP	regulation of neurogenesis	8/173	463/28943	0.00690989	0.0912693	0.0802068	Metrn/Ctdsp1/E2f1/Tnfrsf1b/Mt3/Atf5/Trpc5/Hes5	8
GO:0010310	BP	regulation of hydrogen peroxide metabolic process	2/173	21/28943	0.00692297	0.0912693	0.0802068	Mt3/COX2	2
GO:0044546	BP	NLRP3 inflammasome complex assembly	2/173	21/28943	0.00692297	0.0912693	0.0802068	Usp50/Dhx33	2
GO:0048569	BP	post-embryonic animal organ development	2/173	21/28943	0.00692297	0.0912693	0.0802068	Bax/Bak1	2
GO:0070230	BP	positive regulation of lymphocyte apoptotic process	2/173	21/28943	0.00692297	0.0912693	0.0802068	Bbc3/Bax	2
GO:0045732	BP	positive regulation of protein catabolic process	5/173	200/28943	0.00716973	0.0938302	0.0824574	Nkd2/Tnfrsf1b/Rhbdd3/Egln2/Tnfsf12	5
GO:0051101	BP	regulation of DNA binding	4/173	127/28943	0.00720731	0.0938302	0.0824574	E2f1/Rnf220/Neurod1/Ilrun	4
GO:0070231	BP	T cell apoptotic process	3/173	66/28943	0.00728941	0.0943095	0.0828786	Bbc3/Bax/Bak1	3
GO:0010522	BP	regulation of calcium ion transport into cytosol	2/173	22/28943	0.00758554	0.0962058	0.084545	Bax/Bak1	2
GO:0051204	BP	protein insertion into mitochondrial membrane	2/173	22/28943	0.00758554	0.0962058	0.084545	Bbc3/Bax	2
GO:1902992	BP	negative regulation of amyloid precursor protein catabolic process	2/173	22/28943	0.00758554	0.0962058	0.084545	Rtn2/Pin1	2
GO:0031334	BP	positive regulation of protein-containing complex assembly	5/173	203/28943	0.00762072	0.0962058	0.084545	Bbc3/Bax/Usp50/Dhx33/Bak1	5
GO:0030968	BP	endoplasmic reticulum unfolded protein response	3/173	68/28943	0.00791435	0.0983039	0.0863888	Bax/Bok/Bak1	3
GO:0061951	BP	establishment of protein localization to plasma membrane	3/173	68/28943	0.00791435	0.0983039	0.0863888	Amn/Prepl/Sys1	3
GO:0097696	BP	receptor signaling pathway via STAT	5/173	205/28943	0.00793213	0.0983039	0.0863888	Sac3d1/Crlf2/Neurod1/Hes5/Socs3	5
GO:0140694	BP	non-membrane-bounded organelle assembly	7/173	379/28943	0.00798724	0.0983039	0.0863888	Mdm1/Rps14/Sac3d1/Kash5/Rpl38/Rps28/Cenpw	7
GO:0007098	BP	centrosome cycle	4/173	131/28943	0.00802289	0.0983039	0.0863888	Pard6a/Mdm1/Sac3d1/Atf5	4
GO:0002262	BP	myeloid cell homeostasis	5/173	206/28943	0.0080911	0.0985028	0.0865636	Bax/Rps14/Bak1/Hba-a2/Hba-a1	5
GO:0046425	BP	regulation of receptor signaling pathway via JAK-STAT	4/173	132/28943	0.00823584	0.0985028	0.0865636	Sac3d1/Neurod1/Hes5/Socs3	4
GO:0006654	BP	phosphatidic acid biosynthetic process	2/173	23/28943	0.00827556	0.0985028	0.0865636	Abhd8/Dgkg	2
GO:0033630	BP	positive regulation of cell adhesion mediated by integrin	2/173	23/28943	0.00827556	0.0985028	0.0865636	Rac3/Cib1	2
GO:0061615	BP	glycolytic process through fructose-6-phosphate	2/173	23/28943	0.00827556	0.0985028	0.0865636	Gale/Eno3	2
GO:0006874	BP	cellular calcium ion homeostasis	6/173	292/28943	0.00841759	0.0996241	0.087549	Bbc3/Bax/Bok/Kctd17/Trpc5/Bak1	6
GO:0046513	BP	ceramide biosynthetic process	3/173	70/28943	0.00856995	0.100854	0.0886301	Sirt3/St6galnac6/Tlcd3b	3
GO:0046467	BP	membrane lipid biosynthetic process	4/173	134/28943	0.00867279	0.101491	0.0891897	Sirt3/Dpm2/St6galnac6/Tlcd3b	4
GO:0009791	BP	post-embryonic development	4/173	135/28943	0.00889684	0.101803	0.0894637	Bax/Cela1/Atf5/Bak1	4
GO:0014013	BP	regulation of gliogenesis	4/173	135/28943	0.00889684	0.101803	0.0894637	E2f1/Tnfrsf1b/Atf5/Hes5	4
GO:2001244	BP	positive regulation of intrinsic apoptotic signaling pathway	3/173	71/28943	0.00890935	0.101803	0.0894637	Bbc3/Bax/Bok	3
GO:0010721	BP	negative regulation of cell development	5/173	211/28943	0.00891928	0.101803	0.0894637	Ctdsp1/Mt3/Atf5/Trpc5/Hes5	5
GO:0140632	BP	inflammasome complex assembly	2/173	24/28943	0.00899267	0.101803	0.0894637	Usp50/Dhx33	2
GO:1903747	BP	regulation of establishment of protein localization to mitochondrion	2/173	24/28943	0.00899267	0.101803	0.0894637	Bbc3/Siah3	2
GO:0060547	BP	negative regulation of necrotic cell death	2/173	25/28943	0.00973654	0.109628	0.0963405	Bok/Mt3	2
GO:1905897	BP	regulation of response to endoplasmic reticulum stress	3/173	75/28943	0.0103451	0.115854	0.101812	Bax/Bok/Bak1	3
GO:0018195	BP	peptidyl-arginine modification	2/173	26/28943	0.0105068	0.116413	0.102303	Coprs/Mettl23	2
GO:0090151	BP	establishment of protein localization to mitochondrial membrane	2/173	26/28943	0.0105068	0.116413	0.102303	Bbc3/Bax	2
GO:0072659	BP	protein localization to plasma membrane	6/173	308/28943	0.0107605	0.118594	0.104219	Amn/Nkd2/Prepl/Stxbp1/Cib1/Sys1	6
GO:0046473	BP	phosphatidic acid metabolic process	2/173	27/28943	0.0113032	0.1228	0.107916	Abhd8/Dgkg	2
GO:2000269	BP	regulation of fibroblast apoptotic process	2/173	27/28943	0.0113032	0.1228	0.107916	Bbc3/Ddias	2
GO:0038034	BP	signal transduction in absence of ligand	3/173	78/28943	0.0115049	0.1228	0.107916	Bax/Bok/Bak1	3
GO:0097192	BP	extrinsic apoptotic signaling pathway in absence of ligand	3/173	78/28943	0.0115049	0.1228	0.107916	Bax/Bok/Bak1	3
GO:0006979	BP	response to oxidative stress	7/173	407/28943	0.011512	0.1228	0.107916	Gpx3/Ddias/Mt3/Gpx1/ND1/ND3/Hba-a1	7
GO:0030900	BP	forebrain development	7/173	407/28943	0.011512	0.1228	0.107916	Bax/Rac3/E2f1/Neurod1/Atf5/Hes5/Pou3f4	7
GO:0006665	BP	sphingolipid metabolic process	4/173	146/28943	0.0116138	0.1228	0.107916	Bax/Sirt3/St6galnac6/Tlcd3b	4
GO:0031023	BP	microtubule organizing center organization	4/173	146/28943	0.0116138	0.1228	0.107916	Pard6a/Mdm1/Sac3d1/Atf5	4
GO:0050728	BP	negative regulation of inflammatory response	4/173	147/28943	0.0118844	0.125026	0.109872	Tnfrsf1b/Fndc4/Socs3/Gpx1	4
GO:1900017	BP	positive regulation of cytokine production involved in inflammatory response	2/173	28/28943	0.0121253	0.126635	0.111286	Gpsm3/Il17d	2
GO:1904019	BP	epithelial cell apoptotic process	4/173	148/28943	0.0121589	0.126635	0.111286	Bax/Bok/E2f1/Neurod1	4
GO:0006414	BP	translational elongation	3/173	80/28943	0.012318	0.127654	0.112182	Rplp1/Ascc2/Rplp2	3
GO:0045598	BP	regulation of fat cell differentiation	4/173	150/28943	0.0127202	0.130523	0.114702	E2f1/Dlk2/Tlcd3b/Ccdc85b	4
GO:0072331	BP	signal transduction by p53 class mediator	4/173	150/28943	0.0127202	0.130523	0.114702	Bbc3/Bax/Bok/E2f1	4
GO:0090596	BP	sensory organ morphogenesis	6/173	321/28943	0.0129785	0.132163	0.116144	Bax/Pou3f4/Rpgrip1/Rpl38/Bak1/Rom1	6
GO:0009411	BP	response to UV	4/173	151/28943	0.0130069	0.132163	0.116144	Bax/Ddias/Bak1/Gpx1	4
GO:0009416	BP	response to light stimulus	6/173	322/28943	0.0131614	0.133084	0.116953	Bax/B4galt2/Ddias/Bak1/Gpx1/Rom1	6
GO:0055074	BP	calcium ion homeostasis	6/173	324/28943	0.0135327	0.136177	0.119671	Bbc3/Bax/Bok/Kctd17/Trpc5/Bak1	6
GO:0008053	BP	mitochondrial fusion	2/173	30/28943	0.0138454	0.138653	0.121847	Bax/Bak1	2
GO:0048284	BP	organelle fusion	4/173	155/28943	0.0141949	0.141202	0.124087	Bax/Nkd2/Stxbp1/Bak1	4
GO:0006875	BP	cellular metal ion homeostasis	7/173	425/28943	0.0143032	0.141202	0.124087	Bbc3/Bax/Bok/Mt3/Kctd17/Trpc5/Bak1	7
GO:0043254	BP	regulation of protein-containing complex assembly	7/173	425/28943	0.0143032	0.141202	0.124087	Bbc3/Bax/Stxbp1/Usp50/Dhx33/Bak1/Tmsb15b2	7
GO:0033137	BP	negative regulation of peptidyl-serine phosphorylation	2/173	31/28943	0.0147427	0.144174	0.126699	Bax/Bak1	2
GO:0045454	BP	cell redox homeostasis	2/173	31/28943	0.0147427	0.144174	0.126699	Egln2/Gpx1	2
GO:0048593	BP	camera-type eye morphogenesis	4/173	157/28943	0.0148139	0.144193	0.126716	Bax/Rpgrip1/Bak1/Rom1	4
GO:0003407	BP	neural retina development	3/173	87/28943	0.0154186	0.14869	0.130667	Neurod1/Rpgrip1/Rom1	3
GO:0048708	BP	astrocyte differentiation	3/173	87/28943	0.0154186	0.14869	0.130667	Mt3/Atf5/Hes5	3
GO:0009314	BP	response to radiation	7/173	432/28943	0.0155094	0.148876	0.130831	Bbc3/Bax/B4galt2/Ddias/Bak1/Gpx1/Rom1	7
GO:0031348	BP	negative regulation of defense response	5/173	244/28943	0.0158912	0.150489	0.132248	Tnfrsf1b/Fndc4/Socs3/Ilrun/Gpx1	5
GO:0045664	BP	regulation of neuron differentiation	5/173	244/28943	0.0158912	0.150489	0.132248	Rac3/Ctdsp1/Neurod1/Trpc5/Hes5	5
GO:0043525	BP	positive regulation of neuron apoptotic process	3/173	88/28943	0.0158941	0.150489	0.132248	Bbc3/Bax/Pin1	3
GO:0051090	BP	regulation of DNA-binding transcription factor activity	7/173	436/28943	0.0162303	0.152976	0.134435	Id3/E2f1/Rnf220/Cib1/Neurod1/Map3k10/Dhx33	7
GO:0034620	BP	cellular response to unfolded protein	3/173	89/28943	0.0163778	0.153671	0.135045	Bax/Bok/Bak1	3
GO:0006921	BP	cellular component disassembly involved in execution phase of apoptosis	2/173	33/28943	0.0166103	0.154461	0.135739	Bax/Bok	2
GO:0033598	BP	mammary gland epithelial cell proliferation	2/173	33/28943	0.0166103	0.154461	0.135739	Bax/Gpx1	2
GO:0008593	BP	regulation of Notch signaling pathway	3/173	90/28943	0.0168698	0.156176	0.137247	Enho/Dlk2/Hes5	3
GO:0034644	BP	cellular response to UV	3/173	91/28943	0.0173699	0.160095	0.14069	Bax/Ddias/Bak1	3
GO:0060402	BP	calcium ion transport into cytosol	2/173	34/28943	0.0175799	0.16061	0.141143	Bax/Bak1	2
GO:2000108	BP	positive regulation of leukocyte apoptotic process	2/173	34/28943	0.0175799	0.16061	0.141143	Bbc3/Bax	2
GO:0006664	BP	glycolipid metabolic process	3/173	92/28943	0.0178783	0.162622	0.142911	Bax/Dpm2/St6galnac6	3
GO:0006470	BP	protein dephosphorylation	5/173	252/28943	0.0180079	0.163089	0.143322	Ctdsp1/Pin1/Ppp1r16a/Dusp28/Ptp4a3	5
GO:1903509	BP	liposaccharide metabolic process	3/173	93/28943	0.0183948	0.163931	0.144061	Bax/Dpm2/St6galnac6	3
GO:0046474	BP	glycerophospholipid biosynthetic process	4/173	168/28943	0.0185222	0.163931	0.144061	Abhd8/Dgkg/Dpm2/Socs3	4
GO:0032104	BP	regulation of response to extracellular stimulus	2/173	35/28943	0.0185731	0.163931	0.144061	Bax/Mt3	2
GO:0032107	BP	regulation of response to nutrient levels	2/173	35/28943	0.0185731	0.163931	0.144061	Bax/Mt3	2
GO:1990089	BP	response to nerve growth factor	2/173	35/28943	0.0185731	0.163931	0.144061	E2f1/Cib1	2
GO:1990090	BP	cellular response to nerve growth factor stimulus	2/173	35/28943	0.0185731	0.163931	0.144061	E2f1/Cib1	2
GO:0016055	BP	Wnt signaling pathway	7/173	451/28943	0.019146	0.167232	0.146962	Csnk1g2/Rac3/Nkd2/Cela1/Rnf220/Pin1/Kremen2	7
GO:0034976	BP	response to endoplasmic reticulum stress	5/173	257/28943	0.0194213	0.167232	0.146962	Bbc3/Bax/Bok/Tmub1/Bak1	5
GO:0045685	BP	regulation of glial cell differentiation	3/173	95/28943	0.0194528	0.167232	0.146962	Tnfrsf1b/Atf5/Hes5	3
GO:0051341	BP	regulation of oxidoreductase activity	3/173	95/28943	0.0194528	0.167232	0.146962	Sirt3/Mt3/Fdx2	3
GO:0198738	BP	cell-cell signaling by wnt	7/173	453/28943	0.0195608	0.167232	0.146962	Csnk1g2/Rac3/Nkd2/Cela1/Rnf220/Pin1/Kremen2	7
GO:0000462	BP	maturation of SSU-rRNA from tricistronic rRNA transcript (SSU-rRNA, 5.8S rRNA, LSU-rRNA)	2/173	36/28943	0.0195894	0.167232	0.146962	Rps14/Rps21	2
GO:0019320	BP	hexose catabolic process	2/173	36/28943	0.0195894	0.167232	0.146962	Gale/Eno3	2
GO:0048710	BP	regulation of astrocyte differentiation	2/173	36/28943	0.0195894	0.167232	0.146962	Atf5/Hes5	2
GO:0010001	BP	glial cell differentiation	5/173	261/28943	0.020603	0.173263	0.152262	Metrn/Tnfrsf1b/Mt3/Atf5/Hes5	5
GO:0033005	BP	positive regulation of mast cell activation	2/173	37/28943	0.0206285	0.173263	0.152262	Stxbp1/Crlf2	2
GO:0045686	BP	negative regulation of glial cell differentiation	2/173	37/28943	0.0206285	0.173263	0.152262	Atf5/Hes5	2
GO:1902003	BP	regulation of amyloid-beta formation	2/173	37/28943	0.0206285	0.173263	0.152262	Rtn2/Pin1	2
GO:0001558	BP	regulation of cell growth	7/173	459/28943	0.0208428	0.174359	0.153226	Bbc3/Cib1/Lamtor1/Mt3/Pin1/Trpc5/Ccdc85b	7
GO:0048515	BP	spermatid differentiation	5/173	263/28943	0.0212111	0.176731	0.15531	Bax/Pcsk4/Cib1/Ddias/Six5	5
GO:0030148	BP	sphingolipid biosynthetic process	3/173	99/28943	0.0216677	0.179288	0.157557	Sirt3/St6galnac6/Tlcd3b	3
GO:0046365	BP	monosaccharide catabolic process	2/173	38/28943	0.0216902	0.179288	0.157557	Gale/Eno3	2
GO:0051100	BP	negative regulation of binding	4/173	177/28943	0.0219492	0.180712	0.158809	Bax/E2f1/Pin1/Ilrun	4
GO:0042063	BP	gliogenesis	6/173	363/28943	0.0223057	0.182924	0.160752	Metrn/E2f1/Tnfrsf1b/Mt3/Atf5/Hes5	6
GO:0071478	BP	cellular response to radiation	4/173	179/28943	0.0227599	0.183567	0.161318	Bbc3/Bax/Ddias/Bak1	4
GO:0007340	BP	acrosome reaction	2/173	39/28943	0.0227741	0.183567	0.161318	Pcsk4/Stxbp1	2
GO:0018208	BP	peptidyl-proline modification	2/173	39/28943	0.0227741	0.183567	0.161318	Pin1/Egln2	2
GO:0006672	BP	ceramide metabolic process	3/173	101/28943	0.0228248	0.183567	0.161318	Sirt3/St6galnac6/Tlcd3b	3
GO:0043502	BP	regulation of muscle adaptation	3/173	101/28943	0.0228248	0.183567	0.161318	Tnni1/Tnfrsf1b/Pin1	3
GO:0050727	BP	regulation of inflammatory response	6/173	367/28943	0.0233803	0.186877	0.164226	Tnfrsf1b/Rhbdd3/Gpsm3/Fndc4/Socs3/Gpx1	6
GO:0006892	BP	post-Golgi vesicle-mediated transport	3/173	102/28943	0.0234157	0.186877	0.164226	Amn/Prepl/Sys1	3
GO:0048872	BP	homeostasis of number of cells	6/173	375/28943	0.025633	0.203792	0.179091	Bax/Rac3/Rps14/Bak1/Hba-a2/Hba-a1	6
GO:0038084	BP	vascular endothelial growth factor signaling pathway	2/173	42/28943	0.0261564	0.20454	0.179748	Pgf/Ptp4a3	2
GO:0060219	BP	camera-type eye photoreceptor cell differentiation	2/173	42/28943	0.0261564	0.20454	0.179748	Rpgrip1/Rom1	2
GO:1900181	BP	negative regulation of protein localization to nucleus	2/173	42/28943	0.0261564	0.20454	0.179748	Cabp1/Ilrun	2
GO:0048592	BP	eye morphogenesis	4/173	187/28943	0.0261837	0.20454	0.179748	Bax/Rpgrip1/Bak1/Rom1	4
GO:1990778	BP	protein localization to cell periphery	6/173	377/28943	0.026218	0.20454	0.179748	Amn/Nkd2/Prepl/Stxbp1/Cib1/Sys1	6
GO:0032479	BP	regulation of type I interferon production	3/173	107/28943	0.0264943	0.205924	0.180964	Dhx33/Garin5a/Ilrun	3
GO:0090263	BP	positive regulation of canonical Wnt signaling pathway	3/173	108/28943	0.0271347	0.210039	0.184581	Csnk1g2/Rnf220/Pin1	3
GO:0048873	BP	homeostasis of number of cells within a tissue	2/173	43/28943	0.0273263	0.210039	0.184581	Bax/Rac3	2
GO:1900026	BP	positive regulation of substrate adhesion-dependent cell spreading	2/173	43/28943	0.0273263	0.210039	0.184581	Rac3/Cib1	2
GO:0035967	BP	cellular response to topologically incorrect protein	3/173	109/28943	0.0277835	0.211989	0.186294	Bax/Bok/Bak1	3
GO:0070227	BP	lymphocyte apoptotic process	3/173	109/28943	0.0277835	0.211989	0.186294	Bbc3/Bax/Bak1	3
GO:0010720	BP	positive regulation of cell development	6/173	384/28943	0.0283353	0.214444	0.188452	Metrn/Rac3/E2f1/Tnfrsf1b/Cib1/Trpc5	6
GO:0001782	BP	B cell homeostasis	2/173	44/28943	0.028517	0.214444	0.188452	Bax/Bak1	2
GO:0045747	BP	positive regulation of Notch signaling pathway	2/173	44/28943	0.028517	0.214444	0.188452	Enho/Hes5	2
GO:1902991	BP	regulation of amyloid precursor protein catabolic process	2/173	44/28943	0.028517	0.214444	0.188452	Rtn2/Pin1	2
GO:0045786	BP	negative regulation of cell cycle	6/173	385/28943	0.0286467	0.214644	0.188628	Mdm1/Cdk2ap2/Ctdsp1/E2f1/Atf5/Trp53i13	6
GO:0032606	BP	type I interferon production	3/173	112/28943	0.0297789	0.221534	0.194682	Dhx33/Garin5a/Ilrun	3
GO:1905477	BP	positive regulation of protein localization to membrane	3/173	112/28943	0.0297789	0.221534	0.194682	Bbc3/Nkd2/Cib1	3
GO:0071482	BP	cellular response to light stimulus	3/173	113/28943	0.0304605	0.225798	0.19843	Bax/Ddias/Bak1	3
GO:0030003	BP	cellular cation homeostasis	7/173	498/28943	0.0306263	0.226222	0.198803	Bbc3/Bax/Bok/Mt3/Kctd17/Trpc5/Bak1	7
GO:0007033	BP	vacuole organization	4/173	197/28943	0.0308766	0.227073	0.19955	Atg4d/Map1lc3a/Lamtor1/Mt3	4
GO:0001783	BP	B cell apoptotic process	2/173	46/28943	0.0309595	0.227073	0.19955	Bax/Bak1	2
GO:0098800	CC	inner mitochondrial membrane protein complex	14/177	143/28804	2.90593e-13	7.84601e-11	6.63776e-11	Ndufa2/Atp5e/Atp5mpl/Ndufa3/Ndufc1/Atp5k/Atp5g2/ND1/ND2/COX2/COX3/ND3/ND4L/Atp5md	14
GO:0098798	CC	mitochondrial protein-containing complex	17/177	291/28804	3.65494e-12	4.93417e-10	4.17432e-10	Bax/Tomm40l/Ndufa2/Atp5e/Mrps24/Atp5mpl/Ndufa3/Ndufc1/Atp5k/Atp5g2/ND1/ND2/COX2/COX3/ND3/ND4L/Atp5md	17
GO:0022626	CC	cytosolic ribosome	11/177	112/28804	1.05797e-10	9.52177e-09	8.05545e-09	Rplp1/Rps14/Rplp2/Rps29/Rps21/Rps27rt/Rpl38/Rps28/Hba-a1/Rpl39/Rpl41	11
GO:0005746	CC	mitochondrial respirasome	9/177	85/28804	2.80829e-09	1.52016e-07	1.28606e-07	Ndufa2/Ndufa3/Ndufc1/ND1/ND2/COX2/COX3/ND3/ND4L	9
GO:0005840	CC	ribosome	13/177	236/28804	2.8151e-09	1.52016e-07	1.28606e-07	Rplp1/Mrps24/Rps14/Rplp2/Mt3/Rps29/Rps21/Rps27rt/Rpl38/Rps28/Hba-a1/Rpl39/Rpl41	13
GO:0098803	CC	respiratory chain complex	9/177	87/28804	3.46186e-09	1.55784e-07	1.31794e-07	Ndufa2/Ndufa3/Ndufc1/ND1/ND2/COX2/COX3/ND3/ND4L	9
GO:0044391	CC	ribosomal subunit	12/177	201/28804	4.73117e-09	1.82488e-07	1.54386e-07	Rplp1/Mrps24/Rps14/Rplp2/Rps29/Rps21/Rps27rt/Rpl38/Rps28/Hba-a1/Rpl39/Rpl41	12
GO:0070469	CC	respirasome	9/177	95/28804	7.60399e-09	2.56635e-07	2.17114e-07	Ndufa2/Ndufa3/Ndufc1/ND1/ND2/COX2/COX3/ND3/ND4L	9
GO:0005747	CC	mitochondrial respiratory chain complex I	7/177	50/28804	2.34792e-08	5.76307e-07	4.87558e-07	Ndufa2/Ndufa3/Ndufc1/ND1/ND2/ND3/ND4L	7
GO:0030964	CC	NADH dehydrogenase complex	7/177	50/28804	2.34792e-08	5.76307e-07	4.87558e-07	Ndufa2/Ndufa3/Ndufc1/ND1/ND2/ND3/ND4L	7
GO:0045271	CC	respiratory chain complex I	7/177	50/28804	2.34792e-08	5.76307e-07	4.87558e-07	Ndufa2/Ndufa3/Ndufc1/ND1/ND2/ND3/ND4L	7
GO:0042788	CC	polysomal ribosome	6/177	35/28804	6.92345e-08	1.55778e-06	1.31789e-06	Rps29/Rps21/Rpl38/Rps28/Rpl39/Rpl41	6
GO:0005753	CC	mitochondrial proton-transporting ATP synthase complex	5/177	20/28804	1.19117e-07	2.47396e-06	2.09298e-06	Atp5e/Atp5mpl/Atp5k/Atp5g2/Atp5md	5
GO:0045259	CC	proton-transporting ATP synthase complex	5/177	21/28804	1.55564e-07	3.00016e-06	2.53815e-06	Atp5e/Atp5mpl/Atp5k/Atp5g2/Atp5md	5
GO:0022627	CC	cytosolic small ribosomal subunit	6/177	47/28804	4.30871e-07	7.75567e-06	6.56133e-06	Rps14/Rps29/Rps21/Rps27rt/Rps28/Hba-a1	6
GO:0015935	CC	small ribosomal subunit	7/177	83/28804	8.23094e-07	1.38897e-05	1.17508e-05	Mrps24/Rps14/Rps29/Rps21/Rps27rt/Rps28/Hba-a1	7
GO:0005844	CC	polysome	6/177	78/28804	8.80507e-06	0.000139845	0.00011831	Rps29/Rps21/Rpl38/Rps28/Rpl39/Rpl41	6
GO:1990204	CC	oxidoreductase complex	7/177	121/28804	1.02918e-05	0.000154377	0.000130604	Ndufa2/Ndufa3/Ndufc1/ND1/ND2/ND3/ND4L	7
GO:0016469	CC	proton-transporting two-sector ATPase complex	5/177	50/28804	1.40225e-05	0.000199267	0.000168581	Atp5e/Atp5mpl/Atp5k/Atp5g2/Atp5md	5
GO:0022625	CC	cytosolic large ribosomal subunit	5/177	63/28804	4.36142e-05	0.000588792	0.00049812	Rplp1/Rplp2/Rpl38/Rpl39/Rpl41	5
GO:0046930	CC	pore complex	3/177	26/28804	0.000534516	0.00687234	0.00581403	Bax/Tomm40l/Bak1	3
GO:0014069	CC	postsynaptic density	9/177	398/28804	0.000836792	0.0102697	0.00868822	Abhd17a/Rps14/Usp50/Cabp1/Mt3/Prr7/Rps27rt/Rpl38/ND2	9
GO:0032279	CC	asymmetric synapse	9/177	406/28804	0.000961909	0.0112165	0.0094892	Abhd17a/Rps14/Usp50/Cabp1/Mt3/Prr7/Rps27rt/Rpl38/ND2	9
GO:0015934	CC	large ribosomal subunit	5/177	123/28804	0.000997022	0.0112165	0.0094892	Rplp1/Rplp2/Rpl38/Rpl39/Rpl41	5
GO:0098984	CC	neuron to neuron synapse	9/177	437/28804	0.00159809	0.0168561	0.0142603	Abhd17a/Rps14/Usp50/Cabp1/Mt3/Prr7/Rps27rt/Rpl38/ND2	9
GO:0099572	CC	postsynaptic specialization	9/177	438/28804	0.00162318	0.0168561	0.0142603	Abhd17a/Rps14/Usp50/Cabp1/Mt3/Prr7/Rps27rt/Rpl38/ND2	9
GO:0019867	CC	outer membrane	6/177	209/28804	0.00190653	0.0183844	0.0155533	Bax/Tomm40l/Bok/Mt3/Kash5/Bak1	6
GO:0031968	CC	organelle outer membrane	6/177	209/28804	0.00190653	0.0183844	0.0155533	Bax/Tomm40l/Bok/Mt3/Kash5/Bak1	6
GO:1902495	CC	transmembrane transporter complex	8/177	373/28804	0.00224694	0.0209198	0.0176982	Ndufa2/Ndufa3/Ndufc1/Trpc5/ND1/ND2/ND3/ND4L	8
GO:0000276	CC	mitochondrial proton-transporting ATP synthase complex, coupling factor F(o)	2/177	12/28804	0.00237985	0.0214187	0.0181203	Atp5k/Atp5g2	2
GO:0045263	CC	proton-transporting ATP synthase complex, coupling factor F(o)	2/177	13/28804	0.00280122	0.0243977	0.0206405	Atp5k/Atp5g2	2
GO:1990351	CC	transporter complex	8/177	395/28804	0.00318762	0.0268956	0.0227538	Ndufa2/Ndufa3/Ndufc1/Trpc5/ND1/ND2/ND3/ND4L	8
GO:0030173	CC	integral component of Golgi membrane	3/177	53/28804	0.00426555	0.0349	0.0295255	Pcsk4/Pomgnt1/Sys1	3
GO:0031228	CC	intrinsic component of Golgi membrane	3/177	55/28804	0.00473446	0.0375972	0.0318073	Pcsk4/Pomgnt1/Sys1	3
GO:0005741	CC	mitochondrial outer membrane	5/177	188/28804	0.00622662	0.0480339	0.0406369	Bax/Tomm40l/Bok/Mt3/Bak1	5
GO:0005751	CC	mitochondrial respiratory chain complex IV	2/177	20/28804	0.00663362	0.0497522	0.0420905	COX2/COX3	2
GO:0033177	CC	proton-transporting two-sector ATPase complex, proton-transporting domain	2/177	22/28804	0.00800047	0.0583818	0.0493912	Atp5k/Atp5g2	2
GO:0045277	CC	respiratory chain complex IV	2/177	25/28804	0.0102657	0.0729408	0.0617082	COX2/COX3	2
GO:0031300	CC	intrinsic component of organelle membrane	7/177	408/28804	0.0134033	0.0927919	0.0785023	Abhd17a/Pcsk4/Rce1/Dpm2/Pomgnt1/Sys1/Bak1	7
GO:0090575	CC	RNA polymerase II transcription regulator complex	5/177	242/28804	0.0171391	0.115689	0.0978732	Ascc2/Batf3/E2f1/Neurod1/Atf5	5
GO:0005802	CC	trans-Golgi network	5/177	250/28804	0.0194276	0.125751	0.106386	Trappc6a/Pcsk4/Prepl/Bok/Sys1	5
GO:0005834	CC	heterotrimeric G-protein complex	2/177	35/28804	0.0195612	0.125751	0.106386	Gng13/Gngt2	2
GO:0070069	CC	cytochrome complex	2/177	37/28804	0.0217213	0.13639	0.115386	COX2/COX3	2
GO:0031941	CC	filamentous actin	2/177	38/28804	0.0228368	0.140135	0.118555	Rac3/Tmsb15b2	2
GO:1905360	CC	GTPase complex	2/177	41/28804	0.0263209	0.157926	0.133606	Gng13/Gngt2	2
GO:0031234	CC	extrinsic component of cytoplasmic side of plasma membrane	3/177	105/28804	0.0270938	0.159029	0.134539	Gng13/Cabp1/Gngt2	3
GO:0031301	CC	integral component of organelle membrane	6/177	378/28804	0.0297986	0.169088	0.143049	Pcsk4/Rce1/Dpm2/Pomgnt1/Sys1/Bak1	6
GO:0019897	CC	extrinsic component of plasma membrane	4/177	190/28804	0.0300601	0.169088	0.143049	Gng13/Usp50/Cabp1/Gngt2	4
GO:0030426	CC	growth cone	4/177	202/28804	0.0363952	0.200545	0.169662	Pard6a/Rac3/Cib1/Trpc5	4
GO:0030427	CC	site of polarized growth	4/177	209/28804	0.0404202	0.218269	0.184656	Pard6a/Rac3/Cib1/Trpc5	4
GO:0098791	CC	Golgi apparatus subcompartment	5/177	311/28804	0.0435312	0.226507	0.191625	Trappc6a/Pcsk4/Prepl/Bok/Sys1	5
GO:0055038	CC	recycling endosome membrane	2/177	54/28804	0.0436235	0.226507	0.191625	Abhd17a/Bok	2
GO:0003735	MF	structural constituent of ribosome	11/175	164/28404	6.4337e-09	1.64233e-06	1.46889e-06	Rplp1/Mrps24/Rps14/Rplp2/Rps29/Rps21/Rps27rt/Rpl38/Rps28/Rpl39/Rpl41	11
GO:0009055	MF	electron transfer activity	8/175	69/28404	1.07342e-08	1.64233e-06	1.46889e-06	Ndufa2/ND1/ND2/COX2/COX3/ND3/ND4L/Fdx2	8
GO:0015453	MF	oxidoreduction-driven active transmembrane transporter activity	7/175	49/28404	2.06342e-08	2.10469e-06	1.88242e-06	Ndufa2/ND1/ND2/COX2/COX3/ND3/ND4L	7
GO:0008137	MF	NADH dehydrogenase (ubiquinone) activity	5/175	21/28404	1.57484e-07	1.20475e-05	1.07752e-05	Ndufa2/ND1/ND2/ND3/ND4L	5
GO:0050136	MF	NADH dehydrogenase (quinone) activity	5/175	22/28404	2.02788e-07	1.24106e-05	1.11e-05	Ndufa2/ND1/ND2/ND3/ND4L	5
GO:0003954	MF	NADH dehydrogenase activity	5/175	25/28404	4.03054e-07	1.76192e-05	1.57585e-05	Ndufa2/ND1/ND2/ND3/ND4L	5
GO:0003955	MF	NAD(P)H dehydrogenase (quinone) activity	5/175	25/28404	4.03054e-07	1.76192e-05	1.57585e-05	Ndufa2/ND1/ND2/ND3/ND4L	5
GO:0016655	MF	oxidoreductase activity, acting on NAD(P)H, quinone or similar compound as acceptor	5/175	40/28404	4.6321e-06	0.000177178	0.000158467	Ndufa2/ND1/ND2/ND3/ND4L	5
GO:0015399	MF	primary active transmembrane transporter activity	8/175	154/28404	5.37185e-06	0.000182643	0.000163354	Ndufa2/Atp5e/ND1/ND2/COX2/COX3/ND3/ND4L	8
GO:0051400	MF	BH domain binding	3/175	13/28404	6.28291e-05	0.00192257	0.00171953	Bax/Bok/Bak1	3
GO:0016651	MF	oxidoreductase activity, acting on NAD(P)H	5/175	75/28404	0.000102099	0.00284021	0.00254027	Ndufa2/ND1/ND2/ND3/ND4L	5
GO:0015078	MF	proton transmembrane transporter activity	5/175	112/28404	0.000660838	0.0168514	0.0150717	Atp5e/Atp5k/Atp5g2/COX2/COX3	5
GO:0003925	MF	G protein activity	3/175	38/28404	0.00165504	0.0389571	0.034843	Rac3/Rasl10b/Rasl10a	3
GO:0016209	MF	antioxidant activity	4/175	86/28404	0.00199569	0.04362	0.0390134	Gpx3/Selenow/Gpx1/Hba-a1	4
GO:0051117	MF	ATPase binding	4/175	100/28404	0.00344802	0.0676705	0.060524	Bbc3/Nkd2/Trpc5/Fxyd3	4
GO:0022804	MF	active transmembrane transporter activity	8/175	403/28404	0.00365025	0.0676705	0.060524	Ndufa2/Atp5e/ND1/ND2/COX2/COX3/ND3/ND4L	8
GO:0046933	MF	proton-transporting ATP synthase activity, rotational mechanism	2/175	15/28404	0.00375947	0.0676705	0.060524	Atp5e/Atp5k	2
GO:0004129	MF	cytochrome-c oxidase activity	2/175	18/28404	0.00541207	0.0891124	0.0797015	COX2/COX3	2
GO:0004601	MF	peroxidase activity	3/175	58/28404	0.00553312	0.0891124	0.0797015	Gpx3/Gpx1/Hba-a1	3
GO:0016675	MF	oxidoreductase activity, acting on a heme group of donors	2/175	19/28404	0.00602442	0.0921736	0.0824394	COX2/COX3	2
GO:0016684	MF	oxidoreductase activity, acting on peroxide as acceptor	3/175	61/28404	0.00636761	0.0927852	0.0829864	Gpx3/Gpx1/Hba-a1	3
GO:0004252	MF	serine-type endopeptidase activity	5/175	193/28404	0.00701073	0.0935717	0.0836898	Pcsk4/Cela1/Prepl/Rhbdl1/Rhbdd3	5
GO:0004407	MF	histone deacetylase activity	2/175	21/28404	0.00733895	0.0935717	0.0836898	Sirt3/Suds3	2
GO:0015252	MF	proton channel activity	2/175	21/28404	0.00733895	0.0935717	0.0836898	Atp5e/Atp5k	2
GO:0033558	MF	protein lysine deacetylase activity	2/175	22/28404	0.00804037	0.0984141	0.0880209	Sirt3/Suds3	2
GO:0008236	MF	serine-type peptidase activity	5/175	211/28404	0.010075	0.116326	0.104041	Pcsk4/Cela1/Prepl/Rhbdl1/Rhbdd3	5
GO:0031681	MF	G-protein beta-subunit binding	2/175	25/28404	0.0103166	0.116326	0.104041	Gng13/Gngt2	2
GO:0017171	MF	serine hydrolase activity	5/175	216/28404	0.0110669	0.116326	0.104041	Pcsk4/Cela1/Prepl/Rhbdl1/Rhbdd3	5
GO:0019825	MF	oxygen binding	2/175	26/28404	0.0111315	0.116326	0.104041	Egln2/Hba-a1	2
GO:0004602	MF	glutathione peroxidase activity	2/175	27/28404	0.0119738	0.116326	0.104041	Gpx3/Gpx1	2
GO:0031072	MF	heat shock protein binding	4/175	143/28404	0.011987	0.116326	0.104041	Bax/Atf5/Bak1/Mettl23	4
GO:0046982	MF	protein heterodimerization activity	6/175	307/28404	0.0121648	0.116326	0.104041	Bax/Bok/Neurod1/Bhlha9/Bak1/Cenpw	6
GO:0048027	MF	mRNA 5'-UTR binding	2/175	28/28404	0.0128431	0.119091	0.106514	Rps14/Rpl41	2
GO:0044389	MF	ubiquitin-like protein ligase binding	6/175	332/28404	0.0172533	0.149839	0.134015	Nkd2/Vcl/Bok/Map1lc3a/Tnfrsf1b/Prr7	6
GO:0043130	MF	ubiquitin binding	3/175	89/28404	0.0177346	0.149839	0.134015	Ubxn11/Ascc2/Ilrun	3
GO:0019207	MF	kinase regulator activity	5/175	246/28404	0.0184381	0.149839	0.134015	Rplp1/Cib1/Mt3/Camk2n2/Socs3	5
GO:0019213	MF	deacetylase activity	2/175	34/28404	0.0186074	0.149839	0.134015	Sirt3/Suds3	2
GO:0043425	MF	bHLH transcription factor binding	2/175	34/28404	0.0186074	0.149839	0.134015	Id3/Map3k10	2
GO:0004175	MF	endopeptidase activity	7/175	453/28404	0.0226264	0.17753	0.158782	Pcsk4/Cela1/Prepl/Rce1/Rhbdl1/Rhbdd3/Pappa2	7
GO:0008138	MF	protein tyrosine/serine/threonine phosphatase activity	2/175	41/28404	0.0264472	0.202321	0.180955	Dusp28/Ptp4a3	2
