# Supplementary material for: Correction of eIF4E overactivation rescues translatome imbalance and core ASD-like behaviors in valproic acid-induced offspring mice
Source: Mol Psychiatry. 2026 Mar 7;31(7):3987–4005. doi: 10.1038/s41380-026-03517-3 (PMC13269136; doi:10.1038/s41380-026-03517-3)
Supplement: Supplementary file 11 — Supplementary Table S10. Statistical Details [file 41380_2026_3517_MOESM11_ESM.xlsx]

## Sheet: Sheet1
Table S10. Statistical Details
Fig.	Test	Age, N	measurement		Mean	SD	Normality: Statistic; df; Significance	Variance:F, DFn, DFd; Signifcance	Statistical analysis
1a	Western bloting	E18.5, N = 4	E18.5 - AHA labled protein expression	CTL	1	0.3024	4, 0.9294, 0.5910	1.378, 3, 3; 0.7983	Unpaired t test: t=0.1905, df=6, p=0.8552
				VPA	1.038	0.2575	4, 0.8259, 0.1574
1b		P12, N = 4	P12 - Puromycin labled protein expression	CTL	1.012	0.04501	4, 0.8638, 0.2740	1.094, 3, 3; 0.9426	Unpaired t test: t=2.213, df=6, p=0.0689
				VPA	1.08	0.04302	4, 0.8625, 0.2692
1c		P35, N = 6	P35 - Puromycin labled protein expression	CTL	1	0.05665	6, 0.9515, 0.7521	2.025, 5, 5; 0.4571	Unpaired t test: t=3.372, df=10, p=0.0071
				VPA	1.136	0.08063	6, 0.9465, 0.7115
1d	Polysome profiling	P35, N = 4	P35 - Poly/（60S+80S）ratio	CTL	0.8366	0.138	4, 0.9443; 0.6809	1.317, 3, 3; 0.8261	Unpaired t test: t=2.474, df=6, p=0.0482
				VPA	1.096	0.1584	4, 0.9687, 0.8337
2f	qPCR	P35, N = 6	Relative mRNA level - Timm10b	CTL	1	0.2262	6, 0.8455, 0.1448	1.026, 5, 5; 0.9781	Unpaired t test: t=3.627, df=10, p=0.0046
				VPA	1.477	0.2292	6, 0.9415, 0.6714
			Relative mRNA level - Timm13	CTL	1	0.1605	6, 0.9161, 0.4780	2.078, 5, 5; 0.4411	Unpaired t test: t=4.760, df=10, p=0.0008
				VPA	1.547	0.2314	6, 0.9683, 0.8806
			Relative mRNA level - Tomm6	CTL	1	0.2402	6, 0.9821, 0.9616	3.034, 5, 5; 0.2486	Unpaired t test: t=4.111, df=10, p=0.0021
				VPA	1.81	0.4183	6, 0.8459, 0.1457
			Relative mRNA level - Tomm40L	CTL	1	0.2136	6, 0.8828, 0.2824	1.017, 5, 5; 0.9857	Unpaired t test: t=3.559, df=10, p=0.0052
				VPA	1.441	0.2154	6, 0.8463, 0.1468
			Relative mRNA level - mt-Nd1	CTL	1	0.2383	6, 0.9331, 0.6044	/	Mann-Whitney test: U=0; p=0.0022
				VPA	2.213	1.379	6, 0.7227, 0.0106
			Relative mRNA level - mt-Nd4	CTL	1	0.3276	6, 0.9821, 0.9613	5.724, 5, 5; 0.0783	Unpaired t test: t=3.595, df=10, p=0.0049
				VPA	2.247	0.7837	6, 0.9609, 0.8268
			Relative mRNA level - Ndufv3	CTL	1	0.277	6, 0.9053, 0.4061	/	Mann-Whitney test: U=0; p=0.0022
				VPA	2.084	0.6364	6, 0.7114, 0.0081
			Relative mRNA level - Ndufaf8	CTL	1	0.3215	6, 0.9818, 0.9603	2.458, 5, 5; 0.3461	Unpaired t test: t=3.595, df=10, p=0.0049
				VPA	1.877	0.504	6, 0.9925, 0.9945
			Relative mRNA level - mt-Co1	CTL	1	0.2673	6, 0.9894, 0.9877	/	Mann-Whitney test: U=2; p=0.0087
				VPA	1.812	0.6992	6, 0.7608, 0.0254
			Relative mRNA level - mt-Co2	CTL	1	0.2024	6, 0.9352, 0.6210	/	Mann-Whitney test: U=0; p=0.0022
				VPA	3.601	2.049	6, 0.7712, 0.0319
			Relative mRNA level - mt-Cytb	CTL	1	0.3622	6, 0.8598, 0.1885	15.17, 5, 5; 0.0097	Unpaired t test with Welch's correction: t=3.817, df=5.656, p=0.0098
				VPA	3.269	1.411	6, 0.9124, 0.4527
			Relative mRNA level - mt-Atp6	CTL	1	0.3328	6, 0.8926, 0.3321	16.56, 5, 5; 0.0079	Unpaired t test with Welch's correction: t=3.635, df=5.602, p=0.0123
				VPA	3.07	1.354	6, 0.8975, 0.3593
			Relative mRNA level - mt-Atp8	CTL	1	0.2786	6, 0.9261, 0.5507	/	Mann-Whitney test: U=0; p=0.0022
				VPA	3.058	1.955	6, 0.7447, 0.0177
			Relative mRNA level - Atp5k	CTL	1	0.2455	6, 0.9246, 0.5390	1.609, 5, 5; 0.6144	Unpaired t test: t=2.057, df=10, p=0.0667
				VPA	1.333	0.3115	6, 0.8581, 0.1827
2g			Relative mRNA level - Rps12	CTL	1	0.1596	6, 0.9280, 0.5648	/	Mann-Whitney test: U=0; p=0.0022
				VPA	2.414	1.335	6, 0.6923, 0.0051
			Relative mRNA level - Rps21	CTL	1	0.0611	6, 0.9068, 0.4155	/	Mann-Whitney test: U=0; p=0.0022
				VPA	2.229	0.9068	6, 0.6873, 0.0045
			Relative mRNA level - Rps29	CTL	1	0.1612	6, 0.9321, 0.5960	88.69, 5, 5; 0.0001	Unpaired t test with Welch's correction: t=2.757, df=5.113, p=0.0390
				VPA	2.718	1.518	6, 0.8171, 0.0833
			Relative mRNA level - Rpl8	CTL	1	0.3011	6, 0.9554, 0.7834	10.72, 5, 5; 0.0210	Unpaired t test with Welch's correction: t=2.982, df=5.925, p=0.0250
				VPA	2.255	0.986	6, 0.9548, 0.7793
			Relative mRNA level - Rpl3l	CTL	1	0.2632	6, 0.9335, 0.6070	5.776, 5, 5; 0.0769	Unpaired t test: t=3.471, df=10, p=0.0060
				VPA	1.971	0.6325	6, 0.9471, 0.7165
			Relative mRNA level - Rplp1	CTL	1	0.3682	6, 0.8113, 0.0741	56.69, 5, 5; 0.0004	Unpaired t test with Welch's correction: t=2.126, df=5.176, p=0.0849
				VPA	3.427	2.772	6, 0.8503, 0.1582
			Relative mRNA level - Mrps24	CTL	1	0.3824	6, 0.7811, 0.0394	/	Mann-Whitney test: U=2; p=0.0065
				VPA	1.893	0.4214	6, 0.8922, 0.3297
			Relative mRNA level - Mrps26	CTL	1	0.1084	6, 0.9134, 0.4593	31.59, 5, 5; 0.0017	Unpaired t test with Welch's correction: t=3.625, df=5.316, p=0.0136
				VPA	1.916	0.6091	6, 0.9563, 0.7909
			Relative mRNA level - Mrpl23	CTL	1	0.3617	6, 0.9185, 0.4947	6.103, 5, 5; 0.0689	Unpaired t test: t=1.975, df=10, 0.0765
				VPA	1.777	0.8936	6, 0.9155, 0.4739
			Relative mRNA level - Mrpl28	CTL	1	0.3972	6, 0.9403, 0.6615	7.179, 5, 5; 0.0495	Unpaired t test with Welch's correction: t=2.643, df=6.366, p=0.0363
				VPA	2.225	1.064	6, 0.8902, 0.3193
3a	ATP level	P35, N = 5	Normalized ATP level	CTL	1	0.3908	6, 0.9512, 0.7501	1.074, 4, 5; 0.9144	Unpaired t test: t=2.648, df=9, p=0.0266
				VPA	1.637	0.4051	5, 0.9761, 0.9126
3c	TEM	P35, N = 3	TEM - Mitochondrial area in synaptic area	CTL	0.1764	0.1209	138, 0.8253, <0.0001	/	Mann-Whitney test: U=5527; p=0.0167
				VPA	0.2025	0.1151	98, 0.8663, <0.0001
3d			TEM - Mitochondrial perimeter	CTL	1.515	0.4962	138, 0.9394, <0.0001	/	Mann-Whitney test: U=5841; p=0.0746
				VPA	1.601	0.4416	98, 0.9253, <0.0001
3e			TEM - Mitochondrial aspect ratio	CTL	1.3	0.3179	151, 0.7785, <0.0001	/	Mann-Whitney test: U=6812; p=0.0240
				VPA	1.403	0.455	108, 0.7144, <0.0001
3f			TEM - Mitochondrial number	CTL	0.1179	0.04752	24, 0.9295, 0.0951	/	Mann-Whitney test: U=143.5; p=0.0020
				VPA	0.16	0.03388	24, 0.8548, 0.0027
3h			TEM - Presynapse area	CTL	0.4042	0.1812	22, 0.9448, 0.2481	2.289, 20, 21; 0.0664	Unpaired t test: t=5.167, df=41, p<0.0001
				VPA	0.7688	0.2741	21, 0.9091, 0.0528
3i			TEM - Presynapse diameter	CTL	0.6621	0.2898	22, 0.9526, 0.3548	1.561, 21, 19; 0.3334	Unpaired t test: t=3.169, df=40, p=0.0029
				VPA	0.9204	0.2319	20, 0.9413, 0.2534
3j			TEM - cross-sectional area of SVs	CTL	1.135	0.3607	21, 0.9515, 0.3643	2.912, 20, 18; 0.0266	Unpaired t test with Welch's correction: t=0.9670, df=32.81, p=0.3406
				VPA	1.045	0.2114	19, 0.9675, 0.7255
3k			TEM - SV number per presynaptic area	CTL	54.75	22.87	21, 0.9729, 0.7955	4.235, 20, 18; 0.0033	Unpaired t test with Welch's correction: t=4.985, df=29.56, p<0.0001
				VPA	26.81	11.11	19, 0.9594, 0.5597
3l			TEM - Synapse length	CTL	0.5235	0.2275	23, 0.9364, 0.1507	1.625, 22, 19; 0.2889	Unpaired t test: t=1.885, df=41, p=0.0665
				VPA	0.6424	0.1785	20, 0.9716, 0.7880
3m			TEM - Postsynapse diameter	CTL	0.5673	0.222	23, 0.9149, 0.0518	1.019, 19, 22; 0.9585	Unpaired t test: t=1.624, df=41, p=0.1120
				VPA	0.678	0.224	20, 0.9485, 0.3442
3n			TEM - PSD length	CTL	0.3204	0.1211	23, 0.8815, 0.0107	/	Mann-Whitney test: U=162.5; p=0.1019
				VPA	0.3767	0.1309	20, 0.9506, 0.3762
3o			TEM - PSD thickness	CTL	0.04948	0.01554	23, 0.9483, 0.2696	2.027, 22, 19; 0.1245	Unpaired t test: t=0.6325, df=41, p=0.5305
				VPA	0.04685	0.01091	20, 0.9539, 0.4305
3q	TMRM staining	Primary cultural neuron, N = 3	TMRM intensity - Soma	CTL	1	0.2544	16, 0.8914, 0.0586	1.684 (2, 39); 0.1988	One-way ANOVA test: CTL vs. VPA, P=0.1660; CTL vs. CTL+ CCCP, P<0.0001; VPA vs. CTL+ CCCP, P<0.0001;
				VPA	1.143	0.2262	18, 0.9553, 0.5137
				CTL+CCCP	0.4126	0.1285	8, 0.8552, 0.1076
			TMRM intensity - Dendrite	CTL	1	0.1246	16, 0.8975, 0.0734	11.77 (2, 39); 0.0001	Brown-Forsythe and Welch ANOVA tests: CTL vs. VPA, P=0.0050; CTL vs. CTL+ CCCP, P<0.0001; VPA vs. CTL+ CCCP, P<0.0001;
				VPA	1.34	0.3789	18, 0.8983, 0.0538
				CTL+CCCP	0.3306	0.1588	8, 0.8661, 0.1379
3t	IF	Primary cultural neuron, N = 3	TEM - PSD95 puncta	CTL	4.604	1.214	30, 0.9690, 0.5120	2.435, 29, 12; 0.1055	Unpaired t test: t=3.252, df=41, p=0.0023
				VPA	3.411	0.7782	13, 0.8771, 0.0652
4b	Western bloting	P35, N = 4	protein level - p-mTOR	CTL	1	0.1583	4, 0.9228, 0.5525	1.254, 3, 3; 0.8571	Unpaired t test: t=2.769, df=6, p=0.0324
				VPA	1.294	0.1414	4, 0.8720, 0.3056
4c			protein level - p-P70S6K	CTL	1	0.32	4, 0.9226, 0.5517	6.842, 3, 3; 0.1486	Unpaired t test: t=2.454, df=6, p=0.0495
				VPA	2.1	0.8369	4, 0.8086, 0.1185
4d			protein level - p-RPS6	CTL	1	0.6387	4, 0.9645, 0.8072	4.261, 3, 3; 0.2648	Unpaired t test: t=2.657, df=6, p=0.0377
				VPA	1.943	0.3094	4, 0.8767, 0.3246
4e			protein level - 4EBP1	CTL	1	0.2079	4, 0.9061, 0.4621	1.095, 3, 3; 0.9423	Unpaired t test: t=3.997, df=6, p=0.0071
				VPA	0.3986	0.2176	4, 0.9823, 0.9151
4f		P35, N = 8	protein level - 4EBP2	CTL	1	0.1707	8, 0.9595, 0.8051	2.062, 7, 7; 0.3604	Unpaired t test: t=5.069, df=14, p=0.0002
				VPA	0.6271	0.1189	8, 0.9560, 0.7710
4g		P35, N = 7	protein level - p-Eif4e	CTL	1	0.3859	7, 0.8505, 0.1243	1.518, 6, 6; 0.6249	Unpaired t test: t=2.487, df=12, p=0.0286
				VPA	1.467	0.3132	7, 0.8637, 0.1635
4h		P35, N = 4	protein level - p-ERK	CTL	1	0.2087	4, 0.7598, 0.0475	/	Mann-Whitney test: U=8; p>0.9999
				VPA	1.497	0.8186	4, 0.8789, 0.3339
4i			protein level - p-MNK	CTL	1	0.1139	4, 0.9597, 0.7771	1.522, 3, 3; 0.7382	Unpaired t test: t=1.835, df=6, p=0.1162
				VPA	1.189	0.1306	4, 0.9387, 0.6466
4k	Western bloting	Neuro2A cell, N = 5	Puromycin labled protein expression	vector	1	0.1987	5, 0.8288, 0.1363	0.7798 (3, 16); 0.5223	One-way ANOVA test: vector vs. eIF4E-WT, P=0.2002; vector vs. eIF4E-S209A, P=0.5065; vector vs. eIF4E-S209D, P=0.3139; eIF4E-WT vs. eIF4E-S209A, P=0.9084; eIF4E-WT vs. eIF4E-S209D, P=0.0066; eIF4E-S209A vs. eIF4E-S209D, P=0.0254;
				eIF4E-WT	0.6374	0.3213	5,0.8958, 0.3870
				eIF4E-S209D	1.311	0.1803	5,0.9050, 0.4384
				eIF4E-S209A	0.7533	0.3569	5, 0.8384, 0.1604
4m	FUNCAT	Neuro2A cell, N = 3	FUNCAT intensity	vector	29.91	7.897	112,0.9872, 0.3696	2.522 (2, 303); 0.0820	One-way ANOVA test: vector vs. eIF4E-WT, P<0.0001; vector vs. eIF4E-S209D, P<0.0001; eIF4E-WT vs. eIF4E-S209D, P<0.0001;
				eIF4E-WT	35.85	7.671	100, 0.9905, 0.7039
				eIF4E-S209D	43.75	9.559	94, 0.9830, 0.2623
			mito-FUNCAT intensity	vector	15.51	3.942	131, 0.9833, 0.1086	/	Kruskal-Wallis test: vector vs. eIF4E-WT, P=0.7522; vector vs. eIF4E-S209D, P<0.0001; eIF4E-WT vs. eIF4E-S209D, P<0.0001;
				eIF4E-WT	16.08	4.391	213, 0.9779, 0.0020
				eIF4E-S209D	20.73	4.207	133, 0.9513. 0.0001
4o	Polysome profiling	Neuro2A cell, N = 4	N2a - Poly/（60S+80S）ratio	vector	1	0.2627	4, 0.9987, 0.9963	1.323, 3, 3; 0.8237 1.800, 3, 3;0.6412 1.361, 3, 3; 0.8061	Unpaired t test: vector vs. eIF4E-WT, t=0.5658, df=6, P=0.5920; vector vs. eIF4E-S209D, t=2.575, df=6, P=0.0420; eIF4E-WT vs. eIF4E-S209D, t=1.951, df=6, P=0.0990;
				eIF4E-WT	1.113	0.3022	4, 0.7929, 0.0901
				eIF4E-S209D	1.566	0.3525	4, 0.9072, 0.4679
4p	qPCR		Relative mRNA level - Rps12	vector	1	0.1261	4, 0.9712, 0.8488	1.036, 3, 3; 0.9773 1.877, 3, 3; 0.6180 1.945, 3, 3; 0.5985	Unpaired t test: vector vs. eIF4E-WT, t=0.5107, df=6, P=0.6278; vector vs. eIF4E-S209D, t=2.037, df=6, P=0.0879; eIF4E-WT vs. eIF4E-S209D, t=2.474, df=6, P=0.0482;
				eIF4E-WT	0.9549	0.1239	4, 0.9026, 0.4443
				eIF4E-S209D	1.218	0.1728	4, 0.9611, 0.7858
			Relative mRNA level - Rps14	vector	1	0.2595	4, 0.8059, 0.1133	1.298, 3, 3; 0.8353 / /	Unpaired t test: vector vs. eIF4E-WT, t=0.5961, df=6, P=0.5729; Mann-Whitney test: vector vs. eIF4E-S209D, U=0, P=0.0286; eIF4E-WT vs. eIF4E-S209D, U=3, P=0.1714;
				eIF4E-WT	1.103	0.2277	4, 0.9437, 0.6768
				eIF4E-S209D	1.458	0.3572	4, 0.7574, 0.0452
			Relative mRNA level - Rps29a	vector	1	0.09105	4, 0.9359, 0.6294	4.132, 3, 3; 0.2743 3.344, 3, 3; 0.3480 1.236, 3, 3; 0.8660	Unpaired t test: vector vs. eIF4E-WT, t=2.397, df=6, P=0.0535; vector vs. eIF4E-S209D, t=3.057, df=6, P=0.0223; eIF4E-WT vs. eIF4E-S209D, t=0.3447, df=6, P=0.7421;
				eIF4E-WT	1.247	0.1851	4, 0.7850, 0.0780
				eIF4E-S209D	1.29	0.1665	4, 0.8580, 0.2531
			Relative mRNA level - Rpl41	vector	1	0.2441	4, 0.9574, 0.7628	8.009, 3, 3; 0.1213 5.613, 3, 3; 0.1903 1.427, 3, 3; 0.7772	Unpaired t test: vector vs. eIF4E-WT, t=1.217, df=6, P=0.2695; vector vs. eIF4E-S209D, t=2.153, df=6, P=0.0748; eIF4E-WT vs. eIF4E-S209D, t=0.5105, df=6, P=0.6279;
				eIF4E-WT	1.446	0.6907	4, 0.8753, 0.3189
				eIF4E-S209D	1.676	0.5783	4, 0.8742, 0.3143
			Relative mRNA level - Rplp1	vector	1	0.1658	4, 0.9858, 0.9351	0.8660 (2, 9); 0.4529	One-way ANOVA test: vector vs. eIF4E-WT, P=0.9696; vector vs. eIF4E-S209D, P=0.0851; eIF4E-WT vs. eIF4E-S209D, P=0.0589;
				eIF4E-WT	0.9465	0.1381	4, 0.8767, 0.3248
				eIF4E-S209D	1.553	0.5095	4, 0.7794, 0.0701
			Relative mRNA level - Mrps24	vector	1	0.2879	4, 0.8729, 0.3090	1.050, 3, 3; 0.9687 7.233, 3, 3; 0.1384 6.885, 3, 3; 0.1474	Unpaired t test: vector vs. eIF4E-WT, t=1.438, df=6, P=0.2003; vector vs. eIF4E-S209D, t=2.217, df=6, P=0.0685; eIF4E-WT vs. eIF4E-S209D, t=0.3402, df=6, P=0.7453;
				eIF4E-WT	1.289	0.2809	4, 0.9157, 0.5131
				eIF4E-S209D	1.34	0.1071	4, 0.9458, 0.6903
4q			Relative mRNA level - Mt-Nd4	vector	1	0.2688	4, 0.7392, 0.0304	/	Mann-Whitney test: vector vs. eIF4E-WT, U=3, P=0.2000; vector vs. eIF4E-S209D, U=0, P=0.0286; eIF4E-WT vs. eIF4E-S209D, U=6, P=0.6857;
				eIF4E-WT	2.271	0.9537	4, 0.7350, 0.0277
				eIF4E-S209D	2.926	0.8498	4, 0.9423, 0.6685
			Relative mRNA level - Fis1	vector	1	0.1394	4, 0.8352, 0.1817	3.004, 3, 3; 0.3904 4.138, 3, 3; 0.2739 1.377, 3, 3; 0.7988	Unpaired t test: vector vs. eIF4E-WT, t=0.2714, df=6, P=0.7952; vector vs. eIF4E-S209D, t=2.086, df=6, P=0.0821; eIF4E-WT vs. eIF4E-S209D, t=1.566, df=6, P=0.1684;
				eIF4E-WT	1.038	0.2415	4, 0.9776, 0.8877
				eIF4E-S209D	1.329	0.2835	4, 0.8997, 0.4295
			Relative mRNA level - Timm8b	vector	1	0.2751	4, 0.8639, 0.2745	1.951, 3, 3; 0.5968 3.960, 3, 3; 0.2880 7.728, 3, 3; 0.1271	Unpaired t test: vector vs. eIF4E-WT, t=0.6587, df=6, P=0.5345; vector vs. eIF4E-S209D, t=2.719, df=6, P=0.0347; eIF4E-WT vs. eIF4E-S209D, t=1.287, df=6, P=0.2455;
				eIF4E-WT	1.156	0.3843	4, 0.8814, 0.3445
				eIF4E-S209D	1.418	0.1382	4, 0.9779, 0.8893
			Relative mRNA level - Timm13	vector	1	0.1224	4, 0.8224, 0.1489	2.876, 3, 3; 0.4087 1.534, 3, 3; 0.7336 1.875, 3, 3; 0.6186	Unpaired t test: vector vs. eIF4E-WT, t=1.452, df=6, P=0.1966; vector vs. eIF4E-S209D, t=2.748, df=6, P=0.0334; eIF4E-WT vs. eIF4E-S209D, t=0.7216, df=6, P=0.4977;
				eIF4E-WT	1.175	0.2075	4, 0.8457, 0.2125
				eIF4E-S209D	1.268	0.1516	4, 0.9678, 0.8276
			Relative mRNA level - Tomm40L	vector	1	0.1435	4, 0.8593, 0.2577	10.57, 3, 3; 0.0840 26.69, 3, 3; 0.0231 2.525, 3, 3; 0.4669	Unpaired t test: vector vs. eIF4E-WT, t=2.029, df=6, P=0.0887; eIF4E-WT vs. eIF4E-S209D, t=0.8570, df=6, P=0.4243; Unpaired t test with Welch's correction: vector vs. eIF4E-S209D, t=2.306, df=3.225, P=0.0983;
				eIF4E-WT	1.495	0.4666	4, 0.8285, 0.1639
				eIF4E-S209D	1.871	0.7414	4, 0.9700, 0.8412
			Relative mRNA level - Atp5g2	vector	1	0.0922	4, 0.8523, 0.2338	/ 2.646, 3, 3; 0.4453 /	Unpaired t test: vector vs. eIF4E-S209D, t=2.027, df=6, P=0.0891; Mann-Whitney test: vector vs. eIF4E-WT, U=6, P=0.6857; eIF4E-WT vs. eIF4E-S209D, U=3, P=0.2000;
				eIF4E-WT	1.028	0.189	4, 0.6824, 0.0071
				eIF4E-S209D	1.178	0.15	4, 0.9943, 0.9782
			Relative mRNA level - Atp5j2	vector	1	0.184	4, 0.9592, 0.7738	2.358, 3, 3; 0.4994 2.615, 3, 3; 0.4507 1.109, 3, 3; 0.9343	Unpaired t test: vector vs. eIF4E-WT, t=2.141, df=6, P=0.0761; vector vs. eIF4E-S209D, t=3.212, df=6, P=0.0183; eIF4E-WT vs. eIF4E-S209D, t=0.9789, df=6, P=0.3655;
				eIF4E-WT	1.361	0.2826	4, 0.8790, 0.3344
				eIF4E-S209D	1.562	0.2975	4, 0.9551, 0.7479
			Relative mRNA level - Atp5k	vector	1	0.1605	4, 0.9614, 0.7876	1.953, 3, 3; 0.5963 4.233, 3, 3; 0.2668 2.167, 3, 3; 0.5416	Unpaired t test: vector vs. eIF4E-WT, t=0.006742, df=6, P=0.9948; vector vs. eIF4E-S209D, t=1.953, df=6, P=0.0986; eIF4E-WT vs. eIF4E-S209D, t=1.792, df=6, P=0.1233;
				eIF4E-WT	1.001	0.2243	4, 0.8721, 0.3061
				eIF4E-S209D	1.359	0.3303	4, 0.9719, 0.8531
4r	ATP level	Neuro2A cell, N = 4	N2a - Normalized ATP level	vector	1	0.1435	7, 0.9591, 0.8107	1.532, 6, 6; 0.6177 / /	Unpaired t test: vector vs. eIF4E-WT, t=0.4906, df=12, P=0.6326; Mann-Whitney test: vector vs. eIF4E-S209D, U=5, P=0.0111; eIF4E-WT vs. eIF4E-S209D, U=9, P=0.0530;
				eIF4E-WT	1.042	0.1776	7, 0.9657, 0.8659
				eIF4E-S209D	1.293	0.255	7, 0.6785, 0.0021
4t	O2K	HEK293T, N = 7	basal OCR	eIF4E-WT	18.47	3.589	7, 0.9191, 0.4623	/	paired t test: t=3.208, df=6, p=0.0184
				eIF4E-S209D	21.13	4.527	7, 0.9564, 0.7877
			Proton leak	eIF4E-WT	8.422	1.859	7, 0.9210, 0.4769	/	paired t test: t=2.841, df=4, p=0.0468
				eIF4E-S209D	9.28	2.582	7, 0.9615, 0.8314
			maximal OCR	eIF4E-WT	35.87	5.953	7, 0.9095, 0.3922	/	paired t test: t=3.025, df=6, p=0.0232
				eIF4E-S209D	40.69	7.269	7, 0.9481, 0.7119
			Spare respiratory capacity	eIF4E-WT	17.4	2.867	7, 0.9387, 0.6272	/	paired t test: t=2.541, df=6, p=0.0440
				eIF4E-S209D	19.56	3.198	7, 0.9578, 0.8001
			ATP production	eIF4E-WT	10.05	2.268	7, 0.8772, 0.2144	/	paired t test: t=2.841, df=4, p=0.0468
				eIF4E-S209D	11.85	2.159	7, 0.9608, 0.8256
			coupling efficiency	eIF4E-WT	54.4	5.775	7, 0.9611, 0.8281	/	paired t test: t=1.404, df=6, p=0.2099
				eIF4E-S209D	56.47	4.285	7, 0.8316, 0.0829
5c	Western bloting	5 weeks, N = 3	protein level - p-eIF4E	CTL-DMSO	1	0.1181	3, 0.9992, 0.9464	1.287, 2, 2; 0.8744 1.315, 2, 2; 0.8638	Unpaired t test: CTL-DMSO vs. VPA-DMSO, t=2.517, df=4, P=0.0656; VPA-DMSO vs. VPA-eFT508, t=8.682, df=4, P=0.0010;
				VPA-DMSO	1.229	0.1041	3, 0.9528, 0.5820
				VPA-eFT508	0.5365	0.09075	3, 0.8270, 0.1806
5e	IF	5 weeks, CTL-DMSO = 5 VPA-DMSO = 4 VPA-eFT508 = 4	Normalized intensity of p-eIF4E	CTL-DMSO	1	0.2228	739, 0.9681, <0.0001	/	Kruskal-Wallis test: CTL-DMSO vs. VPA-DMSO, P<0.0001; CTL-DMSO vs. VPA-eFT508, P<0.0001; VPA-DMSO vs. VPA-eFT508, P<0.0001;
				VPA-DMSO	1.653	1.013	778, 0.7150, <0.0001
				VPA-eFT508	0.7805	0.4809	454, 0.6228, <0.0001
5f	Open field	4-5 weeks, CTL-DMSO = 26 VPA-DMSO = 22 VPA-eFT508 = 21	Open field - Distance traveled	CTL-DMSO	63.48	13.21	26, 0.9590, 0.3723	0.1218 (2, 66); 0.8855	One-way ANOVA test: CTL-DMSO vs. VPA-DMSO, P=0.9767; CTL-DMSO vs. VPA-eFT508, P=0.9296; VPA-DMSO vs. VPA-eFT508, P=0.9871;
				VPA-DMSO	64.28	14.37	22, 0.9660, 0.6183
				VPA-eFT508	64.9	12.17	21, 0.9877, 0.9924
			Open field - Duration in center area%	CTL-DMSO	14.39	6.358	26, 0.9287, 0.0720	0.3340 (2, 66); 0.7173	One-way ANOVA test: CTL-DMSO vs. VPA-DMSO, P=0.2945; CTL-DMSO vs. VPA-eFT508, P=0.5209; VPA-DMSO vs. VPA-eFT508, P=0.9244;
				VPA-DMSO	17.41	7.509	22, 0.9759, 0.8405
				VPA-eFT508	16.61	6.988	21, 0.9477, 0.3083
5h	Three-chamber test		Three Chamber - Discrimination score of social approach	CTL-DMSO	0.2922	0.2335	26, 0.9581, 0.3563	/	Kruskal-Wallis test: CTL-DMSO vs. VPA-DMSO, P=0.0082; CTL-DMSO vs. VPA-eFT508, P>0.9999; VPA-DMSO vs. VPA-eFT508, P=0.0020;
				VPA-DMSO	0.08828	0.2144	22, 0.8749, 0.0097
				VPA-eFT508	0.3273	0.2605	21, 0.9380, 0.1990
			Three Chamber - Discrimination score of social novelty	CTL-DMSO	0.3761	0.258	26, 0.9526, 0.2666	/	Kruskal-Wallis test: CTL-DMSO vs. VPA-DMSO, P=0.0014; CTL-DMSO vs. VPA-eFT508, P>0.9999; VPA-DMSO vs. VPA-eFT508, P=0.0354;
				VPA-DMSO	0.1446	0.206	22, 0.9053, 0.0380
				VPA-eFT508	0.321	0.2127	21, 0.9621, 0.5586
5i	Self-grooming	4-5 weeks, CTL-DMSO = 28 VPA-DMSO = 24 VPA-eFT508 = 21	Duration of grooming	CTL-DMSO	65.68	42.28	28, 0.9098, 0.0196	/	Kruskal-Wallis test: CTL-DMSO vs. VPA-DMSO, P=0.0497; CTL-DMSO vs. VPA-eFT508, P>0.9999; VPA-DMSO vs. VPA-eFT508, P=0.0244;
				VPA-DMSO	102.4	61.44	24, 0.9332, 0.1150
				VPA-eFT508	62.99	51.95	21, 0.8479, 0.0039
5k	Western bloting	2-3 months, N = 3	protein level - p-Eif4e	CTL-DMSO	1	0.07219	3, 0.7796, 0.0666	0.4915 (2, 6); 0.6344	One-way ANOVA test: CTL-DMSO vs. VPA-DMSO, P=0.0124; VPA-DMSO vs. VPA-eFT508, P=0.0015;
				VPA-DMSO	1.332	0.1433	3, 0.9411, 0.5320
				VPA-eFT508	0.7857	0.05914	3, 0.7755, 0.0573
5m	Three-chamber test	2-3 months, CTL-DMSO = 9 VPA-DMSO = 8 VPA-eFT508 = 7	Three Chamber - Discrimination score of social approach	CTL-DMSO	0.3547	0.1742	9, 0.8507, 0.0758	0.2388 (2, 21); 0.7897	One-way ANOVA test: CTL-DMSO vs. VPA-DMSO, P=0.0536; CTL-DMSO vs. VPA-eFT508, P=0.8973; VPA-DMSO vs. VPA-eFT508, P=0.0298;
				VPA-DMSO	0.142	0.196	8, 0.9589, 0.7991
				VPA-eFT508	0.3942	0.1524	7, 0.9118, 0.4088
5n	Self-grooming	2-3 months, CTL-DMSO = 17 VPA-DMSO = 15 VPA-eFT508 = 7	Duration of grooming	CTL-DMSO	17.31	11.83	19, 0.8844, 0.0375	/	Kruskal-Wallis test: CTL-DMSO vs. VPA-DMSO, P=0.0382; CTL-DMSO vs. VPA-eFT508, P=0.4336; VPA-DMSO vs. VPA-eFT508, P=0.0023;
				VPA-DMSO	32.35	18.65	15, 0.8177, 0.0063
				VPA-eFT508	9.567	5.519	7, 0.8445, 0.1093
6b	Western bloting	5 weeks, N = 3	Puromycin labled protein expression	CTL-DMSO	1	0	/	0.8657 (2, 6); 0.4674	One-way ANOVA test: CTL-DMSO vs. VPA-DMSO, P=0.0028; CTL-DMSO vs. VPA-eFT508, P=0.0506; VPA-DMSO vs. VPA-eFT508, P=0.0739;
				VPA-DMSO	1.976	0.3112	3, 0.8079, 0.1335
				VPA-eFT508	1.514	0.1735	3, 0.9978, 0.9098
6d	IF	5 weeks, CTL-DMSO = 5 VPA-DMSO = 4 VPA-eFT508 = 4	Normalized intensity of p-Eif4e	CTL-DMSO	1	0.2571	432, 0.9836, <0.0001	/	Kruskal-Wallis test: CTL-DMSO vs. VPA-DMSO, P<0.0001; CTL-DMSO vs. VPA-eFT508, P=0.1197; VPA-DMSO vs. VPA-eFT508, P<0.0001;
				VPA-DMSO	1.247	0.4817	668, 0.9743, <0.0001
				VPA-eFT508	1.128	0.5076	562, 0.8377, <0.0001
6e	Polysome profiling	9 weeks, N = 4	Poly/（60S+80S）ratio	CTL-DMSO	1.828	0.4774	4, 0.9470, 0.6972	0.07650 (2, 9); 0.9269	One-way ANOVA test: CTL-DMSO vs. VPA-DMSO, P=0.0855; CTL-DMSO vs. VPA-eFT508, P=0.9330; VPA-DMSO vs. VPA-eFT508, P=0.0492;
				VPA-DMSO	2.788	0.6474	4, 0.8172, 0.1367
				VPA-eFT508	1.689	0.5246	4, 0.8890, 0.3787
6l	qPCR	9 weeks, VPA-DMSO = 4 VPA-eFT508 = 4	Relative mRNA level - Rps21	VPA-DMSO	1	0.3455	4, 0.9349, 0.6234	2.254, 3, 3; 0.5217	Unpaired t test: t=2.565, df=6, p=0.0426
				VPA-eFT508	0.4677	0.2301	4, 0.8857, 0.3634
			Relative mRNA level - Rpl41	VPA-DMSO	1	0.2956	4, 0.8849, 0.3598	2.621, 3, 3; 0.4497	Unpaired t test: t=2.658, df=6, p=0.0376
				VPA-eFT508	0.5382	0.1826	4, 0.8571, 0.2500
			Relative mRNA level - Rplp1	VPA-DMSO	1	0.3186	4, 0.9123, 0.9123	2.978, 3, 3; 0.3941	Unpaired t test: t=2.121, df=6, p=0.0782
				VPA-eFT508	0.6094	0.1846	4, 0.8696, 0.2961
			Relative mRNA level - Mrps24	VPA-DMSO	1	0.3175	4, 0.9446, 0.6825	18.46, 3, 3; 0.0389	Unpaired t test with Welch's correction: t=3.002, df=3.324, p=0.0505
				VPA-eFT508	0.5106	0.0739	4, 0.9281, 0.5833
6m			Relative mRNA level - Tomm8b	VPA-DMSO	1	0.4419	4, 0.9943, 0.9784	2.275, 3, 3; 0.5171	Unpaired t test: t=1.850, df=6; P=0.1138
				VPA-eFT508	0.5095	0.293	4, 0.8953, 0.4081
			Relative mRNA level - Tomm40L	VPA-DMSO	1	0.3375	4, 0.9731, 0.8607	/	Mann-Whitney test: U=1, P=0.0571
				VPA-eFT508	0.4638	0.1637	4, 0.7094, 0.0148
			Relative mRNA level - Slc25a29	VPA-DMSO	1	0.3036	4, 0.9142, 0.5051	4.541, 3, 3; 0.2457	Unpaired t test: t=1.911, df=6, p=0.1045
				VPA-eFT508	0.6796	0.1425	4, 0.7835, 0.0757
			Relative mRNA level - mt-Nd1	VPA-DMSO	1	0.3613	4, 0.9359, 0.6293	12.96, 3, 3; 0.0637	Unpaired t test: t=3.315, df=6, p=0.0161
				VPA-eFT508	0.3784	0.1004	4, 0.9595, 0.7755
			Relative mRNA level - mt-Nd2	VPA-DMSO	1	0.3007	4, 0.9269, 0.5763	10.01, 3, 3; 0.0903	Unpaired t test: t=3.798, df=6, p=0.0090
				VPA-eFT508	0.401	0.09504	4, 0.8904, 0.3849
			Relative mRNA level - mt-Nd3	VPA-DMSO	1	0.3468	4, 0.8342, 0.1791	39.84, 3, 3; 0.0129	Unpaired t test with Welch's correction: t=3.934, df=3.150, p=0.0267
				VPA-eFT508	0.3093	0.05495	4, 0.9461, 0.6918
			Relative mRNA level - mt-Co2	VPA-DMSO	1	0.3933	4, 0.9142, 0.5048	24.11, 3, 3; 0.0267	Unpaired t test with Welch's correction: t=3.362, df=3.248, p=0.0388
				VPA-eFT508	0.3253	0.0801	4, 0.9497, 0.7144
			Relative mRNA level - mt-Co3	VPA-DMSO	1	0.3642	4, 0.9832, 0.9204	15.01, 3, 3; 0.0520	Unpaired t test: t=3.691, df=6, p=0.0102
				VPA-eFT508	0.3058	0.09398	4, 0.9746, 0.8697
			Relative mRNA level - Atp5e	VPA-DMSO	1	0.3722	4, 0.9175, 0.5231	1.831, 3, 3; 0.6318	Unpaired t test: t=2.172, df=6, P=0.0728
				VPA-eFT508	0.4974	0.2751	4, 0.8556, 0.2447
			Relative mRNA level - Atp5k	VPA-DMSO	1	0.3675	4, 0.9573, 0.7621	1.892, 3, 3; 0.6135	Unpaired t test: t=1.977, df=6, P=0.0954
				VPA-eFT508	0.5509	0.2671	4, 0.8963, 0.4130
			Relative mRNA level - Atp5g2	VPA-DMSO	1	0.2218	4, 0.8571, 0.2501	2.634, 3, 3; 0.4474	Unpaired t test: t=2.118, df=6, P=0.0785
				VPA-eFT508	0.7241	0.1367	4, 0.8187, 0.1403
			Relative mRNA level - Fmc1	VPA-DMSO	1	0.3444	4, 0.9486, 0.7071	2.263, 3, 3; 0.5198	Unpaired t test: t=2.091, df=6, P=0.0815
				VPA-eFT508	0.5676	0.2289	4, 0.8458, 0.2127
6n	ATP level	5 weeks, N = 4	Normalized ATP level	CTL-DMSO	1	0.1754	6, 0.9065, 0.4138	2.014 (2, 13); 0.1729	One-way ANOVA test: CTL-DMSO vs. VPA-DMSO, P=0.0037; CTL-DMSO vs. VPA-eFT508, P=0.8198; VPA-DMSO vs. VPA-eFT508, P=0.0149;
				VPA-DMSO	1.707	0.4191	5, 0.9522, 0.7528
				VPA-eFT508	1.106	0.2363	5, 0.9140, 0.9140
6o	Mitochondrial Complex activity	5 weeks, CTL-DMSO = 6 VPA-DMSO = 5 VPA-eFT508 = 5	Mitochondrial Complex III activity	CTL-DMSO	0.8625	0.3382	4, 0.9820, 0.9137	0.9522 (2, 9); 0.4216	One-way ANOVA test: CTL-DMSO vs. VPA-DMSO, P=0.0239; CTL-DMSO vs. VPA-eFT508, P=0.9939; VPA-DMSO vs. VPA-eFT508, P=0.0282;
				VPA-DMSO	2.074	0.4863	4, 0.9680, 0.8292
				VPA-eFT508	0.9015	0.6893	4, 0.9621, 0.7920
6p		5 weeks, N = 4	Mitochondrial Complex IV activity	CTL-DMSO	1.134	0.401	5, 0.9393, 0.6608	0.5694 (2, 10); 0.5832	One-way ANOVA test: CTL-DMSO vs. VPA-DMSO, P=0.0178; CTL-DMSO vs. VPA-eFT508, P=0.8603; VPA-DMSO vs. VPA-eFT508, P=0.0536;
				VPA-DMSO	1.895	0.2797	4, 0.9919, 0.9670
				VPA-eFT508	1.252	0.2917	4, 0.9079, 0.4715
6r	TEM	5 weeks, N = 4	TEM - Mitochondrial number in synaptic area	CTL-DMSO	0.1023	0.02487	37, 0.9529, 0.1197	3.678 (2, 110); 0.0284	One-way ANOVA test: CTL-DMSO vs. VPA-DMSO, P=0.0469; CTL-DMSO vs. VPA-eFT508, P=0.9840; VPA-DMSO vs. VPA-eFT508, P=0.0291;
				VPA-DMSO	0.1187	0.03813	38, 0.9571, 0.1527
				VPA-eFT508	0.1011	0.02324	38, 0.9492, 0.0836
6s			TEM - Mitochondrial aspect ratio	CTL-DMSO	1.396	0.3988	191, 0.7353, <0.0001	/	Kruskal-Wallis test: CTL-DMSO vs. VPA-DMSO, P=0.0475; CTL-DMSO vs. VPA-eFT508, P>0.9999; VPA-DMSO vs. VPA-eFT508, P=0.0076;
				VPA-DMSO	1.693	0.9735	183, 0.6212, <0.0001
				VPA-eFT508	1.423	0.516	178, 0.6498, <0.0001
*Texts in bold when p <0.05

## Sheet: Sheet2
			65.68	102.4	62.99
			42.28	61.44	51.95
				18.99	32.35	9.567
				12.31	18.65	5.519
			65.68	42.28
		17.31	102.4	61.44
		32.35	62.99	51.95
		9.567	5.519
